# Supplementary material for: Crystal structures of two bis-carbamoyl­methyl­phosphine oxide (CMPO) compounds
Source: Acta Crystallogr E Crystallogr Commun. 2019 Jun 14;75(Pt 7):991–6. doi: 10.1107/S205698901900820X (PMC6659340; doi:10.1107/S205698901900820X)
Supplement: Supplementary file 1 [file e-75-00991-sup1.cif]

##############################################################################
#                                                                            #
# This CIF contains the data in a paper accepted for publication in          #
# Acta Crystallographica Section E. It conforms to the requirements of       #
# Notes for Authors for Acta Crystallographica Section E, and has been       #
# peer reviewed under the auspices of the IUCr Commission on Journals.       #
#                                                                            #
# Full details of the Crystallographic Information File format               #
# are given in the paper "The Crystallographic Information File (CIF):       #
# a New Standard Archive File for Crystallography" by S. R. Hall, F. H.      #
# Allen and I. D. Brown [Acta Cryst. (1991), A47, 655-685].                  #
#                                                                            #
# The current version of the core CIF dictionary is obtainable from          #
# ftp://ftp.iucr.org/pub/cif_core.dic.                                       #
#                                                                            #
# Software is freely available for graphical display of the structure(s)     #
# in this CIF. For information consult the CIF software page                 #
# http://www.iucr.org/resources/cif/software.                                #
#                                                                            #
# This file may be used for bona fide research purposes within the           #
# scientific community so long as proper attribution is given to the journal # 
# article from which it was obtained.                                        #
#                                                                            #
##############################################################################
data_I
_database_code_depnum_ccdc_archive 'CCDC 1921485'
_audit_creation_method
;
Olex2 1.2
(compiled May 18 2018 14:05:52 for OlexSys, GUI svn.r5506)
;
_journal_date_recd_electronic     2019-05-21
_journal_date_accepted     2019-06-06
_journal_name_full     'Acta Crystallographica, Section E'
_journal_year     2019
_journal_volume     75
_journal_issue      7
_journal_page_first     991
_journal_page_last     996
_journal_paper_category     GO
_journal_paper_doi     10.1107/S205698901900820X
_journal_coeditor_code     PK2617
_publ_contact_author_name     'Shannon M. Biros'
_publ_contact_author_address
;
Department of Chemistry
Grand Valley State University
1 Campus Dr.
Allendale, MI 49401, USA
;
_publ_contact_author_email     'biross@gvsu.edu'
_publ_contact_author_fax     '616-331-3230'
_publ_contact_author_phone     '616-331-8955'
_publ_section_title
;
Crystal structures of two bis-carbamoylmethylphosphine oxide (CMPO) compounds
;
loop_
    _publ_author_name
    _publ_author_footnote
    _publ_author_address
    'VanderWeide, Andrew I.' .
;
Department of Chemistry
Grand Valley State University
1 Campus Dr.
Allendale, MI 49401, USA
;
    'Staples, Richard J.' .
;
Center for Crystallographic Research
Department of Chemistry
Michigan State University
East Lansing, MI 48824, USA
;
    'Biros, Shannon M.' .
;
Department of Chemistry
Grand Valley State University
1 Campus Dr.
Allendale, MI 49401, USA
;
_publ_section_synopsis
;
The crystal structures of two multidentate CMPO-containing organic ligands are
described. Both compounds feature N---H...O hydrogen bonds in the solid state.
;
_chemical_name_systematic
;\
{[(3-{[2-(Diphenylphosphinoyl)ethanamido]methyl}benzyl)carbamoyl]methyl}\
diphenylphosphine oxide
;
_chemical_name_common     ?
_chemical_formula_moiety     'C36 H34 N2 O4 P2'
_chemical_formula_sum     'C36 H34 N2 O4 P2'
_chemical_formula_iupac     'C36 H34 N2 O4 P2'
_chemical_formula_weight     620.59
_chemical_melting_point     ?
_space_group_crystal_system     monoclinic
_space_group_name_H-M_alt     'C 2/c'
_space_group_name_Hall     '-C 2yc'
loop_
    _space_group_symop_operation_xyz
    'x, y, z'
    '-x, y, -z+1/2'
    'x+1/2, y+1/2, z'
    '-x+1/2, y+1/2, -z+1/2'
    '-x, -y, -z'
    'x, -y, z-1/2'
    '-x+1/2, -y+1/2, -z'
    'x+1/2, -y+1/2, z-1/2'
_cell_length_a     13.0352(2)
_cell_length_b     14.1348(4)
_cell_length_c     17.0471(4)
_cell_angle_alpha     90
_cell_angle_beta     90.217(2)
_cell_angle_gamma     90
_cell_volume     3140.90(13)
_cell_formula_units_Z     4
_cell_measurement_reflns_used     7639
_cell_measurement_theta_min     4.615
_cell_measurement_theta_max     71.899
_cell_measurement_temperature     173(2)
_exptl_crystal_description     'needle'
_exptl_crystal_colour     colourless
_exptl_crystal_size_max     0.38
_exptl_crystal_size_mid     0.108
_exptl_crystal_size_min     0.084
_exptl_crystal_density_diffrn     1.312
_exptl_crystal_density_meas     ?
_exptl_crystal_density_method     ?
_exptl_crystal_F_000     1304
_exptl_absorpt_coefficient_mu     1.602
_exptl_absorpt_correction_type     multi-scan
_exptl_absorpt_process_details
;
(SADABS; Bruker, 2013)
;
_exptl_absorpt_correction_T_min     0.6168
_exptl_absorpt_correction_T_max     0.7535
_diffrn_ambient_temperature     173.01
_diffrn_source     ?
_diffrn_radiation_type     CuK\a
_diffrn_radiation_wavelength     1.54178
_diffrn_measurement_device_type     'Bruker APEXII CCD'
_diffrn_measurement_method     '\f and \w scans'
_diffrn_detector_area_resol_mean     ?
_diffrn_reflns_number     16825
_diffrn_reflns_av_R_equivalents     0.0500
_diffrn_reflns_av_unetI/netI     0.0302
_diffrn_reflns_theta_min     4.614
_diffrn_reflns_theta_max     72.068
_diffrn_reflns_theta_full     67.679
_diffrn_measured_fraction_theta_max     0.978
_diffrn_measured_fraction_theta_full     0.989
_diffrn_reflns_limit_h_min     -16
_diffrn_reflns_limit_h_max     16
_diffrn_reflns_limit_k_min     -17
_diffrn_reflns_limit_k_max     16
_diffrn_reflns_limit_l_min     -21
_diffrn_reflns_limit_l_max     20
_diffrn_standards_number     0
_refine_special_details     ?
_reflns_number_total     3022
_reflns_number_gt     2543
_reflns_threshold_expression     'I > 2\s(I)'
_refine_ls_structure_factor_coef     Fsqd
_refine_ls_matrix_type     full
_refine_ls_R_factor_all     0.0508
_refine_ls_R_factor_gt     0.0412
_refine_ls_wR_factor_gt     0.1098
_refine_ls_wR_factor_ref     0.1166
_refine_ls_goodness_of_fit_ref     1.026
_refine_ls_restrained_S_all     1.026
_refine_ls_number_reflns     3022
_refine_ls_number_parameters     204
_refine_ls_number_restraints     0
_refine_ls_hydrogen_treatment     mixed
_refine_ls_weighting_scheme     calc
_refine_ls_weighting_details
              'w=1/[\s^2^(Fo^2^)+(0.0710P)^2^+1.6884P] where P=(Fo^2^+2Fc^2^)/3'
_atom_sites_solution_hydrogens     mixed
_atom_sites_solution_primary     direct
_atom_sites_solution_secondary     ?
_refine_ls_shift/su_max     0.001
_refine_ls_shift/su_mean     0.000
_refine_diff_density_max     0.334
_refine_diff_density_min     -0.268
_refine_ls_extinction_method     none
_refine_ls_extinction_coef     .
loop_
    _atom_type_symbol
    _atom_type_description
    _atom_type_scat_dispersion_real
    _atom_type_scat_dispersion_imag
    _atom_type_scat_source
    'C' 'C' 0.0181 0.0091
                         'International Tables Vol C Tables 4.2.6.8 and 6.1.1.4'
    'H' 'H' 0.0000 0.0000
                         'International Tables Vol C Tables 4.2.6.8 and 6.1.1.4'
    'N' 'N' 0.0311 0.0180
                         'International Tables Vol C Tables 4.2.6.8 and 6.1.1.4'
    'O' 'O' 0.0492 0.0322
                         'International Tables Vol C Tables 4.2.6.8 and 6.1.1.4'
    'P' 'P' 0.2955 0.4335
                         'International Tables Vol C Tables 4.2.6.8 and 6.1.1.4'
_computing_data_collection
;
APEX2 (Bruker, 2013)
;
_computing_cell_refinement
;
SAINT (Bruker, 2013)
;
_computing_data_reduction
;
SAINT (Bruker, 2013)
;
_computing_structure_solution
;
ShelXS (Sheldrick, 2008)
;
_computing_structure_refinement
;
ShelXL (Sheldrick, 2015)
;
_computing_molecular_graphics
;
<i>OLEX2</i> (Dolomanov <i>et al.</i>,  2009; Bourhis <i>et al.</i>,
2015)
;
_computing_publication_material
;
<i>CrystalMaker</i> (Palmer, 2007)
;
loop_
    _atom_site_type_symbol
    _atom_site_label
    _atom_site_fract_x
    _atom_site_fract_y
    _atom_site_fract_z
    _atom_site_U_iso_or_equiv
    _atom_site_adp_type
    _atom_site_calc_flag
    _atom_site_occupancy
    _atom_site_disorder_assembly
    _atom_site_disorder_group
    P P1 0.61558(3) 0.01942(3) 0.65310(2) 0.02456(15) Uani d 1 . .
    O O1 0.51178(11) 0.16409(10) 0.52941(8) 0.0387(4) Uani d 1 . .
    O O2 0.63820(10) 0.08953(9) 0.71622(8) 0.0319(3) Uani d 1 . .
    N N1 0.40562(13) 0.18290(11) 0.63349(10) 0.0304(4) Uani d 1 . .
    H H1 0.3839(17) 0.1569(16) 0.6753(14) 0.031(6) Uiso d 1 . .
    C C1 0.46922(13) 0.13271(13) 0.58793(10) 0.0279(4) Uani d 1 . .
    C C2 0.48641(14) 0.03112(13) 0.61386(10) 0.0279(4) Uani d 1 . .
    H H2A 0.477236 -0.012087 0.568671 0.033 Uiso calc 1 . .
    H H2B 0.435750 0.013809 0.654532 0.033 Uiso calc 1 . .
    C C3 0.39481(17) 0.28492(14) 0.62513(12) 0.0367(5) Uani d 1 . .
    H H3A 0.321015 0.301452 0.625674 0.044 Uiso calc 1 . .
    H H3B 0.422971 0.304441 0.573764 0.044 Uiso calc 1 . .
    C C4 0.44947(14) 0.33936(13) 0.68985(12) 0.0323(4) Uani d 1 . .
    C C5 0.44880(15) 0.43806(14) 0.69115(14) 0.0388(5) Uani d 1 . .
    H H5 0.413150 0.472302 0.651594 0.047 Uiso calc 1 . .
    C C6 0.500000 0.4858(2) 0.750000 0.0418(7) Uani d 1 . .
    H H6 0.500001 0.553010 0.750000 0.050 Uiso calc 1 . .
    C C7 0.500000 0.29186(19) 0.750000 0.0337(6) Uani d 1 . .
    H H7 0.500000 0.224650 0.750000 0.040 Uiso calc 1 . .
    C C8 0.70406(14) 0.03028(13) 0.57209(10) 0.0282(4) Uani d 1 . .
    C C9 0.75675(18) 0.11496(16) 0.56285(13) 0.0430(5) Uani d 1 . .
    H H9 0.745261 0.165338 0.598650 0.052 Uiso calc 1 . .
    C C10 0.8259(2) 0.12686(19) 0.50205(16) 0.0560(7) Uani d 1 . .
    H H10 0.862193 0.184740 0.496512 0.067 Uiso calc 1 . .
    C C11 0.84148(19) 0.0541(2) 0.44976(15) 0.0575(7) Uani d 1 . .
    H H11 0.888183 0.062054 0.407633 0.069 Uiso calc 1 . .
    C C12 0.78956(18) -0.03057(19) 0.45821(14) 0.0495(6) Uani d 1 . .
    H H12 0.800717 -0.080434 0.421862 0.059 Uiso calc 1 . .
    C C13 0.72129(15) -0.04301(15) 0.51949(12) 0.0355(4) Uani d 1 . .
    H H13 0.686365 -0.101540 0.525499 0.043 Uiso calc 1 . .
    C C14 0.62569(14) -0.10082(13) 0.68680(11) 0.0278(4) Uani d 1 . .
    C C15 0.57441(16) -0.17625(14) 0.65110(12) 0.0342(4) Uani d 1 . .
    H H15 0.527354 -0.164934 0.609453 0.041 Uiso calc 1 . .
    C C16 0.59268(17) -0.26772(15) 0.67688(13) 0.0407(5) Uani d 1 . .
    H H16 0.557730 -0.319191 0.652892 0.049 Uiso calc 1 . .
    C C17 0.66130(17) -0.28459(16) 0.73716(16) 0.0472(6) Uani d 1 . .
    H H17 0.674521 -0.347566 0.753841 0.057 Uiso calc 1 . .
    C C18 0.71074(17) -0.20969(18) 0.77322(15) 0.0481(6) Uani d 1 . .
    H H18 0.757181 -0.221448 0.815181 0.058 Uiso calc 1 . .
    C C19 0.69321(15) -0.11785(15) 0.74878(12) 0.0359(4) Uani d 1 . .
    H H19 0.726984 -0.066640 0.774090 0.043 Uiso calc 1 . .
loop_
    _atom_site_aniso_label
    _atom_site_aniso_U_11
    _atom_site_aniso_U_22
    _atom_site_aniso_U_33
    _atom_site_aniso_U_12
    _atom_site_aniso_U_13
    _atom_site_aniso_U_23
    P1 0.0270(2) 0.0245(2) 0.0222(2) 0.00211(17) 0.00302(17) -0.00095(16)
    O1 0.0434(8) 0.0417(8) 0.0310(7) 0.0046(6) 0.0073(6) 0.0093(6)
    O2 0.0351(7) 0.0325(7) 0.0281(6) 0.0011(6) 0.0016(5) -0.0055(5)
    N1 0.0345(8) 0.0285(8) 0.0283(8) 0.0040(7) 0.0030(7) 0.0035(6)
    C1 0.0282(9) 0.0317(10) 0.0238(9) 0.0006(7) -0.0023(7) 0.0012(7)
    C2 0.0294(9) 0.0291(9) 0.0251(8) 0.0009(7) 0.0022(7) -0.0011(7)
    C3 0.0426(11) 0.0291(10) 0.0385(11) 0.0092(8) 0.0008(9) 0.0063(8)
    C4 0.0296(9) 0.0283(9) 0.0392(10) 0.0032(7) 0.0094(8) 0.0039(8)
    C5 0.0317(10) 0.0297(10) 0.0549(13) 0.0048(8) 0.0128(9) 0.0078(9)
    C6 0.0384(15) 0.0224(13) 0.065(2) 0.000 0.0157(14) 0.000
    C7 0.0376(14) 0.0230(12) 0.0406(15) 0.000 0.0051(12) 0.000
    C8 0.0262(8) 0.0327(9) 0.0256(8) 0.0033(7) 0.0025(7) 0.0008(7)
    C9 0.0521(13) 0.0356(11) 0.0415(12) -0.0065(10) 0.0124(10) -0.0018(9)
    C10 0.0556(14) 0.0547(15) 0.0577(15) -0.0170(12) 0.0174(12) 0.0078(12)
    C11 0.0456(13) 0.0782(18) 0.0488(14) -0.0083(13) 0.0236(11) 0.0011(13)
    C12 0.0458(13) 0.0615(15) 0.0414(12) 0.0029(11) 0.0146(10) -0.0137(11)
    C13 0.0328(10) 0.0391(11) 0.0346(10) -0.0002(8) 0.0049(8) -0.0050(8)
    C14 0.0293(9) 0.0271(9) 0.0269(8) 0.0046(7) 0.0069(7) 0.0024(7)
    C15 0.0392(10) 0.0327(10) 0.0308(9) 0.0015(8) 0.0041(8) 0.0007(8)
    C16 0.0451(11) 0.0284(10) 0.0487(12) -0.0008(9) 0.0110(10) 0.0017(9)
    C17 0.0375(11) 0.0345(11) 0.0698(16) 0.0057(9) 0.0081(11) 0.0192(11)
    C18 0.0340(11) 0.0506(13) 0.0595(14) 0.0032(10) -0.0052(10) 0.0233(12)
    C19 0.0299(9) 0.0381(11) 0.0398(11) -0.0002(8) -0.0003(8) 0.0062(9)
_geom_special_details
;
 All esds (except the esd in the dihedral angle between two l.s. planes)
 are estimated using the full covariance matrix.  The cell esds are taken
 into account individually in the estimation of esds in distances, angles
 and torsion angles; correlations between esds in cell parameters are only
 used when they are defined by crystal symmetry.  An approximate (isotropic)
 treatment of cell esds is used for estimating esds involving l.s. planes.
;
loop_
    _geom_bond_atom_site_label_1
    _geom_bond_atom_site_label_2
    _geom_bond_site_symmetry_2
    _geom_bond_distance
    _geom_bond_publ_flag
    P1 O2 . 1.4915(13) ?
    P1 C2 . 1.8169(19) ?
    P1 C8 . 1.8091(18) ?
    P1 C14 . 1.7988(18) ?
    O1 C1 . 1.226(2) ?
    N1 H1 . 0.85(2) ?
    N1 C1 . 1.341(2) ?
    N1 C3 . 1.456(2) ?
    C1 C2 . 1.519(3) ?
    C2 H2A . 0.9900 ?
    C2 H2B . 0.9900 ?
    C3 H3A . 0.9900 ?
    C3 H3B . 0.9900 ?
    C3 C4 . 1.520(3) ?
    C4 C5 . 1.395(3) ?
    C4 C7 . 1.390(2) ?
    C5 H5 . 0.9500 ?
    C5 C6 . 1.379(3) ?
    C6 H6 . 0.9500 ?
    C7 H7 . 0.9500 ?
    C8 C9 . 1.389(3) ?
    C8 C13 . 1.389(3) ?
    C9 H9 . 0.9500 ?
    C9 C10 . 1.386(3) ?
    C10 H10 . 0.9500 ?
    C10 C11 . 1.377(4) ?
    C11 H11 . 0.9500 ?
    C11 C12 . 1.382(4) ?
    C12 H12 . 0.9500 ?
    C12 C13 . 1.386(3) ?
    C13 H13 . 0.9500 ?
    C14 C15 . 1.397(3) ?
    C14 C19 . 1.393(3) ?
    C15 H15 . 0.9500 ?
    C15 C16 . 1.386(3) ?
    C16 H16 . 0.9500 ?
    C16 C17 . 1.381(3) ?
    C17 H17 . 0.9500 ?
    C17 C18 . 1.382(4) ?
    C18 H18 . 0.9500 ?
    C18 C19 . 1.382(3) ?
    C19 H19 . 0.9500 ?
loop_
    _geom_angle_atom_site_label_1
    _geom_angle_atom_site_label_2
    _geom_angle_atom_site_label_3
    _geom_angle_site_symmetry_1
    _geom_angle_site_symmetry_3
    _geom_angle
    _geom_angle_publ_flag
    O2 P1 C2 . . 112.68(8) ?
    O2 P1 C8 . . 111.68(8) ?
    O2 P1 C14 . . 112.54(8) ?
    C8 P1 C2 . . 107.69(8) ?
    C14 P1 C2 . . 105.68(9) ?
    C14 P1 C8 . . 106.13(8) ?
    C1 N1 H1 . . 117.7(15) ?
    C1 N1 C3 . . 121.81(17) ?
    C3 N1 H1 . . 118.5(15) ?
    O1 C1 N1 . . 124.21(18) ?
    O1 C1 C2 . . 120.80(17) ?
    N1 C1 C2 . . 114.98(15) ?
    P1 C2 H2A . . 109.8 ?
    P1 C2 H2B . . 109.8 ?
    C1 C2 P1 . . 109.19(12) ?
    C1 C2 H2A . . 109.8 ?
    C1 C2 H2B . . 109.8 ?
    H2A C2 H2B . . 108.3 ?
    N1 C3 H3A . . 109.1 ?
    N1 C3 H3B . . 109.1 ?
    N1 C3 C4 . . 112.67(16) ?
    H3A C3 H3B . . 107.8 ?
    C4 C3 H3A . . 109.1 ?
    C4 C3 H3B . . 109.1 ?
    C5 C4 C3 . . 120.98(19) ?
    C7 C4 C3 . . 120.69(18) ?
    C7 C4 C5 . . 118.3(2) ?
    C4 C5 H5 . . 120.1 ?
    C6 C5 C4 . . 119.8(2) ?
    C6 C5 H5 . . 120.1 ?
    C5 C6 C5 . 2_656 121.4(3) ?
    C5 C6 H6 2_656 . 119.3 ?
    C5 C6 H6 . . 119.3 ?
    C4 C7 C4 . 2_656 122.2(3) ?
    C4 C7 H7 . . 118.9 ?
    C4 C7 H7 2_656 . 118.9 ?
    C9 C8 P1 . . 118.45(15) ?
    C13 C8 P1 . . 122.32(15) ?
    C13 C8 C9 . . 119.22(18) ?
    C8 C9 H9 . . 119.6 ?
    C10 C9 C8 . . 120.8(2) ?
    C10 C9 H9 . . 119.6 ?
    C9 C10 H10 . . 120.3 ?
    C11 C10 C9 . . 119.4(2) ?
    C11 C10 H10 . . 120.3 ?
    C10 C11 H11 . . 119.8 ?
    C10 C11 C12 . . 120.4(2) ?
    C12 C11 H11 . . 119.8 ?
    C11 C12 H12 . . 119.9 ?
    C11 C12 C13 . . 120.3(2) ?
    C13 C12 H12 . . 119.9 ?
    C8 C13 H13 . . 120.1 ?
    C12 C13 C8 . . 119.9(2) ?
    C12 C13 H13 . . 120.1 ?
    C15 C14 P1 . . 123.20(15) ?
    C19 C14 P1 . . 116.79(15) ?
    C19 C14 C15 . . 119.90(18) ?
    C14 C15 H15 . . 120.2 ?
    C16 C15 C14 . . 119.5(2) ?
    C16 C15 H15 . . 120.2 ?
    C15 C16 H16 . . 119.8 ?
    C17 C16 C15 . . 120.5(2) ?
    C17 C16 H16 . . 119.8 ?
    C16 C17 H17 . . 120.1 ?
    C16 C17 C18 . . 119.9(2) ?
    C18 C17 H17 . . 120.1 ?
    C17 C18 H18 . . 119.7 ?
    C19 C18 C17 . . 120.6(2) ?
    C19 C18 H18 . . 119.7 ?
    C14 C19 H19 . . 120.2 ?
    C18 C19 C14 . . 119.6(2) ?
    C18 C19 H19 . . 120.2 ?
loop_
    _geom_hbond_atom_site_label_D
    _geom_hbond_atom_site_label_H
    _geom_hbond_atom_site_label_A
    _geom_hbond_site_symmetry_A
    _geom_hbond_distance_DH
    _geom_hbond_distance_HA
    _geom_hbond_distance_DA
    _geom_hbond_angle_DHA
    _geom_hbond_publ_flag
    N1 H1 O2 2_656 0.85(2) 2.10(2) 2.940(2) 168(2) yes
    C3 H3A Cg 3_455 0.99 2.76 3.622(2) 146 yes
_shelx_space_group_comment
;
The symmetry employed for this shelxl refinement is uniquely defined
by the following loop, which should always be used as a source of
symmetry information in preference to the above space-group names.
They are only intended as comments.
;
_shelx_estimated_absorpt_T_min     0.581
_shelx_estimated_absorpt_T_max     0.877
_shelx_hkl_file
;
  -2   0   0 187.267 6.17176  16
  -2   0   0 208.627 6.67074   1
   2   0   0 186.304 5.93501  16
  -4   0   0 169.016 7.80776   1
  -4   0   0 159.019 6.84885  16
  -4   0   0 157.116 5.79346   3
   4   0   0 163.223 6.51172   2
  -6   0   0 27.0381 4.89885   1
  -6   0   0 31.3779 3.32184   3
   6   0   0 36.2536 4.67378   2
  -8   0   0 395.994 18.5693   1
  -8   0   0 402.931 13.6152   3
   8   0   0 405.418 14.7677   2
   8   0   0 368.317 16.4990  15
 -10   0   0 379.281 14.3308   3
  10   0   0 401.643 18.2651  15
  10   0   0 377.043 17.6206  10
  10   0   0 336.988 24.5682  12
  10   0   0 355.346 17.2802   5
  10   0   0 329.322 15.1251   2
  10   0   0 364.239 15.0191   8
  12   0   0 117.991 9.15695   8
  12   0   0 116.309 10.5979  10
  12   0   0 116.280 10.4515   5
  12   0   0 119.110 6.94839  18
  12   0   0 102.913 16.0448  12
  12   0   0 124.596 10.9322  15
  12   0   0 117.550 9.74067  20
 -14   0   0 -5.0323 2.50746  19
 -14   0   0 -0.8429 3.83991  14
  14   0   0 5.67980 3.34709  20
  14   0   0 -0.4530 3.82243  10
  14   0   0 5.76899 2.99954   5
  16   0   0 1.92194 1.67803  10
  15  -1   0 22.7449 3.69669  20
  15  -1   0 21.6007 4.43383  10
 -15   1   0 19.8700 3.64407  14
 -15   1   0 20.9055 2.97122  19
  13  -1   0 160.678 12.3666  15
  13  -1   0 181.666 10.9103  20
  13  -1   0 169.272 12.0775  10
  13  -1   0 174.456 7.75814  18
 -13   1   0 176.664 11.4829  14
 -13   1   0 163.879 10.1919  19
   9  -1   0 1182.60 38.7423  15
   9  -1   0 1170.64 33.1254   2
  -9   1   0 1217.46 32.9868   3
   7  -1   0 163.447 9.92796  15
   7  -1   0 161.650 8.49085   2
  -7   1   0 167.843 10.6727   1
  -7   1   0 177.671 7.89171   3
  -5   1   0 142.608 8.11024   1
  -5   1   0 138.540 5.87758   3
  -3   1   0 349.975 11.6588   1
  -3   1   0 356.447 11.3933  16
  -3   1   0 334.980 9.79140   3
   1  -1   0 2605.11 63.9698   1
   1  -1   0 2452.05 61.6199  16
  -1   1   0 2648.42 63.9666   1
  -1   1   0 2530.98 61.6521  16
  -1  -1   0 2628.53 66.1539   1
  -1  -1   0 2629.20 62.8377  16
   1   1   0 2693.59 56.7421   2
  -3  -1   0 359.848 10.4584  16
  -3  -1   0 360.858 11.7187   1
   3   1   0 359.456 10.1509   2
  -5  -1   0 146.488 7.73111   1
   5   1   0 136.713 6.72792   2
  -7  -1   0 173.103 7.18642   3
  -7  -1   0 164.711 10.6138   1
   7   1   0 164.717 9.51895  15
   7   1   0 165.927 8.47508   2
  -9  -1   0 1293.40 34.1763   3
   9   1   0 1148.61 33.8541   2
   9   1   0 1280.40 42.8908   7
   9   1   0 1228.00 39.4240  15
  11   1   0 15.1883 5.02698   2
  11   1   0 12.3805 5.05297  15
  11   1   0 11.2008 4.53813   8
 -13  -1   0 157.331 10.3243  19
  13   1   0 161.609 12.2765   5
  13   1   0 183.407 12.5707  10
  13   1   0 167.260 9.81074  20
  13   1   0 163.368 16.8929  12
 -15  -1   0 14.3941 3.99778  14
 -15  -1   0 13.6826 3.09645  19
  15   1   0 20.0581 4.27155   5
  15   1   0 15.4649 2.91917  20
  15   1   0 15.1020 4.05313  10
  14  -2   0 0.48448 3.51280  10
  14  -2   0 0.13789 2.92435  20
 -14   2   0 0.35097 2.68494  19
 -14   2   0 5.46672 4.07151  14
  12  -2   0 358.195 18.4889  15
  12  -2   0 336.628 14.8420  18
  12  -2   0 308.435 16.0489  20
 -12   2   0 338.729 14.6334  19
 -12   2   0 345.576 16.1029  14
   8  -2   0 310.317 12.9028   2
   8  -2   0 297.448 14.7195  15
  -8   2   0 314.340 11.8328   3
  -8   2   0 311.251 14.8371   1
  -6   2   0 129.620 6.16709   3
  -6   2   0 127.293 8.03843   1
  -4   2   0 1.47355 1.51424   3
  -4   2   0 1.08853 2.35858   1
   2  -2   0 684.899 18.7568  16
  -2   2   0 671.133 19.0891   1
   0  -2   0 1221.61 29.1632  16
   0   2   0 1150.42 26.2964   2
  -2  -2   0 675.240 16.7922  16
  -2  -2   0 666.111 18.9444   1
   2   2   0 674.271 16.3149   2
  -4  -2   0 3.36568 2.37627   1
  -4  -2   0 7.03907 1.93714  16
   4   2   0 2.81133 2.35299   2
  -6  -2   0 124.947 7.90516   1
   6   2   0 125.177 7.15193   2
  -8  -2   0 312.752 11.3884   3
  -8  -2   0 285.936 15.6382   1
   8   2   0 333.905 14.6438  15
   8   2   0 322.482 13.0970   2
 -10  -2   0 3.55156 3.34781   3
  10   2   0 4.37087 4.40455   5
  10   2   0 11.2388 3.82795  20
  10   2   0 -1.2383 3.44011  15
  10   2   0 8.63860 5.97839   7
  10   2   0 3.90277 4.14449   2
  10   2   0 8.61141 3.31159   8
  10   2   0 -3.7246 10.0848  12
  10   2   0 5.51272 4.29891  10
  12   2   0 313.665 13.8279  20
  12   2   0 350.489 18.0221   7
  12   2   0 317.614 13.4854   8
  12   2   0 343.417 17.3133  10
  12   2   0 322.012 17.2545   5
  12   2   0 343.133 25.3851  12
 -14  -2   0 0.96214 3.07339  19
  14   2   0 3.34362 4.30512   5
  14   2   0 2.67796 2.83436  10
  14   2   0 2.76636 2.91376  20
  15  -3   0 3.20089 2.75426  10
  15  -3   0 4.81480 2.53408  20
  13  -3   0 106.395 8.35950  18
  13  -3   0 86.3860 10.0631  15
  13  -3   0 93.6049 8.90705  10
  13  -3   0 85.9125 9.55539  20
 -13   3   0 114.857 7.70670  19
 -13   3   0 88.1663 8.79711  14
  11  -3   0 28.6357 5.97939  10
  11  -3   0 22.4515 6.26719  15
  11  -3   0 31.4346 5.81246  18
  11  -3   0 26.5053 3.51290   6
 -11   3   0 27.2619 5.44355  19
 -11   3   0 21.9050 5.55908  14
   9  -3   0 49.2760 5.63672   6
   9  -3   0 47.2688 7.58819  15
   9  -3   0 35.5064 5.39087   2
   7  -3   0 31.5629 5.23830  15
  -7   3   0 28.6072 4.33914   3
  -7   3   0 31.1583 5.23462   1
  -5   3   0 317.912 12.6710   1
  -5   3   0 301.178 10.3156   3
   3  -3   0 782.526 20.2781   3
  -3   3   0 801.170 20.1264   3
   1  -3   0 2.72941 1.29335   3
   1   3   0 -0.4644 1.71973   2
  -3  -3   0 882.255 25.3416   1
  -3  -3   0 864.249 22.3686  16
   3   3   0 899.351 21.8721   2
  -5  -3   0 305.446 12.5098   1
   5   3   0 312.111 10.9453   2
  -7  -3   0 32.6831 5.39237   1
   7   3   0 44.2167 5.49732   2
  -9  -3   0 47.7879 5.29420   3
   9   3   0 45.5237 5.04063   8
   9   3   0 45.3685 5.65660   2
   9   3   0 30.1390 8.51979   7
 -11  -3   0 26.6204 5.12596   3
  11   3   0 24.5210 4.71446   8
  11   3   0 27.7457 9.10905   7
  11   3   0 35.0192 15.1270  12
  11   3   0 21.0591 4.32509  20
  11   3   0 20.6830 5.72466  10
  11   3   0 22.9070 6.13152   5
  13   3   0 79.0567 12.9344  12
  13   3   0 75.9173 10.0159   7
  13   3   0 90.6191 9.28277  10
  13   3   0 100.362 10.0449   5
  13   3   0 98.3631 6.44773  20
  14  -4   0 -3.9208 3.02792  10
  14  -4   0 3.85143 2.46204  18
  14  -4   0 3.97205 3.41343  20
 -14   4   0 1.08755 2.59687  14
  12  -4   0 19.1581 6.53731  15
  12  -4   0 10.6946 4.54545  18
  12  -4   0 7.92381 4.30932  10
 -12   4   0 13.2101 5.03894  14
 -12   4   0 17.1833 4.33235  19
  10  -4   0 403.794 18.4841  10
  10  -4   0 419.904 18.6539  18
  10  -4   0 422.247 17.5850   2
  10  -4   0 447.610 20.5314  15
  10  -4   0 390.859 13.7830   6
 -10   4   0 420.944 16.1669  19
 -10   4   0 408.006 17.4454  14
   8  -4   0 134.057 10.1680  15
  -8   4   0 118.299 9.40769  14
   6  -4   0 159.063 9.71907  15
   4  -4   0 212.776 7.84401   3
   2  -4   0 11.5819 1.93012   3
   0  -4   0 158.090 4.96189   3
   0   4   0 153.080 5.95212   2
  -2  -4   0 12.7984 1.72745  16
   2   4   0 16.0275 2.59484   2
  -4  -4   0 225.793 7.84403  16
  -4  -4   0 243.689 10.5390   1
   4   4   0 239.074 9.08208   2
  -6  -4   0 164.583 9.58913   1
   6   4   0 160.850 8.45567   2
   8   4   0 140.452 9.20958   2
 -10  -4   0 404.725 15.0666   3
  10   4   0 414.049 27.4121  12
  10   4   0 385.608 21.8136   7
  10   4   0 382.810 14.2972  20
  10   4   0 417.851 14.1064   8
  10   4   0 404.667 18.7354  10
  10   4   0 401.073 16.9176   2
  10   4   0 397.999 19.2937   5
  12   4   0 20.5048 11.9858  12
  12   4   0 10.5548 4.83518  10
  12   4   0 20.1371 6.06168   5
  12   4   0 22.1980 3.29182   8
  12   4   0 10.7196 7.18262   7
  12   4   0 17.5150 3.26058  20
  14   4   0 0.33961 6.78584  12
  14   4   0 2.42895 4.22322   7
  14   4   0 1.12791 2.69171  10
  14   4   0 -4.5496 3.82269   5
  15  -5   0 4.25763 2.38592  20
  13  -5   0 12.9872 4.19762  18
  13  -5   0 16.1556 5.76660  15
 -13   5   0 13.2077 4.62241  14
  11  -5   0 8.07832 5.28745  18
  11  -5   0 3.51500 3.19171   6
  11  -5   0 2.52822 5.40098  15
 -11   5   0 3.62978 3.45886  19
 -11   5   0 8.61866 4.43061  14
   9  -5   0 111.029 8.58313   6
   9  -5   0 143.566 10.1557   2
   9  -5   0 142.665 11.3011  15
  -9   5   0 126.969 9.43851  14
   7  -5   0 246.507 13.1070  15
   5  -5   0 17.6880 4.00512  15
   3  -5   0 101.368 5.41810   3
   1  -5   0 5.27397 1.82325   3
  -1  -5   0 3.06741 1.15705   3
   1   5   0 2.34619 2.25164   2
  -3  -5   0 104.402 6.94132   1
   3   5   0 109.659 6.21291   2
  -5  -5   0 21.2458 3.96967   1
   5   5   0 26.7374 3.99653   2
  -7  -5   0 223.812 12.6979   1
   7   5   0 236.977 11.0664   2
   9   5   0 136.842 16.0810  12
   9   5   0 93.5718 14.2125   7
   9   5   0 127.615 7.02150  20
   9   5   0 119.095 10.6193   5
   9   5   0 126.971 6.70347   8
   9   5   0 136.445 9.89029   2
  11   5   0 6.85621 2.94485  20
  11   5   0 9.87937 5.01881   5
  11   5   0 -0.3244 9.55499   7
  11   5   0 7.76445 2.98637   8
  11   5   0 2.80654 4.35751  10
  11   5   0 19.9942 14.8370  12
  13   5   0 16.6827 4.00491  10
  13   5   0 11.7488 4.53138   5
  13   5   0 13.8052 13.6874  12
  13   5   0 11.7622 6.02569   7
 -15  -5   0 9.96709 2.71924  19
  15   5   0 11.1473 3.45775   5
  14  -6   0 14.0761 3.26883  18
 -14   6   0 10.3898 5.19611  12
  12  -6   0 1.78386 3.50711  15
  12  -6   0 -0.3806 1.86896   6
  12  -6   0 0.57308 4.44390  18
 -12   6   0 -0.1449 3.95009  14
  10  -6   0 197.068 13.7653  15
  10  -6   0 207.860 10.1733   6
 -10   6   0 190.676 9.66371  19
 -10   6   0 221.919 12.5760  14
   8  -6   0 26.4808 6.24246   6
   8  -6   0 15.2069 4.97440  15
  -8   6   0 22.3170 4.79851  14
   6  -6   0 19.4235 4.60990  15
   4  -6   0 253.564 9.59192   3
   2  -6   0 1157.96 29.4798   3
   0  -6   0 963.117 24.1790   3
  -2  -6   0 1196.37 28.9706   3
   2   6   0 1240.16 30.3409   2
  -4  -6   0 241.263 11.7504   1
   4   6   0 252.203 10.1433   2
  -6  -6   0 27.7871 5.06568   1
   6   6   0 17.7457 4.12557   2
   8   6   0 12.8522 4.32912   2
   8   6   0 9.42419 7.44868   7
   8   6   0 15.9899 7.37142  12
   8   6   0 23.1235 3.41811   8
   8   6   0 22.6116 5.64500   5
 -10  -6   0 224.839 10.3817   3
  10   6   0 189.107 18.9867  12
  10   6   0 225.953 20.7113   7
  10   6   0 206.497 8.71138  20
  10   6   0 212.941 7.90062   8
  10   6   0 198.561 13.4285   5
  12   6   0 4.00641 4.89852   5
  12   6   0 -9.6521 10.1841   7
  12   6   0 4.51391 4.02150  10
  12   6   0 15.6038 12.7637  12
  14   6   0 8.02975 8.09039  12
  14   6   0 7.97293 3.20461   5
  14   6   0 8.03058 3.62830   7
  14   6   0 9.92212 3.21248  10
  13  -7   0 37.3542 4.95009  18
 -13   7   0 48.3878 9.69931  12
 -13   7   0 34.9020 5.21520  14
  11  -7   0 38.1084 7.04491  15
  11  -7   0 43.8678 7.82221  18
  11  -7   0 36.8305 5.42339   6
 -11   7   0 46.2699 6.61853  14
   9  -7   0 49.3196 7.80391  15
   9  -7   0 49.6926 6.83347   6
  -9   7   0 42.6802 6.75423  14
   7  -7   0 63.9943 7.58218  15
  -7   7   0 64.1252 7.43873  14
   5  -7   0 99.6995 8.47579  15
   3  -7   0 33.2967 4.31401   3
   1  -7   0 1152.95 29.5160   3
  -1  -7   0 1150.17 28.7217   3
   1   7   0 1166.49 29.4922   2
  -3  -7   0 27.1170 2.36600   3
  -3  -7   0 29.8207 4.73953   1
   3   7   0 29.5613 4.31396   2
  -5  -7   0 112.618 8.88231   1
   5   7   0 114.241 7.71005   2
   7   7   0 81.0038 13.0080  12
   7   7   0 54.1574 4.21251   8
   7   7   0 56.5560 6.99705   2
   7   7   0 52.1051 7.73166   7
   9   7   0 25.8831 3.69512  20
   9   7   0 44.1750 10.2894  12
   9   7   0 47.5545 11.6550   7
   9   7   0 43.0626 3.26699   8
   9   7   0 37.3425 7.07039   5
  11   7   0 34.0145 13.4797  12
  11   7   0 35.3128 12.3713   7
  11   7   0 38.8144 6.71902   5
  13   7   0 33.1112 6.18065   7
  13   7   0 38.9185 12.1697  12
  13   7   0 52.8422 7.48625   5
  14  -8   0 77.6965 5.05661  18
  12  -8   0 23.3301 3.01502   6
  12  -8   0 18.2775 5.60575  18
  12  -8   0 20.0254 5.73006  15
 -12   8   0 24.2518 5.93440  12
  10  -8   0 47.4997 7.01299  15
  10  -8   0 44.3253 6.54155   6
 -10   8   0 34.6582 8.38043  12
 -10   8   0 35.8220 6.51976  14
   8  -8   0 87.1995 9.37311  15
   8  -8   0 80.8291 6.10133  19
   8  -8   0 81.4802 9.63603   6
  -8   8   0 81.0857 8.49895  14
  -6   8   0 24.9481 5.28648  14
  -6   8   0 19.3153 6.74130  12
   4  -8   0 8.63511 2.67802   3
   2  -8   0 110.071 6.37419   3
   0  -8   0 -0.2273 1.40182   3
  -2  -8   0 119.044 5.23993   3
   2   8   0 103.554 7.02858   2
  -4  -8   0 7.74225 3.53992   1
   4   8   0 8.43193 3.41263   2
   6   8   0 23.7965 4.31846   2
   6   8   0 30.4046 8.16766  12
   6   8   0 17.4378 2.58453   8
   8   8   0 78.8464 4.37360  20
   8   8   0 99.0983 14.2951  12
   8   8   0 72.7466 8.68019   2
   8   8   0 85.6316 9.64345   5
   8   8   0 72.9415 13.5970   7
  10   8   0 37.3990 13.9903   7
  10   8   0 38.2438 10.0651  12
  10   8   0 20.8281 5.85004   5
  12   8   0 32.5051 16.9924  12
  12   8   0 10.0693 10.5599   7
  12   8   0 18.2178 4.58593   5
  13  -9   0 170.788 8.44874  18
 -13   9   0 132.388 10.3759  12
  11  -9   0 137.502 7.71739   6
 -11   9   0 145.505 14.2477  12
 -11   9   0 144.450 9.74307  14
   9  -9   0 44.9362 6.24964   6
  -9   9   0 44.3393 6.74941  14
  -9   9   0 45.2420 8.70460  12
   7  -9   0 -1.7494 3.33003  19
  -7   9   0 -0.0344 3.65882  14
  -7   9   0 -1.7664 5.10751  12
  -5   9   0 14.0304 4.43531  14
  -5   9   0 13.0738 6.36080  12
  -3   9   0 93.6294 7.60556  14
   1  -9   0 7.97358 2.72270   3
  -1  -9   0 10.1403 2.39519   3
   3   9   0 84.2753 7.42486   2
   3   9   0 85.5707 7.75533  14
   5   9   0 17.4428 3.23958   7
   5   9   0 20.1174 4.67119   2
   5   9   0 15.5322 6.61880  12
   5   9   0 10.3534 2.27567   8
   7   9   0 12.9689 5.03172   2
   7   9   0 2.41190 1.65349  20
   7   9   0 3.65172 6.66640  12
   7   9   0 -2.7024 4.50526   7
   9   9   0 36.6903 6.75138   5
   9   9   0 34.8343 11.9524   7
   9   9   0 37.3443 9.60627  12
  11   9   0 147.740 19.7781  12
  11   9   0 183.646 20.8979   7
  11   9   0 151.907 11.0096   5
  13   9   0 144.319 8.50691   5
  13   9   0 143.154 16.0417  12
  13   9   0 153.091 9.28336   7
  12 -10   0 -3.7728 3.78783  18
  12 -10   0 0.16216 1.59934   6
 -12  10   0 -3.1574 2.96236  12
 -12  10   0 -2.3787 2.73174  18
  10 -10   0 22.3864 4.32087   6
 -10  10   0 23.4487 3.10050   9
 -10  10   0 17.9330 6.89359  12
 -10  10   0 26.5746 6.58634  18
 -10  10   0 16.4734 4.80792  14
   8 -10   0 130.851 7.09749  19
  -8  10   0 126.295 9.75796  14
  -8  10   0 134.785 14.5847  12
  -8  10   0 118.257 12.0366  18
  -8  10   0 123.662 6.63747   9
   6 -10   0 5.08596 3.10607  19
  -6  10   0 1.50623 5.61407  12
  -6  10   0 10.4811 5.20662  14
  -6  10   0 3.58449 6.51882  18
  -6  10   0 2.89225 2.46869   9
  -4  10   0 327.803 20.7290  12
  -4  10   0 347.452 15.9111   8
  -4  10   0 342.141 15.1204  14
  -4  10   0 366.163 16.4860   7
   0  10   0 66.6432 7.92808  14
   0  10   0 67.9517 6.20589   8
   2  10   0 49.5613 6.83265  14
   2  10   0 42.9411 6.63259   7
   2  10   0 51.7138 4.82039   8
   2  10   0 48.3125 8.44106  12
   4  10   0 339.531 11.5323  20
   4  10   0 330.079 20.7127  12
   4  10   0 331.264 14.6144   2
   4  10   0 338.721 14.3109   7
   4  10   0 330.692 10.9114   8
   6  10   0 2.28388 1.48897  20
   6  10   0 0.89377 2.84876   7
   6  10   0 -5.5447 6.02119  12
   6  10   0 7.21417 4.83565   2
   8  10   0 96.2356 14.8467  12
   8  10   0 125.353 13.8619   7
  10  10   0 19.6700 6.70342  12
  10  10   0 34.8896 13.1581   7
  12  10   0 -2.2669 5.69811   7
  12  10   0 1.21403 9.69255  12
  11 -11   0 6.41831 2.33421   6
 -11  11   0 4.29365 3.67630  12
 -11  11   0 7.98418 3.47001  18
   9 -11   0 7.57727 4.06019   6
  -9  11   0 -2.7080 3.92206  14
  -9  11   0 -1.9537 5.18237  12
  -9  11   0 5.21345 4.87944  18
   7 -11   0 20.2586 3.65286  19
   7 -11   0 41.3254 9.35784  11
  -7  11   0 25.5780 7.74379  12
  -7  11   0 27.0491 5.79264  18
  -7  11   0 29.3129 5.61545  14
   5 -11   0 358.210 14.7355  19
  -5  11   0 361.551 22.2403  12
  -5  11   0 347.920 16.6315   8
  -5  11   0 361.505 16.0764  18
  -5  11   0 367.758 15.9942  14
  -3  11   0 224.513 11.8775  14
  -3  11   0 185.864 11.0616   8
  -3  11   0 193.837 11.9930   7
  -3  11   0 198.485 11.8511  20
  -3  11   0 189.339 16.1426  12
  -3  11   0 202.134 11.0894  18
  -1  11   0 288.237 13.4515  14
  -1  11   0 270.581 12.0065   8
  -1  11   0 280.722 12.8028  20
  -1  11   0 285.531 10.8163  18
  -1  11   0 255.656 13.9807   7
  -1  11   0 318.155 14.1344   7
  -1  11   0 250.175 18.3403  12
   1  11   0 265.598 10.9108   8
   1  11   0 275.382 13.2414  14
   1  11   0 277.105 11.1303  20
   1  11   0 245.086 13.5894   7
   1  11   0 260.621 13.2719   7
   1  11   0 259.184 17.7272  12
   3  11   0 194.135 8.12949   8
   3  11   0 205.359 11.0764   7
   3  11   0 183.218 17.6940  12
   3  11   0 191.906 8.56937  20
   5  11   0 364.939 22.6583  12
   5  11   0 346.012 15.3982   7
   5  11   0 356.663 10.1417  20
   7  11   0 20.8100 6.78076   7
   7  11   0 20.1641 8.12193  12
   9  11   0 -3.2326 6.74974  12
   9  11   0 3.08419 9.31562   7
  11  11   0 0.96687 7.28333  12
  11  11   0 14.2899 7.91234   7
  10 -12   0 20.8999 3.71342   6
 -10  12   0 12.2420 4.31832  12
 -10  12   0 16.1311 4.14688  18
  -8  12   0 8.68782 4.43994  18
  -8  12   0 5.09337 5.89227  12
   6 -12   0 12.8594 3.45209  19
  -6  12   0 24.8078 5.70012   8
  -6  12   0 19.1971 7.12029  12
  -6  12   0 17.5649 4.73548  14
  -6  12   0 17.6514 4.63980  18
   4 -12   0 72.5798 7.38368  19
  -4  12   0 92.1238 9.02609  20
  -4  12   0 76.1900 8.27948  14
  -4  12   0 100.934 8.97955   7
  -4  12   0 100.166 12.4786  12
  -4  12   0 80.8271 6.94531  18
  -2  12   0 210.031 9.28819  18
  -2  12   0 212.939 16.9535  12
  -2  12   0 209.504 11.4952  20
  -2  12   0 206.120 10.8314   8
  -2  12   0 222.974 12.0516  14
  -2  12   0 208.453 12.7922   7
   0  12   0 56.5702 7.48312   7
   0  12   0 90.8951 11.8972  12
   0  12   0 76.7601 7.03595  20
   0  12   0 72.5126 7.93344  14
   0  12   0 80.7971 6.90278   8
   2  12   0 218.025 11.7126   7
   2  12   0 226.073 12.5831  14
   2  12   0 211.758 9.27298  20
   2  12   0 217.483 8.88361   8
   2  12   0 210.648 17.2761  12
   4  12   0 87.8833 4.62814  20
   4  12   0 83.9213 7.32577   7
   4  12   0 82.6689 12.5584  12
   6  12   0 15.8645 4.74695   7
   6  12   0 19.2948 7.63404  12
   8  12   0 13.2146 9.66654   7
   8  12   0 -3.9133 6.58815  12
  10  12   0 14.2113 7.15050  12
  10  12   0 12.4222 7.86643   7
   9 -13   0 4.94341 3.20369   6
  -9  13   0 7.76107 4.85493  12
  -9  13   0 0.50424 3.01296  18
   7 -13   0 50.6213 7.51139  11
   7 -13   0 54.9412 5.11958  19
  -7  13   0 67.2774 8.34301   8
  -7  13   0 70.4774 9.28899  20
  -7  13   0 54.3540 8.66313  12
  -7  13   0 55.6640 6.04225  18
   5 -13   0 0.62219 2.99969  19
  -5  13   0 -2.9222 3.70462  14
  -5  13   0 0.13273 2.63736  18
  -5  13   0 -3.3192 5.53346  12
  -5  13   0 3.54831 3.21100   8
  -5  13   0 0.63625 3.88812  20
   3 -13   0 9.97532 4.19566  19
  -3  13   0 3.77644 2.58026  18
  -3  13   0 2.60786 3.00662   7
  -3  13   0 1.47969 4.01691  12
  -3  13   0 3.03342 3.69912  20
  -3  13   0 0.16054 3.83362  14
  -3  13   0 4.61435 3.51358   8
  -1  13   0 80.0473 6.78154  20
  -1  13   0 86.5346 11.8766  12
  -1  13   0 88.3177 8.59743  14
  -1  13   0 81.5679 7.07465   8
  -1  13   0 70.4235 7.71859   7
   1  13   0 72.6458 5.58271   8
   1  13   0 74.3752 5.98184  20
   1  13   0 71.7835 11.7361  12
   1  13   0 95.1715 8.66763  14
   1  13   0 73.4927 7.70356   7
   3  13   0 3.56822 1.98342  20
   3  13   0 2.77966 6.10056  12
   3  13   0 1.07526 2.26065   7
   5  13   0 9.94835 6.98265  12
   5  13   0 4.71044 4.25048   7
   7  13   0 40.4866 7.61325   7
   7  13   0 63.6398 11.0764  12
   9  13   0 -6.8308 8.78631   7
   9  13   0 1.30423 4.23448  12
   8 -14   0 5.69919 3.50106   6
  -8  14   0 8.27944 4.03405  20
  -8  14   0 7.38083 4.51656  12
  -8  14   0 3.25246 2.67748   8
   6 -14   0 26.6904 5.18842  11
   6 -14   0 22.4692 3.26021  19
  -6  14   0 23.2855 5.73514  12
  -6  14   0 37.7295 3.49173  18
  -6  14   0 23.3409 4.72822   8
  -6  14   0 20.4612 5.03077  20
   4 -14   0 7.29514 6.78316  11
   4 -14   0 -0.4189 2.69590  19
  -4  14   0 6.26757 5.79532  12
  -4  14   0 -0.1368 3.67199  20
  -4  14   0 3.61195 3.31135   8
  -2  14   0 12.2610 3.53960  20
  -2  14   0 14.6802 6.42513  12
  -2  14   0 9.57425 3.99587   8
  -2  14   0 6.88590 4.13329  14
  -2  14   0 8.88761 4.17211   7
   0  14   0 73.4065 11.8115  12
   0  14   0 49.2550 7.24532  14
   0  14   0 73.5163 5.43786   8
   0  14   0 72.1017 7.28401   7
   0  14   0 63.3013 5.89867  20
   2  14   0 9.62486 6.43774  12
   2  14   0 2.94417 3.37056   7
   2  14   0 10.7353 2.19516  20
   4  14   0 -4.6280 3.81774   7
   4  14   0 -3.0665 5.66062  12
   6  14   0 21.3825 6.19019   7
   6  14   0 22.8123 7.01872  12
   8  14   0 2.27274 3.75571  12
   8  14   0 6.76896 6.69133   7
   7 -15   0 52.7497 5.22148  11
  -7  15   0 56.2774 5.74727  20
  -7  15   0 44.6239 5.14187   8
   5 -15   0 2.81414 3.25325  11
   5 -15   0 5.07267 2.76645  19
  -5  15   0 1.52560 2.98446  20
  -5  15   0 -1.4286 4.41681  12
  -5  15   0 5.11267 2.77343   8
   3 -15   0 7.70383 3.04741  19
   3 -15   0 7.49139 4.52238  11
  -3  15   0 11.5716 5.77447  12
  -3  15   0 6.93171 3.11761  20
  -3  15   0 6.44623 2.71911   8
   1 -15   0 76.8275 7.91070  11
  -1  15   0 89.6543 8.16355  14
  -1  15   0 83.7359 5.22436   8
  -1  15   0 85.0419 5.48898  20
  -1  15   0 73.7915 11.2907  12
  -1  15   0 87.3793 8.02210   7
  -1 -15   0 87.2610 8.61897  11
   1  15   0 85.5427 8.00716   7
   1  15   0 86.7137 9.90377  12
   3  15   0 -1.5359 5.25138  12
   3  15   0 7.30475 3.86424   7
   5  15   0 1.94268 4.18617  12
   5  15   0 7.18750 6.22611   7
   7  15   0 42.7027 6.43872  12
   7  15   0 43.2995 7.85589   7
  -6  16   0 21.6768 3.06583  20
   4 -16   0 12.0892 3.78109  11
   4 -16   0 14.0040 2.63318  19
  -4  16   0 11.5803 2.83347  20
  -4  16   0 9.64272 4.70308  12
  -4  16   0 11.6954 2.42195   8
   2 -16   0 2.94466 2.48529  19
   2 -16   0 0.48766 4.32062  11
  -2  16   0 0.13426 1.81209  20
  -2  16   0 -0.4263 1.38147   8
  -2  16   0 -1.6883 3.14692   7
  -2  16   0 0.59033 4.59740  12
   0 -16   0 123.546 8.90203  11
   0 -16   0 119.747 6.75335  19
   0  16   0 132.811 9.69027   7
   0  16   0 106.102 9.82157  12
   2  16   0 -1.8668 3.70223   7
   2  16   0 -3.1633 4.71261  12
   4  16   0 10.3098 4.22063  12
   4  16   0 13.8355 4.95556   7
   3 -17   0 10.7426 2.39924  19
   3 -17   0 9.41941 4.03191   4
   1 -17   0 13.0654 2.32564  19
  -1 -17   0 23.2486 3.40411  19
  -1 -17   0 23.0712 4.54745   4
   1 -17   1 119.502 6.99432  11
   1 -17   1 86.5054 4.74873  19
   3 -17   1 4.46293 2.10106  19
   4  16  -1 59.6977 8.26922   7
   4  16  -1 65.8683 8.35551  12
   2  16  -1 50.7478 7.02286   7
   2  16  -1 44.6476 8.68193  12
   0  16  -1 44.6617 7.17076  12
   0  16  -1 57.6537 6.68698   7
   0 -16   1 57.1314 7.39641  11
  -2  16  -1 32.1032 6.14178  12
  -2  16  -1 37.9012 2.59840  20
  -2  16  -1 42.4877 6.52508   7
   2 -16   1 44.7582 4.58429  19
   2 -16   1 43.0538 6.39687  11
  -4  16  -1 95.2403 5.25777  20
  -4  16  -1 99.1483 4.54202   8
  -4  16  -1 108.230 9.95454  12
   4 -16   1 86.1410 5.25527  19
   4 -16   1 103.631 7.07249  11
  -6  16  -1 28.0121 3.10356  20
   7  15  -1 64.7642 11.3761   7
   5  15  -1 17.6900 4.82919   7
   5  15  -1 7.37121 5.58697  12
   3  15  -1 50.8757 10.2520  12
   3  15  -1 64.3850 6.84672   7
   1  15  -1 43.8365 7.85147  12
   1  15  -1 36.0180 5.63935   7
  -1  15  -1 173.372 6.68463   8
  -1  15  -1 167.994 14.5183  12
  -1  15  -1 177.437 7.62287  20
  -1  15  -1 180.382 10.9715   7
  -3  15  -1 9.75311 4.55010  12
  -3  15  -1 7.29716 3.41991   7
  -3  15  -1 9.75791 2.91640  20
  -3  15  -1 4.15775 2.29568   8
   3 -15   1 9.57859 2.94722  19
   3 -15   1 9.04399 4.59649  11
  -5  15  -1 26.5850 6.11904  12
  -5  15  -1 33.9083 5.26400  20
  -5  15  -1 36.6290 4.96963   8
   5 -15   1 41.7700 4.22446  19
   5 -15   1 33.9412 5.62107  11
  -7  15  -1 3.32064 2.46442   8
  -7  15  -1 -0.0516 2.53817  20
   8  14  -1 51.7177 9.13463  12
   8  14  -1 34.8992 7.86804   7
   6  14  -1 3.64783 4.19633  12
   6  14  -1 3.39934 4.77368   7
   4  14  -1 101.031 8.33425   7
   4  14  -1 89.1419 10.4575  12
   2  14  -1 178.858 10.5084   7
   2  14  -1 172.239 15.1264  12
   0  14  -1 207.412 11.8970  14
   0  14  -1 211.119 8.20130   8
   0  14  -1 207.422 8.97238  20
   0  14  -1 204.581 11.9269   7
   0  14  -1 203.610 16.6989  12
  -2  14  -1 84.5217 11.7169  12
  -2  14  -1 82.2193 6.60437  20
  -2  14  -1 80.8535 6.26282   8
  -2  14  -1 90.4380 8.40281   7
  -4  14  -1 123.506 8.23628   8
  -4  14  -1 109.078 8.57156  20
  -4  14  -1 117.819 12.9274  12
   4 -14   1 120.022 7.86468  19
  -6  14  -1 12.4730 4.41508  20
  -6  14  -1 5.69316 3.46381   8
  -6  14  -1 6.93330 5.16939  12
   6 -14   1 14.7826 5.27806  11
   6 -14   1 5.12841 2.41486  19
  -8  14  -1 14.7776 4.23455  20
  -8  14  -1 11.1669 4.80426  12
  -8  14  -1 12.1100 3.05526   8
   9  13  -1 8.08136 6.74107   7
   9  13  -1 12.3473 5.94416  12
   7  13  -1 76.6534 10.2375  12
   7  13  -1 95.4917 12.3768   7
   5  13  -1 5.59250 3.28221   7
   5  13  -1 1.41717 6.43588  12
   3  13  -1 254.447 18.1168  12
   3  13  -1 248.470 12.7394   7
   1  13  -1 10.8234 2.47997   8
   1  13  -1 13.9378 4.48610  14
   1  13  -1 5.31483 2.93452   7
   1  13  -1 11.2393 2.77436  20
   1  13  -1 2.53094 5.96801  12
  -1  13  -1 97.5550 9.22436   7
  -1  13  -1 109.652 7.22014  20
  -1  13  -1 102.611 8.67802  14
  -1  13  -1 101.135 12.8902  12
  -1  13  -1 101.723 7.20421   8
  -3  13  -1 31.7842 5.26913   8
  -3  13  -1 40.1432 6.40051  20
  -3  13  -1 29.6875 7.99097  12
  -3  13  -1 21.3592 4.39798   7
  -5  13  -1 10.7658 6.28703  12
  -5  13  -1 5.83322 4.14636   8
  -5  13  -1 11.6319 3.21303  18
  -5  13  -1 14.0429 4.76357  20
   5 -13   1 10.8800 3.56483  19
  -7  13  -1 5.33962 4.11979   8
  -7  13  -1 1.77352 2.63022  18
  -7  13  -1 4.68983 5.32633  12
  -7  13  -1 0.93941 4.32478  20
   7 -13   1 4.24402 4.53364  11
   7 -13   1 2.87714 2.62513  19
  -9  13  -1 109.994 10.6954  12
  -9  13  -1 117.041 6.75538  18
   9 -13   1 115.534 6.70208   6
  10  12  -1 10.2118 8.63248   7
  10  12  -1 8.60348 5.48402  12
   8  12  -1 36.0056 9.23384   7
   8  12  -1 38.9008 8.87821  12
   6  12  -1 12.5752 4.13363   7
   6  12  -1 8.62064 6.57681  12
   4  12  -1 0.27814 2.30079   7
   4  12  -1 -4.8990 5.47909  12
   2  12  -1 3.14498 2.80896   7
   2  12  -1 6.76656 4.29895  14
   2  12  -1 4.08458 2.34882  20
   2  12  -1 14.0929 6.75380  12
   2  12  -1 9.09870 2.45542   8
   2  12  -1 3.22325 2.52123   7
   0  12  -1 158.312 10.2618  14
   0  12  -1 129.794 13.5475  12
   0  12  -1 136.300 10.6553   7
   0  12  -1 124.697 7.75587   8
   0  12  -1 128.606 9.76365   7
   0  12  -1 140.993 8.33014  20
  -2  12  -1 44.4543 7.06785   7
  -2  12  -1 36.8289 5.44803  20
  -2  12  -1 28.6493 7.44786  12
  -2  12  -1 38.2678 4.07708  18
  -2  12  -1 30.4880 5.52438   7
  -2  12  -1 36.9192 6.02890  14
  -2  12  -1 36.9389 5.47054   8
  -4  12  -1 187.854 12.4373  14
  -4  12  -1 175.567 11.1901  20
  -4  12  -1 173.684 9.65929  18
  -4  12  -1 177.736 11.9640   7
  -4  12  -1 193.601 16.3349  12
   4 -12   1 175.071 10.1825  19
  -6  12  -1 62.9888 11.4900  12
  -6  12  -1 54.6162 6.90107  18
  -6  12  -1 51.0126 7.75569   8
  -6  12  -1 56.7346 8.16152  20
   6 -12   1 51.3710 7.06190  19
  -8  12  -1 32.2539 5.37234  18
  -8  12  -1 24.6926 6.28927  12
   8 -12   1 36.1323 4.13133  19
 -10  12  -1 27.4040 4.22013  18
 -10  12  -1 24.3663 6.09630  12
  10 -12   1 26.1631 3.39371   6
  11  11  -1 27.9439 7.42674   7
  11  11  -1 33.6520 9.65970  12
   9  11  -1 268.592 20.7965   7
   9  11  -1 233.274 18.6966  12
   7  11  -1 210.748 13.3245   7
   7  11  -1 211.493 17.9847  12
   5  11  -1 80.0874 12.8559  12
   5  11  -1 96.0128 6.96299   7
   3  11  -1 -0.5238 1.93270   8
   3  11  -1 -3.9210 5.40832  12
   3  11  -1 0.93633 2.38990   7
   3  11  -1 1.44738 2.15329  20
   3  11  -1 2.93500 2.33556   7
   1  11  -1 -0.6652 1.91415  20
   1  11  -1 5.42723 3.94006  14
   1  11  -1 3.10051 3.07977   7
   1  11  -1 -1.3744 2.19531   8
   1  11  -1 -5.7641 4.61076  12
  -1  11  -1 213.213 16.5903  12
  -1  11  -1 209.174 10.0982   8
  -1  11  -1 206.939 10.5011  20
  -1  11  -1 216.219 12.1082  14
  -1  11  -1 196.285 12.4824   7
  -5  11  -1 119.175 10.6989  20
  -5  11  -1 145.377 14.3541  12
  -5  11  -1 136.123 10.0482  14
  -5  11  -1 138.583 9.52605  18
  -5  11  -1 139.814 10.4093   8
   5 -11   1 133.810 9.06876  19
  -7  11  -1 3.51857 4.33107  18
  -7  11  -1 -1.7359 6.00254  12
   7 -11   1 7.25581 3.19967  19
  -9  11  -1 163.780 15.3530  12
  -9  11  -1 184.976 11.4273  18
   9 -11   1 156.472 9.33087   6
 -11  11  -1 40.8935 6.84454  12
 -11  11  -1 38.2796 5.38476  18
  11 -11   1 40.5533 4.67724   6
  12  10  -1 42.4137 8.59715   7
  12  10  -1 36.6853 15.1148  12
  10  10  -1 5.43685 11.5852   7
  10  10  -1 4.84687 7.49443  12
   8  10  -1 276.625 20.7931  12
   8  10  -1 286.658 16.9920   7
   6  10  -1 31.3496 6.04686   2
   6  10  -1 28.4291 8.58193  12
   6  10  -1 30.0614 4.63578   7
   4  10  -1 64.0253 10.6339  12
   4  10  -1 57.4058 4.12582  20
   4  10  -1 57.4150 3.39326   8
   2  10  -1 42.7391 6.33658  14
   2  10  -1 37.4282 3.91480   8
   2  10  -1 33.5026 7.30406  12
   2  10  -1 25.3184 4.05059   7
  -2 -10   1 38.1510 3.81766   3
   0  10  -1 241.545 10.4683   8
   0  10  -1 303.922 13.0626   7
   0  10  -1 248.891 12.2874  14
   0 -10   1 248.189 10.0340   3
  -2  10  -1 416.633 23.3174  12
  -2  10  -1 434.386 16.7594  14
  -2  10  -1 437.677 16.4951   8
   2 -10   1 450.203 15.2050   3
  -6  10  -1 343.506 15.4314  14
  -6  10  -1 351.142 22.0981  12
  -6  10  -1 359.980 17.0505  18
   6 -10   1 348.086 14.0298  19
  -8  10  -1 190.911 7.10308   9
  -8  10  -1 174.810 16.2412  12
   8 -10   1 188.664 9.04937  19
 -10  10  -1 3.08527 5.39726  18
 -10  10  -1 9.86920 1.98779   9
 -10  10  -1 1.96405 5.71456  12
  10 -10   1 7.78923 3.86952   6
 -12  10  -1 -4.7248 3.84773  12
 -12  10  -1 -0.3922 3.84509  18
  12 -10   1 1.90005 4.21929  18
  12 -10   1 2.22852 1.71471   6
  13   9  -1 43.2398 6.44676   7
  13   9  -1 35.7271 5.25589   5
  13   9  -1 66.4745 13.3859  12
  11   9  -1 19.3013 12.2399   7
  11   9  -1 13.8350 11.9645  12
  11   9  -1 21.7131 5.31194   5
   9   9  -1 169.245 17.5776  12
   9   9  -1 187.586 19.7511   7
   7   9  -1 141.659 10.3666   2
   7   9  -1 146.394 15.7089  12
   5   9  -1 74.5494 6.90503   2
   5   9  -1 83.0804 13.5739  12
   3   9  -1 80.6490 7.11775   2
   3   9  -1 59.4540 7.10866  14
  -3  -9   1 71.7769 4.20843   3
  -1  -9   1 0.07013 1.54721   3
   1  -9   1 309.193 11.1665   3
  -3   9  -1 107.863 8.19648  14
   3  -9   1 102.856 6.61933   3
  -5   9  -1 63.0027 10.6107  12
  -5   9  -1 59.8234 7.24400  14
  -7   9  -1 38.0308 6.70904  14
  -7   9  -1 29.3455 7.80958  12
   7  -9   1 40.6955 6.44762  19
  -9   9  -1 -4.7012 5.31434  12
   9  -9   1 1.99315 4.54647   6
   9  -9   1 11.1798 5.23365  15
 -11   9  -1 4.33194 5.72381  12
  11  -9   1 3.16370 3.18308   6
  11  -9   1 3.97252 3.44796  15
 -13   9  -1 33.5273 5.53993  18
 -13   9  -1 43.7593 7.77219  12
  13  -9   1 34.3344 4.75979  18
  12   8  -1 203.465 28.9248  12
  12   8  -1 142.752 17.9554   7
  12   8  -1 132.692 10.4911   5
  10   8  -1 124.285 16.2248  12
  10   8  -1 133.451 11.2348   5
  10   8  -1 170.482 23.4555   7
   8   8  -1 190.006 17.1318  12
   8   8  -1 183.609 12.7743   5
   8   8  -1 197.098 13.7338   7
   8   8  -1 175.419 11.3110   2
   6   8  -1 11.9658 4.26104   2
   6   8  -1 17.9842 7.93098  12
   4   8  -1 10.8803 3.37503   2
  -4  -8   1 8.90400 3.80064   1
   2   8  -1 37.5537 5.14317   2
  -2  -8   1 46.5155 3.10864   3
   0  -8   1 184.121 7.19933   3
   2  -8   1 -0.2942 2.19801   3
   4  -8   1 22.5952 3.64304   3
  -6   8  -1 4.54539 5.32563  12
  -6   8  -1 8.94431 3.93036  14
   6  -8   1 1.51914 3.68416  15
  -8   8  -1 85.2257 9.59603  14
   8  -8   1 97.7369 7.17621  19
   8  -8   1 103.318 10.1168  15
 -10   8  -1 489.536 26.3136  12
 -10   8  -1 462.778 19.1506  14
  10  -8   1 507.095 22.3632  15
  10  -8   1 500.017 17.7223   6
 -12   8  -1 43.6511 8.25837  12
  12  -8   1 50.8175 6.70892  15
  12  -8   1 49.3353 7.06670  18
  12  -8   1 57.8909 4.73162   6
  14  -8   1 114.286 6.18229  18
  13   7  -1 63.2909 6.72895   5
  13   7  -1 58.9441 13.1171  12
  13   7  -1 66.1757 8.60748   7
  11   7  -1 12.4465 13.6080  12
  11   7  -1 23.5958 6.08631   5
  11   7  -1 3.86461 13.6391   7
   9   7  -1 74.8781 14.1952  12
   9   7  -1 72.4814 9.28950   5
   9   7  -1 67.2924 11.6203   7
   9   7  -1 68.9561 3.31630  20
   7   7  -1 -1.1513 3.49834   2
   7   7  -1 0.92154 7.75190  12
   7   7  -1 3.48222 1.54604   8
   5   7  -1 81.0209 6.68086   2
  -5  -7   1 74.0175 7.48350   1
   3   7  -1 225.200 9.89424   2
  -1  -7   1 1480.06 35.6692   3
   1  -7   1 534.743 15.3050   3
   3  -7   1 21.1981 3.27957   3
   5  -7   1 441.828 17.7156  15
   5  -7   1 425.497 14.7420   3
  -7   7  -1 5.29790 3.84810  14
   7  -7   1 -0.8100 3.07946  15
  -9   7  -1 253.661 14.1031  14
   9  -7   1 274.650 15.6182  15
   9  -7   1 241.611 13.0143   6
 -11   7  -1 171.223 11.0005  14
  11  -7   1 182.022 9.11614   6
  11  -7   1 164.468 11.6980  15
 -13   7  -1 89.4274 9.73953  12
  13  -7   1 106.757 8.40999  18
  14   6  -1 -1.3766 7.15482  12
  14   6  -1 3.26406 2.80635   5
  14   6  -1 2.68092 3.07985   7
  14   6  -1 4.39958 2.92317  10
  12   6  -1 88.7033 9.78737   5
  12   6  -1 95.8692 8.87122  10
  12   6  -1 94.3573 15.9435   7
  12   6  -1 90.2559 16.5495  12
  10   6  -1 10.1488 4.92322  10
  10   6  -1 6.17618 9.85401   7
  10   6  -1 2.65073 4.36744   5
  10   6  -1 13.2367 8.56020  12
  10   6  -1 5.75182 1.90129  20
 -10  -6   1 4.10607 3.19730   3
   8   6  -1 86.4144 13.1777  12
   8   6  -1 59.1632 7.20876   2
   8   6  -1 55.9685 3.77139   8
   8   6  -1 44.3798 7.92194   7
   8   6  -1 75.3294 8.84497   5
   6   6  -1 3.68224 3.02026   2
  -6  -6   1 2.10306 3.12730   1
   4   6  -1 380.246 12.9597   2
  -4  -6   1 361.334 14.9763   1
   2   6  -1 726.855 19.9408   2
   0  -6   1 107.754 4.50691   3
   2  -6   1 304.165 9.93335   3
   4  -6   1 675.356 19.3526   3
   6  -6   1 20.7483 4.47163  15
  -8   6  -1 -2.8875 3.52894  14
   8  -6   1 -1.3833 4.02154   6
   8  -6   1 -1.9909 3.82085  15
 -10   6  -1 151.338 7.86731  19
 -10   6  -1 167.908 11.0643  14
  10  -6   1 161.691 10.1363   6
  10  -6   1 154.274 12.4369  15
 -12   6  -1 2.69328 3.95016  14
  12  -6   1 27.2910 6.74747  15
  12  -6   1 10.8840 2.70001   6
  12  -6   1 9.86174 5.07700  18
 -14   6  -1 98.2125 9.26928  12
  14  -6   1 121.308 7.22655  18
  15   5  -1 67.1762 5.36344   5
  15   5  -1 63.2393 4.97650  10
 -15  -5   1 61.0157 5.08821  19
  13   5  -1 1.32577 4.95035   7
  13   5  -1 2.97692 3.01167  10
  13   5  -1 -0.6869 13.3000  12
  13   5  -1 3.32742 4.38098   5
  11   5  -1 -1.2038 9.33097   7
  11   5  -1 -0.9476 3.91570  10
  11   5  -1 -3.9161 4.18220   5
  11   5  -1 1.75871 15.1890  12
  11   5  -1 1.51420 2.08319  20
   9   5  -1 38.9592 7.07606   5
   9   5  -1 44.7558 9.27578  12
   9   5  -1 28.0529 10.0392   7
   9   5  -1 36.8749 6.59330  10
   9   5  -1 31.4630 4.74193  20
   9   5  -1 29.8666 3.64258   8
   9   5  -1 45.6170 6.50715   2
   7   5  -1 78.3274 7.10517   2
  -7  -5   1 86.5333 7.95864   1
   5   5  -1 87.4322 6.30826   2
  -5  -5   1 69.7078 6.30904   1
   3   5  -1 907.280 23.2390   2
  -3  -5   1 872.969 22.7894  16
  -3  -5   1 923.299 27.2830   1
   1   5  -1 428.185 12.6230   2
   1  -5   1 75.3683 5.12275  16
   1  -5   1 59.1966 3.64879   3
   3  -5   1 201.148 7.77100   3
   5  -5   1 158.610 7.61290   3
   5  -5   1 182.862 10.0181  15
   7  -5   1 25.0340 5.00610  15
  -9   5  -1 51.8124 7.03980  14
   9  -5   1 35.6380 6.07365   6
   9  -5   1 38.2896 6.47270   2
   9  -5   1 37.5435 6.79475  15
 -11   5  -1 -0.6195 4.00884  14
 -11   5  -1 1.49656 2.45959  19
  11  -5   1 -0.7424 4.61183  15
  11  -5   1 -8.6448 4.68029  18
  11  -5   1 3.78301 2.86539   6
 -13   5  -1 48.4911 7.16410  14
  13  -5   1 58.9324 7.39175  18
  13  -5   1 36.6950 6.46849  15
  14   4  -1 77.5186 6.95790  10
  14   4  -1 87.5166 8.68668   7
  14   4  -1 93.2219 8.65446   5
  14   4  -1 86.8443 10.8951  12
  12   4  -1 62.2103 12.5250   7
  12   4  -1 74.7102 9.55036   5
  12   4  -1 75.9066 5.47812  20
  12   4  -1 74.1233 14.6989  12
  12   4  -1 70.7354 8.33751  10
  10   4  -1 39.9640 10.9523   7
  10   4  -1 59.8431 12.8799  12
  10   4  -1 67.2702 8.84085  10
  10   4  -1 63.5180 5.27652   8
  10   4  -1 53.9133 5.74405  20
  10   4  -1 68.5084 8.18926   2
  10   4  -1 62.7445 8.56352   5
 -10  -4   1 51.1737 5.92678   3
   8   4  -1 337.596 13.9242   2
  -8  -4   1 337.561 16.3389   1
   6   4  -1 13.0776 3.25180   2
  -6  -4   1 7.74567 3.10142   1
   4   4  -1 3.19168 2.53685   2
  -4  -4   1 4.07401 2.43958   1
  -4  -4   1 1.56863 1.13696  16
   2   4  -1 40.4009 3.73649   2
  -2  -4   1 40.7595 1.86324  16
   0  -4   1 303.659 7.87814   3
   0  -4   1 321.734 9.66653  16
   2  -4   1 6.40417 1.68609   3
   2  -4   1 6.46625 2.62306  16
   4  -4   1 42.9709 3.69851   3
   6  -4   1 28.4597 4.77883  15
  -8   4  -1 11.5870 4.16303  14
   8  -4   1 7.85617 4.15702  15
 -10   4  -1 8.85360 3.62029  19
 -10   4  -1 7.61322 4.35465  14
  10  -4   1 6.31930 3.14544   6
  10  -4   1 -2.5172 3.54815  10
  10  -4   1 11.2295 6.39615  18
  10  -4   1 4.77104 5.06793  15
  10  -4   1 11.5761 5.02742   2
 -12   4  -1 23.6988 4.64998  19
 -12   4  -1 34.1423 5.94512  14
  12  -4   1 24.2544 5.60891  18
  12  -4   1 30.0721 5.97653  10
  12  -4   1 46.2898 7.80409  15
 -14   4  -1 12.0749 3.45142  14
  14  -4   1 9.80521 3.56216  20
  14  -4   1 10.6868 3.72557  10
  14  -4   1 12.6838 3.31639  18
  15   3  -1 8.71817 2.79244  10
  13   3  -1 14.6776 3.01246  20
  13   3  -1 2.94264 9.78601  12
  13   3  -1 4.83646 4.88307   5
  13   3  -1 14.8143 6.08159   7
  13   3  -1 12.1495 5.01361  10
  11   3  -1 10.5895 14.8821  12
  11   3  -1 6.46010 3.33659   8
  11   3  -1 1.20730 4.32511  10
  11   3  -1 4.09706 2.99474  20
  11   3  -1 2.02752 6.73163   7
  11   3  -1 1.13349 4.70824   5
 -11  -3   1 -0.2245 3.38331   3
   9   3  -1 9.33023 3.90127   2
   9   3  -1 17.3775 8.13954  12
   9   3  -1 -0.4909 7.51956   7
   9   3  -1 6.27120 3.87297  15
   9   3  -1 5.16234 3.12843   8
  -9  -3   1 4.73004 2.64691   3
   7   3  -1 250.124 12.0216  15
   7   3  -1 291.762 11.6120   2
  -7  -3   1 280.742 13.1325   1
   5   3  -1 96.4298 6.09593   2
  -5  -3   1 105.907 6.83671   1
   3   3  -1 449.485 12.6767   2
  -3  -3   1 452.578 14.6400   1
  -3  -3   1 457.682 11.6687  16
   1   3  -1 86.1231 4.10055   2
  -1  -3   1 88.2629 2.53020  16
  -1  -3   1 86.3972 2.56741  16
   1  -3   1 3306.49 75.3515   3
   1  -3   1 3250.83 79.5800  16
   3  -3   1 40.9008 4.46087  16
   3  -3   1 32.6440 3.10120   3
  -5   3  -1 485.938 14.4134   3
  -5   3  -1 494.261 17.4475   1
  -7   3  -1 28.3455 3.85161   3
  -7   3  -1 35.1213 5.92570   1
   7  -3   1 22.4653 4.71463  15
   9  -3   1 64.2444 7.23213   6
   9  -3   1 55.9916 7.36183   2
   9  -3   1 65.4958 8.29828  15
 -11   3  -1 115.052 9.62840  14
 -11   3  -1 97.6143 8.91562  19
  11  -3   1 103.743 6.08358   6
  11  -3   1 103.220 9.76352  10
  11  -3   1 108.420 11.1350  15
  11  -3   1 114.033 11.3193  18
 -13   3  -1 34.5494 5.43731  19
 -13   3  -1 30.7866 5.59884  14
  13  -3   1 34.4951 4.97057  18
  13  -3   1 28.0958 5.03785  10
  13  -3   1 32.0740 5.77198  15
  13  -3   1 34.0347 5.79635  20
  15  -3   1 9.51571 3.19472  10
  15  -3   1 13.2737 3.32811  20
  14   2  -1 12.7363 5.24328   7
  14   2  -1 15.4060 4.77652  10
  14   2  -1 18.3362 3.27911  20
  14   2  -1 12.5993 4.75971   5
 -14  -2   1 15.4230 4.19791  19
  12   2  -1 15.5755 5.32514  10
  12   2  -1 13.1377 5.58811   5
  12   2  -1 9.01604 8.27367  12
  12   2  -1 7.93416 3.52869  20
  12   2  -1 6.72894 4.83871   7
  10   2  -1 23.8519 5.79458  10
  10   2  -1 17.5105 7.09610   7
  10   2  -1 17.5630 5.28294   5
  10   2  -1 17.3195 5.10017  15
  10   2  -1 13.8701 4.01921  20
  10   2  -1 2.25245 11.4899  12
  10   2  -1 18.5627 4.20280   8
  10   2  -1 17.0951 4.95971   2
 -10  -2   1 19.1742 3.64828   3
   8   2  -1 466.066 16.1888   2
   8   2  -1 434.321 18.2317  15
  -8  -2   1 455.141 19.4805   1
  -8  -2   1 450.420 14.3425   3
   6   2  -1 23.1630 3.68016   2
  -6  -2   1 27.9966 4.38406   1
   4   2  -1 372.218 11.3494   2
  -4  -2   1 386.512 11.2704  16
  -4  -2   1 383.169 13.1225   1
   2   2  -1 218.178 6.75837   2
  -2  -2   1 223.728 7.74236   1
   0   2  -1 90.2569 3.37832   2
   0  -2   1 94.8383 3.01845  16
  -2   2  -1 495.759 14.5805   1
   2  -2   1 499.154 14.2044  16
   2  -2   1 475.818 12.7526   3
  -4   2  -1 30.0518 3.35967   3
  -4   2  -1 25.3814 4.33308   1
   4  -2   1 26.2510 3.80036  16
   4  -2   1 27.2118 3.05754   3
  -6   2  -1 44.1895 5.60986   1
  -6   2  -1 48.4714 4.12288   3
   6  -2   1 38.9679 5.57030  15
  -8   2  -1 249.988 10.4534   3
  -8   2  -1 215.589 12.5764   1
   8  -2   1 233.026 11.2607   2
   8  -2   1 244.050 12.9320  15
  10  -2   1 7.91867 4.77051  10
  10  -2   1 3.30568 4.11624  15
  10  -2   1 6.03909 2.84730   6
  10  -2   1 8.45745 4.58975   2
  10  -2   1 24.7197 8.77367  12
 -12   2  -1 17.2836 4.93481  14
 -12   2  -1 22.7913 4.91413  19
  12  -2   1 20.0334 6.54560  20
  12  -2   1 9.48899 4.53769  18
  12  -2   1 21.9382 5.78112  10
  12  -2   1 37.3106 6.52397   8
  12  -2   1 8.47765 5.58545  15
 -14   2  -1 39.3261 5.29637  19
 -14   2  -1 39.5060 5.45774  14
  14  -2   1 40.5741 6.95958  15
  14  -2   1 40.1081 6.03761  20
  14  -2   1 50.2930 7.24438  10
  14  -2   1 37.2821 3.29566  18
  15   1  -1 3.09791 2.06516  20
  15   1  -1 2.75159 2.60616   5
  15   1  -1 0.56179 3.17642  10
 -15  -1   1 -2.0081 3.39438  14
 -15  -1   1 2.56388 2.52644  19
  13   1  -1 14.2831 3.91529  20
  13   1  -1 15.0698 5.04090   5
  13   1  -1 17.5885 6.22803   7
  13   1  -1 14.0007 5.07799  10
  13   1  -1 21.3315 7.07103  12
  11   1  -1 -1.4192 4.33252  10
  11   1  -1 0.27309 4.15198  15
  11   1  -1 0.22401 3.08890   8
  11   1  -1 1.49286 5.22007   5
  11   1  -1 -2.7695 2.11050  18
  11   1  -1 2.87864 3.66569  20
  11   1  -1 2.74750 4.87785   2
  11   1  -1 -11.825 8.96722  12
 -11  -1   1 0.14795 2.58413   3
   9   1  -1 31.7220 4.79226   8
   9   1  -1 31.9819 5.07044   2
   9   1  -1 29.0559 5.48886  15
  -9  -1   1 39.2017 5.14383   3
   7   1  -1 29.6066 4.57397   2
   7   1  -1 38.3034 5.80398  15
  -7  -1   1 47.1294 3.96996   3
  -7  -1   1 44.8919 6.22587   1
   5   1  -1 3.03037 2.35143   2
  -5  -1   1 2.36308 2.18108   1
   3   1  -1 6450.70 137.336   2
  -3  -1   1 6354.97 160.134   1
  -3  -1   1 6475.92 153.185  16
  -1   1  -1 356.265 9.73202  16
  -1   1  -1 347.985 10.3154   1
   1  -1   1 347.386 9.75314  16
   1  -1   1 348.570 10.3147   1
  -3   1  -1 18.5003 3.25348   1
  -3   1  -1 17.3136 2.80443   3
   3  -1   1 13.5942 2.86814  16
  -5   1  -1 579.031 16.4436   3
  -5   1  -1 598.200 19.7851   1
  -7   1  -1 413.222 17.4849   1
  -7   1  -1 416.029 13.6453   3
   7  -1   1 397.418 16.8230  15
   7  -1   1 400.415 14.1427   2
  -9   1  -1 129.524 7.68669   3
   9  -1   1 119.454 9.93937  15
   9  -1   1 112.712 8.80967   2
 -13   1  -1 8.09165 3.71038  19
 -13   1  -1 7.40818 4.49828  14
  13  -1   1 13.9055 5.27741  15
  13  -1   1 9.69725 4.70009  10
  13  -1   1 8.37351 2.99551  18
  13  -1   1 10.3671 4.48244  20
 -15   1  -1 3.31555 2.11769  19
  15  -1   1 9.08770 3.47754  10
  15  -1   1 -1.4384 2.84452  20
 -16   0   1 1.01392 1.59889  19
   8   0  -1 2.38107 3.05357  15
   8   0  -1 -0.6217 3.03372   2
  -8   0   1 -0.6202 4.47259   1
  -8   0   1 -0.8878 2.45265   3
   6   0  -1 -0.8434 2.39657   2
  -6   0   1 0.93111 2.89535   1
  -6   0   1 -2.5086 1.43966   3
   4   0  -1 3.29251 2.11458   2
  -4   0   1 0.60892 1.40951   3
  -4   0   1 -0.0991 1.96089   1
  -4   0   1 1.75669 2.24800  16
   2   0  -1 1.62765 1.17956   2
   2   0  -1 -1.2650 1.10605   1
  -2   0   1 0.60190 1.08178   1
   0   0  -1 -1.0590 0.26337   1
   0   0   1 1.55568 0.32354   1
  -2   0  -1 -6.5787 1.22056   1
  -2   0  -1 -7.6979 1.32596  16
   2   0   1 -6.2702 1.35509  16
  -4   0  -1 -2.6038 2.28452   1
   4   0   1 0.36255 2.10740   2
   4   0   1 2.30455 2.36752  16
  -6   0  -1 -0.5852 2.16449   3
  -6   0  -1 1.55809 3.58983   1
   6   0   1 0.65011 2.52786   2
  -8   0  -1 1.72964 6.17263   1
  -8   0  -1 1.34927 2.25925   3
   8   0   1 -2.0914 2.73920   2
   8   0   1 5.20181 3.49902  15
 -14   0  -1 1.87993 2.71735  14
 -14   0  -1 2.75233 2.77234  19
  14   0   1 -2.2848 3.35590  20
  14   0   1 1.29062 3.88437  10
  14   0   1 -2.2422 3.52825   5
  15  -1  -1 3.36705 2.60777  20
  15  -1  -1 0.91681 3.10515  10
 -15   1   1 3.48841 2.16801  19
 -15   1   1 1.09770 2.39881  14
   7  -1  -1 43.1141 4.97919   2
   7  -1  -1 40.0687 6.07829  15
  -7   1   1 41.9420 6.38595   1
  -7   1   1 42.4298 4.42350   3
  -5   1   1 0.62549 1.81807   3
  -5   1   1 2.39668 2.65357   1
  -3   1   1 6267.78 150.499  16
  -3   1   1 6141.30 142.857   3
  -3   1   1 6365.57 156.096   1
   1  -1  -1 517.403 13.7319   1
  -1  -1  -1 340.734 10.1443   1
  -1  -1  -1 355.590 9.45299  16
   1   1   1 335.770 9.35573  16
   1   1   1 349.140 8.72410   2
  -3  -1  -1 18.3208 2.97152  16
  -3  -1  -1 17.6670 2.82457   1
   3   1   1 22.4452 3.24346   2
   3   1   1 16.4077 2.53155  16
  -5  -1  -1 595.267 19.5835   1
   5   1   1 602.359 16.8712   2
  -7  -1  -1 397.812 12.7824   3
  -7  -1  -1 392.566 17.1445   1
   7   1   1 413.474 14.1014   2
   7   1   1 364.612 15.6374  15
  -9  -1  -1 147.604 8.23169   3
   9   1   1 130.113 9.16480   2
   9   1   1 128.157 9.83392  15
 -15  -1  -1 3.11548 3.19523  14
 -15  -1  -1 0.11364 2.38154  19
  15   1   1 9.61295 3.70143   5
  15   1   1 6.28385 2.79431  20
  15   1   1 5.70106 2.69466  10
  14  -2  -1 5.90229 3.08731  10
  14  -2  -1 16.4250 4.59354  20
 -14   2   1 5.56857 4.22170  14
 -14   2   1 9.18749 3.27480  19
  12  -2  -1 5.22881 4.28821  18
  12  -2  -1 14.2506 5.73399  15
  12  -2  -1 5.30263 4.75571  10
  12  -2  -1 13.0535 5.21438  20
 -12   2   1 5.92226 4.23792  14
 -12   2   1 11.2601 4.91745  19
   8  -2  -1 434.937 18.5900  15
   8  -2  -1 424.967 15.6309   2
  -8   2   1 475.051 15.3056   3
  -8   2   1 421.561 17.7828   1
   6  -2  -1 22.3484 4.36065  15
  -6   2   1 34.4228 4.80252   1
  -6   2   1 30.7439 3.48995   3
  -4   2   1 401.448 13.1842   1
  -4   2   1 351.929 10.9574   3
   0   2   1 93.4118 3.42923   2
  -2  -2  -1 498.737 14.7444   1
  -2  -2  -1 487.502 13.1840  16
   2   2   1 491.879 12.6455   2
  -4  -2  -1 24.0024 3.31899  16
  -4  -2  -1 34.5420 4.41064   1
   4   2   1 24.9867 3.28559   2
  -6  -2  -1 50.1585 5.57520   1
   6   2   1 36.8385 4.19858   2
  -8  -2  -1 227.129 14.1739   1
  -8  -2  -1 243.995 10.0041   3
   8   2   1 241.066 11.3926   2
   8   2   1 244.603 12.2336  15
 -10  -2  -1 15.8128 4.14211   3
  10   2   1 5.70972 4.15279   2
  10   2   1 5.19264 5.38022  10
  10   2   1 6.54437 5.07022  15
  10   2   1 10.7542 3.74705  18
  10   2   1 5.00162 4.01755  20
  10   2   1 18.6411 5.59913   7
  10   2   1 13.6454 10.5561  12
  10   2   1 10.6877 4.92354   5
  10   2   1 6.17122 3.51001   8
  12   2   1 7.04912 5.08053   5
  12   2   1 15.1387 5.42103  10
  12   2   1 18.3011 5.16695  20
  12   2   1 18.8782 4.43215   8
  12   2   1 9.00831 10.8260  12
 -14  -2  -1 43.6302 6.15213  19
  14   2   1 40.3111 7.47649  12
  14   2   1 47.9150 7.34122  10
  14   2   1 47.6241 6.46698   5
  14   2   1 42.1315 5.19186  20
  15  -3  -1 2.30825 2.99344  20
  15  -3  -1 3.26401 2.76991  10
  13  -3  -1 16.1720 4.02043  18
  13  -3  -1 21.1274 5.17918  10
  13  -3  -1 16.6668 5.06308  15
  13  -3  -1 15.2061 5.48623  20
 -13   3   1 16.2751 3.73250  19
 -13   3   1 8.02689 4.57636  14
  11  -3  -1 4.94491 4.07021  10
  11  -3  -1 0.24194 4.24633  18
  11  -3  -1 7.15726 5.19452  15
 -11   3   1 1.90171 4.25640  14
 -11   3   1 7.03816 3.94592  19
   9  -3  -1 11.1271 3.43389   6
   9  -3  -1 12.6305 4.21954  15
   9  -3  -1 9.47386 4.11846   2
  -9   3   1 5.99094 2.91635   3
   7  -3  -1 277.389 13.6050  15
  -7   3   1 289.543 10.7725   3
  -7   3   1 267.146 13.0225   1
  -5   3   1 102.936 6.78032   1
  -5   3   1 104.648 5.70389   3
   3  -3  -1 391.836 11.2866   3
  -3   3   1 396.250 11.2233   3
   1  -3  -1 80.2089 3.66238   3
  -1  -3  -1 3210.08 74.0395   3
   1   3   1 3264.74 70.2489   2
  -3  -3  -1 36.7368 2.93300  16
  -3  -3  -1 33.3344 4.30414   1
   3   3   1 30.6784 3.80404   2
  -5  -3  -1 500.553 17.5586   1
   5   3   1 486.376 14.9252   2
  -7  -3  -1 21.6557 4.60236   1
   7   3   1 27.0866 4.23903   2
  -9  -3  -1 58.7171 6.06889   3
   9   3   1 53.8565 7.14188   2
   9   3   1 59.3945 10.6735   7
   9   3   1 61.5030 5.84555   8
 -11  -3  -1 105.341 8.20894   3
  11   3   1 129.458 24.2840  12
  11   3   1 100.455 10.4455   5
  11   3   1 117.823 17.0712   7
  11   3   1 109.194 8.86944  20
  11   3   1 105.914 7.75196   8
  11   3   1 106.769 10.1516  10
  13   3   1 30.1601 6.11211  10
  13   3   1 22.5943 4.22167  20
  13   3   1 38.0850 7.50282   7
  13   3   1 24.1230 6.13946   5
  13   3   1 27.5129 10.0036  12
  13   3   1 30.6116 4.62146   8
 -15  -3  -1 13.6027 3.19923  19
  15   3   1 11.3711 3.07591   5
  15   3   1 7.64283 3.56327  10
  14  -4  -1 83.0040 7.24547  10
  14  -4  -1 96.2421 5.27679  18
  14  -4  -1 90.6699 8.86527  20
 -14   4   1 76.8016 6.70255  14
 -14   4   1 95.3561 5.57503  19
  12  -4  -1 63.3762 8.03703  10
  12  -4  -1 76.5074 9.56804  15
  12  -4  -1 74.2900 7.99967  18
 -12   4   1 67.1194 8.34395  14
 -12   4   1 69.6547 6.70221  19
  10  -4  -1 59.3267 8.22559   2
  10  -4  -1 65.3665 5.30188   6
  10  -4  -1 52.5000 8.91190  15
  10  -4  -1 58.1844 8.87775  18
  10  -4  -1 46.6436 6.99308  10
 -10   4   1 57.7662 7.71528  19
 -10   4   1 59.9723 7.70384  14
   8  -4  -1 307.720 15.1793  15
  -8   4   1 281.373 13.2035  14
   6  -4  -1 9.35683 3.66039  15
  -6   4   1 7.50244 2.43859   3
  -4   4   1 2.73063 1.98518   3
   2  -4  -1 37.1443 3.56442   3
   0  -4  -1 268.749 8.08961   3
   0   4   1 290.371 8.62312   2
  -2  -4  -1 5.81185 1.10809   3
   2   4   1 6.57354 2.28846   2
  -4  -4  -1 49.2444 4.64852   1
   4   4   1 52.8656 4.96345   2
  -6  -4  -1 18.3918 3.92931   1
   6   4   1 19.6305 4.06945   2
   8   4   1 17.6824 4.51718   2
 -10  -4  -1 0.73124 3.51605   3
  10   4   1 -1.1145 4.25971   5
  10   4   1 1.98077 2.59255   8
  10   4   1 8.20768 3.36475  20
  10   4   1 -3.8407 9.58093   7
  10   4   1 1.43031 4.19642   2
  10   4   1 5.11486 4.74523  10
  10   4   1 14.2242 8.81772  12
  12   4   1 30.2237 4.37498   8
  12   4   1 17.9728 5.73636   5
  12   4   1 50.0810 16.3384  12
  12   4   1 31.6670 4.40501  20
  12   4   1 32.8040 6.25183  10
  12   4   1 30.8690 7.95756   7
 -14  -4  -1 14.1960 3.76764  19
  14   4   1 8.80816 5.24434  12
  14   4   1 4.73114 3.72107  10
  14   4   1 10.6867 5.36008   7
  14   4   1 10.9912 3.51141   5
  14   4   1 9.23694 2.03062  20
  15  -5  -1 57.2526 4.85071  20
 -15   5   1 68.3997 7.11396  12
  13  -5  -1 6.55540 4.40714  18
  13  -5  -1 0.25408 3.23868  15
 -13   5   1 3.15062 3.90822  14
 -13   5   1 2.31670 2.34682  19
  11  -5  -1 -0.1359 2.78542   6
  11  -5  -1 10.6295 5.11311  15
  11  -5  -1 -4.6084 4.56748  18
 -11   5   1 0.17134 2.68577  19
 -11   5   1 -1.8368 3.98153  14
   9  -5  -1 44.7660 6.74807   2
   9  -5  -1 42.6121 5.17228   6
   9  -5  -1 44.4351 7.24094  15
  -9   5   1 38.9312 6.15641  14
   7  -5  -1 84.4575 8.67446  15
  -7   5   1 82.5272 7.47505  14
   3  -5  -1 869.473 23.1341   3
   1  -5  -1 371.391 11.1164   3
  -1  -5  -1 57.1634 3.19789   3
   1   5   1 57.5223 4.61434   2
  -3  -5  -1 208.553 9.81250   1
   3   5   1 204.191 8.50377   2
  -5  -5  -1 187.902 10.2286   1
   5   5   1 178.890 8.72940   2
  -7  -5  -1 28.7053 5.31082   1
   7   5   1 34.0155 5.06228   2
   9   5   1 35.2925 6.49224  10
   9   5   1 32.4994 4.45801  20
   9   5   1 33.9953 9.07308  12
   9   5   1 28.4354 4.13814   8
   9   5   1 35.7773 6.83468   5
   9   5   1 22.5475 5.35721   2
   9   5   1 15.9301 10.1096   7
  11   5   1 -3.9302 4.02777   5
  11   5   1 -2.2071 12.6973  12
  11   5   1 -2.0505 2.86356  20
  11   5   1 -2.8417 2.24932   8
  11   5   1 -6.6970 11.6847   7
  11   5   1 -3.5798 4.04230  10
  13   5   1 45.4653 3.84760  20
  13   5   1 39.5896 7.53879   7
  13   5   1 37.0103 5.56806  10
  13   5   1 47.3645 6.68019   5
  13   5   1 42.7652 10.9448  12
 -15  -5  -1 0.88591 2.18425  19
  15   5   1 -1.2668 2.88466   5
  14  -6  -1 3.74526 2.57681  18
 -14   6   1 0.34382 3.13695  12
 -14   6   1 -2.0627 3.22634  14
  12  -6  -1 101.354 9.46687  18
  12  -6  -1 84.7715 9.40597  15
 -12   6   1 83.2987 8.60011  14
  10  -6  -1 7.26996 3.22623   6
  10  -6  -1 5.78656 6.28472  18
  10  -6  -1 6.75476 4.92179  15
 -10   6   1 9.05129 3.57818  19
 -10   6   1 0.03863 4.19405  14
   8  -6  -1 60.3969 7.81668   6
   8  -6  -1 67.2155 7.85175  15
  -8   6   1 64.9581 7.34901  14
   6  -6  -1 -1.9579 2.92625  15
   2  -6  -1 687.612 19.0740   3
   0  -6  -1 110.661 5.17052   3
  -2  -6  -1 311.238 9.26696   3
   2   6   1 324.684 11.1933   2
  -4  -6  -1 659.627 22.9776   1
   4   6   1 680.343 19.5907   2
  -6  -6  -1 21.2773 4.80913   1
   6   6   1 17.2231 4.23770   2
   8   6   1 -0.4610 2.59681   8
   8   6   1 6.14168 4.28571   2
   8   6   1 0.78339 4.18635   5
   8   6   1 15.7721 6.78403  12
   8   6   1 -6.4425 7.79185   7
 -10  -6  -1 149.636 9.43565   3
  10   6   1 162.164 17.6152  12
  10   6   1 139.508 7.58065  20
  10   6   1 162.443 12.3303   5
  10   6   1 142.729 7.19962   8
  10   6   1 159.720 19.8641   7
  12   6   1 -4.3300 10.5416   7
  12   6   1 8.95731 4.46131  10
  12   6   1 21.2347 3.16734  20
  12   6   1 27.7774 17.4341  12
  12   6   1 10.2830 5.54175   5
  14   6   1 96.1851 8.57792   7
  14   6   1 94.1947 7.36613   5
  14   6   1 109.007 13.4690  12
  13  -7  -1 58.3230 5.69859  18
 -13   7   1 75.1945 10.6335  12
 -13   7   1 61.5455 5.98528  14
  11  -7  -1 17.7064 4.00559   6
  11  -7  -1 23.1280 6.13909  15
  11  -7  -1 18.7220 6.12341  18
 -11   7   1 21.5358 5.63650  14
   9  -7  -1 70.0325 7.37860   6
   9  -7  -1 66.7940 9.00269  15
  -9   7   1 75.1617 8.21705  14
   7  -7  -1 0.28131 4.23966  15
  -7   7   1 5.97344 3.81371  14
   1  -7  -1 1414.64 35.7765   3
  -1  -7  -1 544.616 15.4000   3
   1   7   1 552.140 16.4421   2
  -3  -7  -1 24.2111 4.41710   1
   3   7   1 13.8337 3.45221   2
  -5  -7  -1 408.003 17.9312   1
   5   7   1 439.649 15.4209   2
   7   7   1 -1.1478 4.97362   7
   7   7   1 1.93775 2.45877   8
   7   7   1 -4.0068 3.32900   2
   7   7   1 11.8026 7.08768  12
   9   7   1 227.320 9.72847  20
   9   7   1 271.418 20.1429   7
   9   7   1 253.774 9.29323   8
   9   7   1 250.892 14.9890   5
   9   7   1 234.775 20.0427  12
  11   7   1 193.753 13.1726   5
  11   7   1 180.701 27.8062   7
  11   7   1 168.519 20.9292  12
  11   7   1 177.622 6.64790  20
  13   7   1 117.841 9.37802   5
  13   7   1 99.5647 11.0547   7
  13   7   1 84.5330 16.5677  12
  14  -8  -1 6.45300 1.99824  18
 -14   8   1 1.57496 1.51046   9
  12  -8  -1 121.192 9.13975  15
  12  -8  -1 130.051 4.65128   6
  12  -8  -1 124.979 10.2722  18
 -12   8   1 120.627 8.92719  14
 -12   8   1 143.753 13.6438  12
  10  -8  -1 123.443 9.18415   6
  10  -8  -1 129.630 11.3432  15
 -10   8   1 138.994 10.3711  14
 -10   8   1 106.536 13.4958  12
   8  -8  -1 175.829 11.6485   6
   8  -8  -1 200.191 12.9392  15
  -8   8   1 198.259 11.9073  14
  -6   8   1 1.58516 5.05073  12
  -6   8   1 15.9206 4.57000  14
   0  -8  -1 189.408 7.73228   3
   2   8   1 6.33420 2.91951   2
  -4  -8  -1 26.1357 5.04689   1
   4   8   1 30.2619 4.71388   2
   6   8   1 7.61474 4.14888   2
   6   8   1 3.84836 2.32864   8
   6   8   1 3.99350 3.06914   7
   6   8   1 1.39243 6.03226  12
   8   8   1 113.430 13.2860   7
   8   8   1 92.4046 14.6685  12
   8   8   1 89.8179 5.03793   8
   8   8   1 84.9095 5.74715  20
   8   8   1 84.8000 7.79487   2
   8   8   1 94.2917 10.1147   5
  10   8   1 482.446 12.7112  20
  10   8   1 507.978 21.8696   5
  10   8   1 489.467 28.0875  12
  10   8   1 503.496 29.6951   7
  12   8   1 33.9743 9.54835   7
  12   8   1 58.6938 7.99330   5
  12   8   1 47.0155 12.5037  12
  13  -9  -1 37.4796 4.47853  18
 -13   9   1 43.8422 8.43754  12
  11  -9  -1 20.1606 3.62109   6
 -11   9   1 22.4543 7.06167  12
 -11   9   1 19.9717 4.82619  14
   9  -9  -1 179.002 10.5856   6
  -9   9   1 185.003 11.6916  14
  -9   9   1 172.998 16.3617  12
   7  -9  -1 153.074 8.07863  19
  -7   9   1 137.050 14.0675  12
  -7   9   1 166.947 10.8125  14
  -5   9   1 70.3261 7.62426  14
  -5   9   1 60.6919 10.5303  12
  -3   9   1 70.0729 6.93325  14
   1   9   1 328.932 13.8992  14
   3   9   1 113.675 8.55198  14
   3   9   1 111.762 8.10357   2
   5   9   1 72.6198 6.46424   7
   5   9   1 70.3335 11.9891  12
   5   9   1 70.9212 5.00553   8
   5   9   1 68.7399 7.66215   2
   7   9   1 22.7676 3.31342   8
   7   9   1 27.9588 5.96678   2
   7   9   1 32.7790 4.17810  20
   7   9   1 26.6746 8.48249  12
   7   9   1 34.8144 7.13926   7
   9   9   1 10.5200 4.95640   5
   9   9   1 16.1190 10.2887   7
   9   9   1 6.32813 7.75532  12
  11   9   1 4.39557 4.27618   5
  11   9   1 -8.1983 8.99128  12
  11   9   1 8.74656 13.5276   7
  13   9   1 26.2436 4.52714   7
  13   9   1 30.6195 5.11538   5
  13   9   1 24.7066 11.9480  12
  12 -10  -1 44.4832 6.76681  18
 -12  10   1 41.2109 6.12508  18
 -12  10   1 37.1052 6.90910  12
  10 -10  -1 9.30788 3.37287   6
 -10  10   1 9.67961 4.20204  14
 -10  10   1 10.0840 3.09368   9
 -10  10   1 11.7845 6.24380  12
   8 -10  -1 285.258 14.0862   6
  -8  10   1 258.576 13.8163  14
  -8  10   1 301.388 20.4134  12
  -8  10   1 276.445 10.2698   9
  -8  10   1 273.012 16.0370  18
   6 -10  -1 29.8264 4.38225  19
  -6  10   1 31.4642 6.97686  18
  -6  10   1 38.0715 4.42556   9
  -6  10   1 20.0743 7.35542  12
  -6  10   1 39.4104 6.13350  14
  -4  10   1 54.2925 8.20039   8
  -4  10   1 52.8906 9.22022  12
  -4  10   1 51.8925 7.13659  14
   0  10   1 238.598 10.5977   8
   0  10   1 234.972 11.9724   7
   0  10   1 219.951 11.5945  14
   2  10   1 426.661 16.8514  14
   2  10   1 431.432 14.4203   8
   2  10   1 425.965 23.0858  12
   2  10   1 402.870 17.2360   7
   4  10   1 25.5625 3.81579   8
   4  10   1 29.3053 7.94339  12
   4  10   1 28.2559 4.92490   7
   4  10   1 29.9606 5.47722   2
   4  10   1 29.1000 4.50557  20
   6  10   1 354.056 10.5959   8
   6  10   1 362.399 17.6708   2
   6  10   1 340.291 11.5351  20
   6  10   1 333.148 16.3278   7
   6  10   1 325.607 22.3786  12
   8  10   1 177.868 17.3184  12
   8  10   1 172.499 16.4059   7
  10  10   1 13.5742 11.3829   7
  10  10   1 3.86014 7.09542  12
  12  10   1 3.33125 5.96804   7
  12  10   1 2.07043 12.9722  12
  12  10   1 -2.6534 3.10476   5
  11 -11  -1 33.0445 3.74840   6
 -11  11   1 28.8371 4.66327  18
 -11  11   1 46.9308 8.76618  12
   9 -11  -1 221.333 11.2164   6
  -9  11   1 217.866 17.1055  12
  -9  11   1 239.079 13.6896  18
  -9  11   1 210.922 11.7706  14
   7 -11  -1 198.958 9.50847  19
   7 -11  -1 202.462 15.5684  11
  -7  11   1 227.097 17.8501  12
  -7  11   1 193.208 12.6500  18
  -7  11   1 200.205 11.9854  14
   5 -11  -1 90.4018 8.00575  19
  -5  11   1 91.6709 8.61984  14
  -5  11   1 95.3680 12.9207  12
  -5  11   1 92.4868 9.27727  18
  -3  11   1 3.30675 3.71103   8
  -3  11   1 10.8647 3.57483   7
  -3  11   1 5.19293 5.56719  12
  -3  11   1 -3.5082 4.00700  20
  -3  11   1 4.66826 3.53485  18
  -3  11   1 3.46287 3.93401  14
  -1  11   1 -0.4478 4.10670  20
  -1  11   1 -2.0592 3.63787  14
  -1  11   1 3.94930 3.35636  18
  -1  11   1 0.75010 2.45877   7
  -1  11   1 -1.2545 3.12307   8
  -1  11   1 -0.4878 5.07898  12
   1  11   1 190.193 10.0964  20
   1  11   1 207.101 11.6688   7
   1  11   1 192.601 9.31019   8
   1  11   1 192.309 15.6622  12
   1  11   1 207.287 11.6416  14
   3  11   1 21.5813 3.36525   8
   3  11   1 15.7211 3.63336   7
   3  11   1 14.1260 7.03753  12
   3  11   1 23.1984 5.30575  14
   3  11   1 14.9448 3.57730  20
   5  11   1 123.938 6.60906  20
   5  11   1 121.131 14.9310  12
   5  11   1 147.501 6.00146   8
   5  11   1 141.541 9.63944   7
   7  11   1 -0.1657 4.37753  12
   7  11   1 12.1772 7.72978   7
   9  11   1 187.335 16.8833  12
   9  11   1 194.661 24.1914   7
  11  11   1 35.2657 10.3791   7
  11  11   1 41.6605 8.48574  12
  10 -12  -1 9.81321 2.97535   6
 -10  12   1 12.9172 5.34778  12
 -10  12   1 6.96913 2.90557  18
   8 -12  -1 43.4769 5.93154   6
  -8  12   1 38.7250 5.87505  18
  -8  12   1 38.9264 8.52576  12
  -8  12   1 36.2636 5.37904  14
   6 -12  -1 12.1180 7.82007  11
   6 -12  -1 6.08710 3.60128  19
  -6  12   1 7.48471 4.47239  18
  -6  12   1 -0.5289 5.41035  12
  -6  12   1 9.23577 4.38036  14
   4 -12  -1 6.76766 4.04010  19
  -4  12   1 1.65573 3.79173   8
  -4  12   1 0.69152 3.09719  18
  -4  12   1 -2.6755 3.82957  14
  -4  12   1 5.81860 5.64501  12
  -4  12   1 -2.0811 4.08606  20
  -2  12   1 -0.0074 3.01274   8
  -2  12   1 5.57093 3.92656  20
  -2  12   1 4.70896 3.11368  18
  -2  12   1 10.5539 3.46547   7
  -2  12   1 5.63943 3.90948  14
  -2  12   1 9.48915 6.73986  12
   0  12   1 115.616 13.5137  12
   0  12   1 135.302 9.64479   7
   0  12   1 133.034 8.68034   8
   0  12   1 149.549 10.1044  14
   0  12   1 131.208 8.35257  20
   2  12   1 28.7458 4.36244  20
   2  12   1 31.1449 8.14695  12
   2  12   1 29.0709 5.83733   7
   2  12   1 37.3841 4.87136   8
   2  12   1 32.5460 5.76211  14
   4  12   1 181.028 10.9760   7
   4  12   1 185.995 6.99969   8
   4  12   1 181.528 7.86938  20
   4  12   1 165.711 15.7264  12
   6  12   1 48.3830 9.56857  12
   6  12   1 71.4960 10.2606   7
   8  12   1 37.0279 8.83951  12
   8  12   1 43.1953 9.75323   7
  10  12   1 34.6304 7.88547  12
  10  12   1 24.2078 8.64392   7
   9 -13  -1 8.49441 2.57686   6
  -9  13   1 11.7420 3.16930  18
  -9  13   1 10.2625 5.20624  12
   7 -13  -1 73.3717 5.63997  19
   7 -13  -1 80.6945 8.48160  11
  -7  13   1 81.7295 7.12973  18
  -7  13   1 87.1559 11.7595  12
  -7  13   1 74.6187 7.63117  14
   5 -13  -1 3.28177 2.87619  19
   5 -13  -1 11.2545 7.72241  11
  -5  13   1 8.31226 4.56308  14
  -5  13   1 7.80413 4.76632  20
  -5  13   1 1.67210 5.97401  12
  -5  13   1 8.84817 4.48576   8
  -5  13   1 6.61627 3.93124  18
   3 -13  -1 239.307 11.5671  19
  -3  13   1 228.479 12.1174   8
  -3  13   1 233.553 13.8930   7
  -3  13   1 240.187 13.0053  20
  -3  13   1 241.457 12.7841  14
  -3  13   1 247.022 10.0822  18
  -3  13   1 260.790 18.8563  12
  -1  13   1 20.2519 4.99124  14
  -1  13   1 9.70318 3.37445   8
  -1  13   1 8.08309 3.32955   7
  -1  13   1 4.44821 3.08373  20
  -1  13   1 13.2874 6.54145  12
   1  13   1 82.6955 8.62873  14
   1  13   1 102.386 13.0018  12
   1  13   1 89.5154 6.52979   8
   1  13   1 99.7385 6.81640  20
   1  13   1 101.824 8.89763   7
   3  13   1 28.3139 7.73319  12
   3  13   1 29.4390 4.32458  20
   3  13   1 33.5630 3.48468   8
   3  13   1 31.7382 5.51857   7
   5  13   1 2.01077 6.80510  12
   5  13   1 3.81353 5.88472   7
   7  13   1 5.51666 6.04860  12
   7  13   1 1.09106 9.10777   7
   9  13   1 93.2054 9.94000  12
   9  13   1 125.562 15.1868   7
   8 -14  -1 40.3421 4.52184   6
  -8  14   1 44.4522 3.54294  18
  -8  14   1 31.8919 4.68898  20
  -8  14   1 41.6200 8.41799  12
  -8  14   1 41.1717 5.53904   8
   6 -14  -1 0.70263 2.81496  19
   6 -14  -1 -1.3073 2.56914  11
  -6  14   1 5.66664 3.97631  20
  -6  14   1 0.49683 2.33205  18
  -6  14   1 -7.1946 2.98351  12
  -6  14   1 -4.8375 3.60026   8
   4 -14  -1 133.162 13.1492  11
   4 -14  -1 106.766 7.14390  19
  -4  14   1 97.1330 7.54756   8
  -4  14   1 104.365 8.78020  20
  -4  14   1 106.444 8.45026  14
  -4  14   1 102.373 13.0197  12
   2 -14  -1 181.910 9.74681  19
  -2  14   1 154.939 14.9912  12
  -2  14   1 182.644 10.3445  14
  -2  14   1 190.354 11.9522   7
  -2  14   1 183.778 10.0697  20
  -2  14   1 186.526 9.68995   8
   0  14   1 196.621 11.6660  14
   0  14   1 223.883 17.2795  12
   0  14   1 212.730 12.4178   7
   0  14   1 196.738 9.01561   8
   0  14   1 211.210 10.1780  20
   2  14   1 85.2364 5.25625  20
   2  14   1 89.5304 8.40914   7
   2  14   1 81.6497 4.39830   8
   2  14   1 93.7643 12.5833  12
   4  14   1 121.688 12.2531   7
   4  14   1 112.194 13.3891  12
   6  14   1 8.52781 6.60984   7
   6  14   1 -0.2183 5.70250  12
   8  14   1 7.62946 4.26318  12
   8  14   1 21.8308 9.04609   7
   7 -15  -1 51.9492 4.61386  11
  -7  15   1 58.8779 6.12945  20
  -7  15   1 60.2038 7.98357  12
   5 -15  -1 11.5601 4.33802  11
   5 -15  -1 11.0919 2.79014  19
  -5  15   1 19.6427 5.79505  12
  -5  15   1 12.9248 3.85268  20
  -5  15   1 21.0729 3.92341   8
   3 -15  -1 63.1576 5.73337  19
   3 -15  -1 67.2851 10.2333  11
  -3  15   1 61.7471 10.2448  12
  -3  15   1 76.0767 6.66063  20
  -3  15   1 61.5843 5.65401   8
  -3  15   1 68.1144 6.32053  14
   1 -15  -1 40.1745 5.32340  19
   1 -15  -1 56.8948 7.32891  11
  -1  15   1 47.8235 6.77792  14
  -1  15   1 50.0221 4.96016  20
  -1  15   1 45.4458 4.45571   8
  -1  15   1 66.0790 7.99259   7
  -1  15   1 40.0778 8.10134  12
  -1 -15  -1 147.431 9.33357  11
   1  15   1 166.106 12.8793  12
   1  15   1 160.310 6.53536  20
   1  15   1 159.829 4.74079   8
   1  15   1 178.129 11.3568   7
   3  15   1 -1.5632 5.27726  12
   3  15   1 5.36482 4.79243   7
   5  15   1 37.3987 7.25471  12
   5  15   1 23.6101 6.37662   7
   7  15   1 5.99381 7.68434   7
   7  15   1 -1.7996 4.51158  12
  -6  16   1 13.8522 2.62903  20
   4 -16  -1 57.6715 4.81140  19
   4 -16  -1 61.1171 6.11917  11
  -4  16   1 51.2594 7.12399  12
  -4  16   1 78.6830 5.78259  20
  -4  16   1 66.6261 4.88128   8
   2 -16  -1 40.8816 4.00773  19
   2 -16  -1 47.5665 5.38547  11
  -2  16   1 51.9280 3.79918   8
  -2  16   1 56.3649 4.40461  20
  -2  16   1 62.7797 9.54527  12
   0 -16  -1 51.2934 5.39582  11
   0 -16  -1 50.9134 5.36107  19
   0  16   1 56.8825 8.92444   7
   0  16   1 44.9747 7.23889  12
   2  16   1 34.1904 5.97567   7
   2  16   1 42.1116 8.84752  12
   4  16   1 90.5172 9.98695  12
   4  16   1 94.8573 10.8329   7
   3 -17  -1 54.6272 5.03986  19
   3 -17  -1 54.4255 5.31474   4
   1 -17  -1 -0.1854 3.85217   4
   1 -17  -1 0.41016 2.71742  19
  -1 -17  -1 131.926 7.51409   4
  -1 -17  -1 120.230 6.94391  19
   1 -17   2 23.0226 4.02917  11
   1 -17   2 22.7668 3.42784  19
   3 -17   2 20.4431 2.91970  19
   4  16  -2 27.3233 4.53574   7
   2  16  -2 40.7902 5.84147   7
   0  16  -2 14.1569 3.38317   7
   0 -16   2 19.0665 4.81773  11
  -2  16  -2 24.0635 3.98243   7
   2 -16   2 22.2576 5.79783  11
   2 -16   2 20.1515 2.94439  19
  -4  16  -2 43.9105 3.31225  20
   4 -16   2 51.4137 4.21209  19
   4 -16   2 55.3400 8.00177  11
   5  15  -2 7.32064 4.96135  12
   5  15  -2 8.23889 3.92584   7
   3  15  -2 5.49203 5.55090  12
   3  15  -2 4.26517 2.92833   7
   1  15  -2 13.5663 5.03245  12
   1  15  -2 11.1037 2.98171   7
  -1  15  -2 31.8613 5.59303   7
  -1  15  -2 38.7455 3.68255  20
  -1  15  -2 29.2750 6.82015  12
  -3  15  -2 6.76779 2.49176   8
  -3  15  -2 -1.2746 2.70768   7
  -3  15  -2 4.56995 2.75435  20
  -3  15  -2 -4.8914 4.77762  12
   3 -15   2 7.34936 3.04528  19
  -5  15  -2 29.2926 4.09993   8
  -5  15  -2 39.5843 5.03764  20
   5 -15   2 31.1560 7.18737  11
   5 -15   2 26.6988 3.48885  19
  -7  15  -2 16.4499 3.00782   8
  -7  15  -2 19.9042 3.31922  20
   8  14  -2 -3.2963 6.08103   7
   8  14  -2 6.22928 4.72209  12
   6  14  -2 4.14495 5.73045  12
   6  14  -2 7.78558 5.06763   7
   4  14  -2 59.6298 5.72962   7
   4  14  -2 54.5886 10.9346  12
   2  14  -2 17.0408 6.34637  12
   2  14  -2 7.50324 2.89202   7
   0  14  -2 44.3192 6.03865   7
   0  14  -2 49.4258 8.57041  12
   0  14  -2 45.0142 4.38808  20
   0  14  -2 48.3654 3.68510   8
  -2  14  -2 92.8184 8.24928   7
  -2  14  -2 82.6126 6.26199  20
  -2  14  -2 93.2711 6.49350   8
  -2  14  -2 87.5839 11.9190  12
  -4  14  -2 26.5103 7.06759  12
  -4  14  -2 44.2144 5.41429   8
  -4  14  -2 35.1843 5.22323  20
  -4  14  -2 44.5712 8.05188   7
   4 -14   2 33.2765 4.72057  19
  -6  14  -2 1.04001 3.69884  20
  -6  14  -2 -5.7552 2.69019   8
  -6  14  -2 2.29603 5.01878  12
   6 -14   2 11.0991 7.17191  11
   6 -14   2 0.08418 2.65122  19
  -8  14  -2 3.96808 3.54220  20
  -8  14  -2 5.27043 3.03680   8
   9  13  -2 3.89575 4.18602  12
   9  13  -2 0.14032 6.96938   7
   7  13  -2 13.7132 5.08131  12
   7  13  -2 13.1295 5.81863   7
   5  13  -2 5.69684 2.55769   7
   5  13  -2 5.80395 6.32579  12
   3  13  -2 17.8540 7.18374  12
   3  13  -2 18.0567 3.88975   7
   1  13  -2 18.5684 4.17272   7
   1  13  -2 16.9920 2.87645  20
   1  13  -2 19.0192 3.76853   7
   1  13  -2 14.2332 2.41980   8
   1  13  -2 11.5860 6.63173  12
  -1  13  -2 69.0937 5.95887  20
  -1  13  -2 80.2271 6.12969   8
  -1  13  -2 65.0500 11.6351  12
  -1  13  -2 70.2164 7.33951   7
  -1  13  -2 64.1751 7.85505   7
  -3  13  -2 20.0291 4.41764  20
  -3  13  -2 17.3911 7.03282  12
  -3  13  -2 15.7665 4.28418   7
  -3  13  -2 10.9908 4.12564   8
  -5  13  -2 3.00758 3.53137   8
  -5  13  -2 -0.4374 3.56007  20
  -5  13  -2 10.5717 6.47720  12
  -5  13  -2 1.50010 2.27608  18
   5 -13   2 -0.2933 2.91908  19
  -7  13  -2 11.5070 4.84714  20
  -7  13  -2 17.6581 6.17798  12
  -7  13  -2 25.3961 4.45600   8
  -7  13  -2 19.3909 3.44956  18
   7 -13   2 18.6646 3.52626  19
   7 -13   2 12.6574 7.25663  11
  -9  13  -2 25.8282 5.59419  20
  -9  13  -2 12.8368 2.91003  18
  -9  13  -2 24.8251 4.84860   8
   9 -13   2 11.6490 3.83915   6
  10  12  -2 60.2643 10.3343  12
  10  12  -2 44.4651 8.13288   7
   8  12  -2 -2.7600 6.24997  12
   8  12  -2 5.85260 7.27724   7
   6  12  -2 10.8070 3.31454   7
   6  12  -2 14.6323 7.34086  12
   4  12  -2 73.6125 6.50777   7
   4  12  -2 75.8384 12.4944  12
   2  12  -2 85.0826 7.39672   7
   2  12  -2 77.6657 12.7650  12
   2  12  -2 81.0055 5.02739  20
   2  12  -2 89.1003 4.09548   8
   0  12  -2 49.0542 10.2581  12
   0  12  -2 43.3944 6.93828   7
   0  12  -2 45.2726 5.37459  20
   0  12  -2 36.6789 4.72254   8
  -2  12  -2 1.24281 3.38951  20
  -2  12  -2 3.09346 4.93885   7
  -2  12  -2 -0.0633 2.73000   8
  -2  12  -2 0.75457 5.90873  12
  -6  12  -2 56.4097 8.75654  20
  -6  12  -2 60.4554 6.69270  18
  -6  12  -2 65.3949 11.9980  12
  -6  12  -2 53.8088 7.66449   8
   6 -12   2 75.4229 7.64893  19
  -8  12  -2 1.81372 5.63301  12
  -8  12  -2 3.07418 3.73671  18
   8 -12   2 0.02793 2.28859  19
 -10  12  -2 1.27167 2.73159  18
  10 -12   2 -1.7861 2.96575   6
  11  11  -2 42.9590 13.6250  12
  11  11  -2 26.4931 6.15279   7
   9  11  -2 -3.4758 6.35994  12
   9  11  -2 6.42092 7.73433   7
   7  11  -2 0.38872 3.89378   7
   7  11  -2 -6.4893 6.06641  12
   5  11  -2 29.3515 8.32504  12
   3  11  -2 139.155 5.40245  20
   3  11  -2 124.545 8.44816   7
   3  11  -2 133.283 14.4232  12
   1  11  -2 15.8448 3.81561   7
   1  11  -2 19.6370 3.29420  20
   1  11  -2 17.1648 2.91311   8
   1  11  -2 29.1404 5.33464  14
   1  11  -2 19.4045 7.83320  12
  -1 -11   2 22.3754 3.44623   3
  -1  11  -2 122.922 10.9994   7
  -1  11  -2 139.720 8.26822   8
  -1  11  -2 129.745 13.4650  12
  -1  11  -2 144.604 8.79403  20
   1 -11   2 151.361 8.24216   3
  -5  11  -2 57.9962 10.1638  12
  -5  11  -2 65.3784 8.77829  20
  -5  11  -2 50.7374 6.75903  18
  -5  11  -2 55.7017 7.80374   8
   5 -11   2 47.3893 7.04123  19
  -7  11  -2 12.6567 6.68709  12
  -7  11  -2 7.76918 4.87561  18
   7 -11   2 6.84643 3.56860  19
  -9  11  -2 58.6217 7.97883  18
  -9  11  -2 47.2456 8.32849  12
   9 -11   2 52.3706 6.22332   6
 -11  11  -2 10.7020 3.86466  18
  11 -11   2 14.4078 3.09604   6
  12  10  -2 21.2232 14.4513  12
  10  10  -2 10.8401 6.28758  12
  10  10  -2 4.71570 9.03633   7
   8  10  -2 4.13305 5.93278   7
   8  10  -2 -2.6427 6.33411  12
   6  10  -2 218.332 18.0698  12
   4  10  -2 39.0558 8.50131  12
   2  10  -2 100.724 6.54987   7
   2  10  -2 77.6299 11.4843  12
   2  10  -2 77.8601 4.76348   8
   2  10  -2 95.2445 8.22548  14
  -2 -10   2 85.9894 5.22116   3
   0  10  -2 399.779 17.8263   7
   0  10  -2 434.098 14.3877   8
   0  10  -2 448.364 17.2392  14
   0 -10   2 456.660 14.2715   3
  -6  10  -2 42.5328 9.94826  12
   6 -10   2 53.7075 7.61186  19
  -8  10  -2 223.417 17.9690  12
   8 -10   2 241.436 10.2861  19
 -10  10  -2 101.942 11.2080  12
 -10  10  -2 123.347 10.6527  18
  10 -10   2 124.786 8.75140   6
 -12  10  -2 0.36781 2.43724  18
  12 -10   2 -0.5447 2.06620   6
  13   9  -2 62.5197 5.44147   7
  13   9  -2 99.9125 16.7964  12
  11   9  -2 160.465 20.9076   7
  11   9  -2 156.952 23.6220  12
  11   9  -2 158.279 10.7667   5
   9   9  -2 8.20117 9.29721   7
   9   9  -2 14.8969 7.89691  12
   7   9  -2 98.1578 7.92651   2
   7   9  -2 105.286 14.2978  12
   5   9  -2 421.122 24.4890  12
   5   9  -2 434.380 16.6960   2
  -1  -9   2 4.20054 1.73071   3
   1  -9   2 379.471 12.5083   3
   3  -9   2 4.66685 2.71430   3
  -7   9  -2 391.645 23.5078  12
   7  -9   2 400.874 18.9481  15
   7  -9   2 405.771 15.1285  19
  -9   9  -2 54.6780 9.95616  12
   9  -9   2 58.0081 8.55523  15
 -11   9  -2 3.39376 2.41901   9
 -11   9  -2 0.17306 3.35796  12
  11  -9   2 7.37963 3.17185   6
  11  -9   2 4.65481 4.77514  15
 -13   9  -2 5.89516 3.91260  18
  13  -9   2 1.48235 3.50227  18
  12   8  -2 29.0012 7.39828   7
  12   8  -2 44.0399 19.1597  12
  12   8  -2 34.6237 5.59483   5
  10   8  -2 21.9508 5.74213   5
  10   8  -2 39.4143 10.4879   7
  10   8  -2 10.5156 8.76464  12
   8   8  -2 237.725 12.9565   2
   8   8  -2 253.381 14.7516   5
   8   8  -2 254.076 19.3495  12
   6   8  -2 244.204 11.8941   2
   6   8  -2 205.582 17.1605  12
   4   8  -2 144.075 8.77207   2
  -4  -8   2 155.995 10.3725   1
   0  -8   2 2.25692 1.74165   3
   4  -8   2 -2.4320 1.79848   3
  -6   8  -2 81.2341 11.3255  12
   6  -8   2 91.9227 8.50275  15
  -8   8  -2 47.7907 9.28290  12
   8  -8   2 53.3375 6.13741  19
   8  -8   2 46.5541 7.39426  15
 -10   8  -2 85.4760 12.7432  12
  10  -8   2 124.902 11.1079  15
  10  -8   2 93.2206 8.97395   6
 -12   8  -2 18.6281 5.37575  12
  12  -8   2 24.0694 3.50026   6
  12  -8   2 18.6051 5.87843  18
  14  -8   2 8.40507 2.91125  18
  13   7  -2 4.41102 3.93260   5
  13   7  -2 20.7159 10.8653  12
  13   7  -2 1.20249 3.12355   7
  11   7  -2 5.03799 4.65586   5
  11   7  -2 3.93508 10.5238  12
  11   7  -2 1.88908 10.1593   7
   9   7  -2 -2.0476 6.43324  12
   9   7  -2 -1.6310 9.17840   7
   9   7  -2 1.03807 4.46186   5
   7   7  -2 26.6533 5.10711   2
   7   7  -2 30.5976 8.61829  12
   5   7  -2 4.50574 3.03700   2
  -5  -7   2 4.72888 3.34553   1
   3   7  -2 106.268 6.90417   2
  -1  -7   2 190.325 6.01400   3
   1  -7   2 32.3783 3.35873   3
   3  -7   2 61.1982 4.93070   3
   5  -7   2 118.482 6.89776   3
   5  -7   2 110.605 9.33784  15
   7  -7   2 191.279 12.4215  15
   9  -7   2 38.4273 7.05969   6
   9  -7   2 48.2376 8.20413  15
  11  -7   2 47.7801 6.04726   6
  11  -7   2 48.9750 8.59883  15
 -13   7  -2 3.71259 4.95382  12
  13  -7   2 0.62486 4.11461  18
  14   6  -2 0.86466 5.08562  12
  14   6  -2 2.06879 2.75257   5
  14   6  -2 4.62743 2.94595  10
  14   6  -2 -1.2457 2.62413   7
  12   6  -2 -1.9495 3.47703  10
  12   6  -2 8.03024 18.7579  12
  12   6  -2 5.46626 3.68673   5
  12   6  -2 0.27461 7.30340   7
  10   6  -2 31.2440 12.2465   7
  10   6  -2 28.2881 5.79506  10
  10   6  -2 39.8592 10.1960  12
  10   6  -2 34.5744 6.73702   5
 -10  -6   2 36.3218 5.36639   3
   8   6  -2 10.2508 4.81697   5
   8   6  -2 6.54077 3.85997   2
   8   6  -2 11.6245 6.84497  12
   6   6  -2 100.733 7.17834   2
  -6  -6   2 98.8047 8.13505   1
   4   6  -2 4.33133 2.97131   2
  -4  -6   2 -1.3425 1.98075   1
   2   6  -2 0.79007 2.52650   2
   0  -6   2 487.095 14.8259  16
   0  -6   2 473.579 12.6801   3
   2  -6   2 3.62607 2.09801   3
   2  -6   2 5.68789 2.65455  16
   4  -6   2 2.35336 1.96917   3
   4  -6   2 1.39434 2.92486  15
   6  -6   2 141.547 9.86274  15
   8  -6   2 110.758 10.1773  15
   8  -6   2 94.1902 10.4541   6
  10  -6   2 10.8405 3.94591   6
  10  -6   2 19.0690 6.02415  15
  12  -6   2 23.9929 3.60745   6
  12  -6   2 19.9364 5.16368  15
  12  -6   2 24.3809 6.51465  18
 -14   6  -2 56.2059 8.72910  12
  14  -6   2 55.1856 5.51104  18
  15   5  -2 10.2037 2.77050   5
  13   5  -2 22.1154 14.0935  12
  13   5  -2 22.5535 5.55872   5
  13   5  -2 15.6661 5.37534   7
  13   5  -2 24.0960 5.06936  10
  11   5  -2 167.467 12.6054   5
  11   5  -2 145.274 11.0215  10
  11   5  -2 143.984 5.95543  20
  11   5  -2 173.482 30.7192  12
  11   5  -2 110.819 20.1447   7
   9   5  -2 17.0959 2.95500  20
   9   5  -2 20.7040 5.75083   5
   9   5  -2 4.22519 10.5757   7
   9   5  -2 23.5568 8.30069  12
   9   5  -2 9.76230 6.08705  10
   9   5  -2 20.6513 2.93738   8
   9   5  -2 16.4254 4.86920   2
   7   5  -2 202.927 10.0767   2
  -7  -5   2 180.939 11.0779   1
   5   5  -2 124.090 7.16527   2
  -5  -5   2 122.050 7.78197   1
   3   5  -2 5.41273 2.40398   2
  -3  -5   2 3.31023 0.79209  16
   1   5  -2 694.464 18.4513   2
  -1  -5   2 729.080 18.7847  16
   1  -5   2 708.845 18.0948   3
   1  -5   2 705.236 20.1693  16
   3  -5   2 663.562 18.6849   3
   3  -5   2 701.607 21.3842  16
   5  -5   2 282.677 10.3654   3
   5  -5   2 263.125 12.7432  15
   7  -5   2 445.208 18.9026  15
  -9   5  -2 -2.7506 3.73229  14
  -9   5  -2 1.77043 2.75912  19
   9  -5   2 4.05104 3.55517   6
   9  -5   2 -2.7839 3.44406  15
   9  -5   2 -3.4489 4.08313   2
 -11   5  -2 49.2018 5.87475  19
 -11   5  -2 48.3960 7.16859  14
  11  -5   2 40.8208 7.56639  15
  11  -5   2 42.8633 5.32241   6
  11  -5   2 40.4869 7.52864  18
  13  -5   2 29.6276 5.77301  18
  13  -5   2 26.4053 6.37331  15
  14   4  -2 -2.6989 2.34526   5
  14   4  -2 -0.7467 3.20380   7
  14   4  -2 -0.2248 3.27576  10
  14   4  -2 5.23403 6.52688  12
  12   4  -2 21.6055 5.49106  10
  12   4  -2 29.2871 5.86172   5
  12   4  -2 18.6207 5.97219   7
  12   4  -2 22.6933 3.03007  20
  12   4  -2 35.0425 17.5032  12
  10   4  -2 20.3365 6.11829   5
  10   4  -2 15.0216 5.10680  10
  10   4  -2 22.8032 3.24578   8
  10   4  -2 25.7696 3.64303  20
  10   4  -2 30.6449 10.5253   7
  10   4  -2 25.1239 12.1922  12
  10   4  -2 26.0792 5.73771   2
 -10  -4   2 30.5203 4.25304   3
   8   4  -2 384.467 14.8452   2
   6   4  -2 27.8286 4.02387   2
  -6  -4   2 29.4618 4.78458   1
   4   4  -2 77.5648 5.39248   2
  -4  -4   2 94.6328 6.00836   1
  -4  -4   2 82.9449 3.19991  16
   2   4  -2 7.61829 2.20226   2
   0  -4   2 286.491 8.57006  16
   2  -4   2 1435.11 37.2719  16
   2  -4   2 1407.44 34.3992   3
   4  -4   2 138.714 6.39607   3
   4  -4   2 156.299 8.27125  16
   6  -4   2 5.77064 3.54779  15
  -8   4  -2 5.12366 3.69364  14
   8  -4   2 -1.2485 2.87803  15
 -10   4  -2 124.258 9.61207  14
 -10   4  -2 112.328 7.76749  19
  10  -4   2 117.026 10.2607   2
  10  -4   2 118.892 10.4139  10
  10  -4   2 129.302 8.96523   6
  10  -4   2 123.668 11.4727  15
 -12   4  -2 189.070 11.8964  14
 -12   4  -2 210.293 10.0086  19
  12  -4   2 188.796 12.5511  10
  12  -4   2 199.848 7.03266   6
  12  -4   2 187.960 12.3310  18
  12  -4   2 212.761 13.6475  15
  14  -4   2 78.2848 7.24311  10
  14  -4   2 77.8525 6.69300  18
  15   3  -2 14.7978 3.28968   5
  15   3  -2 12.6625 3.04874  10
  15   3  -2 11.8999 4.08096   7
 -15  -3   2 5.18212 2.08764  19
 -15  -3   2 16.2130 4.15100  14
  13   3  -2 -1.5097 5.83159  12
  13   3  -2 4.29766 4.06280  10
  13   3  -2 -1.8307 3.94625   7
  13   3  -2 1.70476 2.14227  20
  13   3  -2 6.18592 4.54814   5
  11   3  -2 226.114 16.5912   7
  11   3  -2 219.993 14.1175   5
  11   3  -2 221.418 29.2815  12
  11   3  -2 231.935 10.2359  20
  11   3  -2 204.075 13.2433  10
 -11  -3   2 215.694 10.6725   3
   9   3  -2 3.77896 7.90505   7
   9   3  -2 9.40164 3.04358   8
   9   3  -2 12.8748 8.91942  12
   9   3  -2 10.4392 4.87969   2
  -9  -3   2 15.1682 3.10896   3
   7   3  -2 1177.74 37.1757  15
   7   3  -2 1268.52 32.5116   2
  -7  -3   2 1274.45 37.9267   1
   5   3  -2 79.4272 5.38830   2
  -5  -3   2 76.6789 5.78092   1
   3   3  -2 57.5673 4.02460   2
  -3  -3   2 57.5432 4.31067   1
   1   3  -2 45.3295 3.13823   2
   1  -3   2 907.501 23.3710  16
   1  -3   2 895.823 21.6494   3
  -3   3  -2 1198.02 33.1039   1
   3  -3   2 1141.99 29.2429   3
   3  -3   2 1199.70 31.8741  16
  -5   3  -2 481.449 17.7891   1
  -5   3  -2 532.584 15.6952   3
   5  -3   2 501.718 17.4777  16
  -7   3  -2 2.36201 3.16530   1
   7  -3   2 0.55909 3.13974  15
   9  -3   2 1.71186 3.74053  15
   9  -3   2 5.30117 3.54033   6
   9  -3   2 9.43086 4.38581   2
 -11   3  -2 192.678 11.9706  14
 -11   3  -2 207.171 11.1319  19
  11  -3   2 203.509 9.09297   6
  11  -3   2 184.719 12.7072  10
  11  -3   2 184.323 13.0184  18
  11  -3   2 216.361 14.5402  15
 -13   3  -2 1.64632 2.87627  19
 -13   3  -2 0.66598 3.76272  14
  13  -3   2 -4.7023 4.51903  18
  13  -3   2 6.20794 4.48065  10
  13  -3   2 -9.1502 4.44469  15
  15  -3   2 81.2658 6.36703  10
  15  -3   2 81.9432 7.11628  20
  14   2  -2 14.1808 4.95029   5
  14   2  -2 12.3526 2.32461  20
  14   2  -2 7.44665 4.85958   7
  14   2  -2 9.88764 4.47787  10
  12   2  -2 94.3709 18.6209  12
  12   2  -2 77.4262 6.56112  20
  12   2  -2 84.3217 9.26636  10
  12   2  -2 88.2431 11.5945   7
  12   2  -2 105.073 10.4500   5
  10   2  -2 268.122 18.0364   7
  10   2  -2 282.629 13.5900   2
  10   2  -2 272.205 15.4214   5
  10   2  -2 269.719 11.2936   8
  10   2  -2 268.318 12.0596  20
  10   2  -2 293.683 15.9078  15
  10   2  -2 266.381 14.8850  10
  10   2  -2 240.603 26.5950  12
 -10  -2   2 272.578 11.3429   3
   8   2  -2 1140.26 30.3587   2
   8   2  -2 1094.37 35.0241  15
  -8  -2   2 1121.24 29.2150   3
  -8  -2   2 1064.08 35.8721   1
   6   2  -2 687.350 19.3603   2
  -6  -2   2 684.437 22.3382   1
   4   2  -2 42.5516 3.78714   2
  -4  -2   2 45.6244 4.35076   1
  -4  -2   2 43.2165 2.85223  16
   2   2  -2 21.6271 2.44351   2
  -2  -2   2 23.1427 2.66313   1
   0  -2   2 1513.81 36.4962  16
  -2   2  -2 8525.96 212.112   1
   2  -2   2 8439.02 194.464   3
   2  -2   2 8650.05 203.798  16
  -4   2  -2 1234.58 34.0706   1
  -4   2  -2 1171.18 29.8007   3
   4  -2   2 1242.10 32.9855  16
   4  -2   2 1172.72 29.9146   3
  -6   2  -2 527.614 15.5279   3
  -6   2  -2 478.280 18.5842   1
   6  -2   2 520.646 18.8911  15
  -8   2  -2 6.34143 3.66315   1
  -8   2  -2 7.68444 3.08400   3
   8  -2   2 2.57762 3.73482  15
   8  -2   2 3.64361 3.24418   2
 -10   2  -2 116.386 8.80969  19
  10  -2   2 140.625 11.6290  15
  10  -2   2 127.035 7.61917   6
  10  -2   2 125.935 10.2222   2
  10  -2   2 131.049 11.0580  10
  10  -2   2 208.156 17.2552  12
 -12   2  -2 21.6848 4.91800  14
 -12   2  -2 20.9441 4.47617  19
  12  -2   2 21.1081 6.50057   8
  12  -2   2 19.5433 5.53425  10
  12  -2   2 22.2630 5.08255  18
  12  -2   2 30.3960 7.31590  15
 -14   2  -2 200.275 8.82762  19
  14  -2   2 236.459 12.3834  10
  14  -2   2 208.082 8.08233  18
  14  -2   2 196.685 10.6198  20
  15   1  -2 160.505 8.86303  10
  15   1  -2 171.042 9.29541   5
  15   1  -2 159.364 4.81509  20
 -15  -1   2 135.439 7.19052  19
 -15  -1   2 164.256 9.39243  14
  13   1  -2 3.96156 7.67684  12
  13   1  -2 6.87844 5.20333   7
  13   1  -2 13.7460 4.81471   5
  13   1  -2 10.8188 3.53377  20
  13   1  -2 10.6998 5.01269  10
  11   1  -2 112.880 10.6853   5
  11   1  -2 89.5325 17.9401  12
  11   1  -2 94.6976 9.87926  10
  11   1  -2 113.466 10.2568  15
  11   1  -2 98.5482 9.05527  20
 -11  -1   2 108.137 7.45329   3
   7   1  -2 1022.87 26.9053   2
   7   1  -2 952.981 31.4773  15
  -7  -1   2 987.409 31.8190   1
  -7  -1   2 1039.69 26.3145   3
   5   1  -2 254.004 9.05168   2
  -5  -1   2 262.032 10.3840   1
   3   1  -2 9091.13 192.281   2
  -3  -1   2 9013.28 224.253   1
  -1   1  -2 1416.07 36.7437   1
   1  -1   2 1454.15 35.2912  16
  -3   1  -2 2217.54 57.2551   1
  -3   1  -2 2112.63 51.5660   3
   3  -1   2 2234.14 54.7270  16
  -5   1  -2 921.765 24.1291   3
  -5   1  -2 915.357 28.0876   1
   5  -1   2 909.355 23.6337   2
  -7   1  -2 219.604 12.1173   1
   7  -1   2 222.572 12.0510  15
   7  -1   2 228.958 10.1024   2
  -9   1  -2 19.6129 4.28509   3
   9  -1   2 24.5955 6.00902  15
   9  -1   2 23.7537 5.16528   2
 -11   1  -2 39.9380 6.44531  19
  11  -1   2 41.5892 6.77323   8
  11  -1   2 47.6128 7.38931  20
  11  -1   2 52.3324 8.48778  10
  11  -1   2 46.5541 7.69690  18
  11  -1   2 59.0020 8.93368  15
  11  -1   2 86.2262 15.2840  12
 -13   1  -2 179.895 11.2311  14
 -13   1  -2 168.044 9.87409  19
  13  -1   2 181.111 11.4411   8
  13  -1   2 171.948 9.64311  18
  13  -1   2 159.810 12.0175  15
  13  -1   2 163.804 11.7166  20
  13  -1   2 175.321 12.3825  10
 -15   1  -2 86.0298 4.77581  19
  15  -1   2 92.6420 6.78001  10
  15  -1   2 111.354 7.31543  20
 -16   0   2 46.4990 3.58915  19
  14   0  -2 66.2315 6.95785  10
  14   0  -2 74.9887 6.25846  20
  14   0  -2 66.0968 6.86702   5
 -14   0   2 68.2945 6.99303  14
 -14   0   2 68.8067 6.87640  19
  12   0  -2 46.7338 7.63293   5
  12   0  -2 68.5450 9.07001  15
  12   0  -2 48.6895 6.92322  20
  12   0  -2 64.4260 11.1763  12
  12   0  -2 50.9591 7.86668  10
  10   0  -2 95.8877 7.34381   8
  10   0  -2 86.3991 9.43214  10
  10   0  -2 87.1496 13.3217  12
  10   0  -2 86.1897 9.35380   5
  10   0  -2 94.1987 8.52478  20
  10   0  -2 109.016 9.14421   2
 -10   0   2 86.8007 7.04978   3
   8   0  -2 222.038 10.3630   2
   8   0  -2 187.977 11.8715  15
  -8   0   2 219.815 8.88679   3
   6   0  -2 560.977 16.3262   2
  -6   0   2 547.480 19.1842   1
  -6   0   2 560.267 15.7174   3
   4   0  -2 233.552 7.75768   2
  -4   0   2 220.728 6.99756   3
  -4   0   2 236.024 9.04763   1
  -4   0   2 240.045 8.44785  16
   2   0  -2 31.8330 2.04274   2
  -2   0   2 30.7635 2.11787   1
   0   0  -2 1146.61 29.0336   1
   0   0   2 1188.24 29.0258   1
  -2   0  -2 4662.80 112.965  16
  -2   0  -2 4816.72 117.697   1
   2   0   2 4746.16 112.881  16
   2   0   2 4579.61 100.568   2
  -4   0  -2 6556.01 164.712   1
  -4   0  -2 6323.28 149.887   3
   4   0   2 6506.79 140.607   2
   4   0   2 6744.86 157.589  16
  -6   0  -2 1250.37 38.8506   1
  -6   0  -2 1333.12 33.2272   3
   6   0   2 1299.89 32.5499   2
  -8   0  -2 88.9192 6.73746   3
  -8   0  -2 74.6235 11.9186   1
   8   0   2 88.6817 7.35381   2
   8   0   2 81.8219 7.77980  15
 -12   0  -2 45.5328 6.09665  19
  12   0   2 42.0923 7.05522  10
  12   0   2 58.3860 8.55716  20
  12   0   2 44.3588 7.64581  15
  12   0   2 53.3302 11.5514  12
  12   0   2 48.6794 8.11649   5
  12   0   2 41.7909 6.42306   8
  12   0   2 41.6122 6.83167  18
 -14   0  -2 78.4870 7.37530  19
 -14   0  -2 80.9378 7.87570  14
  14   0   2 77.2856 8.46674  10
  14   0   2 61.0253 7.93023   5
  14   0   2 87.8035 7.79177  20
  15  -1  -2 150.515 8.70395  10
  15  -1  -2 164.286 7.38756  20
 -15   1   2 177.371 9.57361  14
 -15   1   2 186.642 7.95873  19
  11  -1  -2 103.666 10.0273  10
  11  -1  -2 88.8891 9.46877   5
  11  -1  -2 131.790 16.3662  12
  11  -1  -2 118.148 10.4830  15
  11  -1  -2 115.490 9.57568  20
  11  -1  -2 112.567 7.70108  18
 -11   1   2 111.632 8.61439   3
   7  -1  -2 1004.58 32.5781  15
   7  -1  -2 1012.33 27.0819   2
  -7   1   2 1027.75 31.5878   1
  -7   1   2 1023.81 27.1363   3
   5  -1  -2 273.069 9.25310   2
  -5   1   2 250.608 8.49913   3
  -5   1   2 265.972 10.5304   1
  -3   1   2 8532.24 200.350   3
  -3   1   2 9087.04 218.349   1
  -1  -1  -2 1407.03 36.1630   1
  -1  -1  -2 1452.59 34.9110  16
   1   1   2 1386.67 34.7659  16
   1   1   2 1407.48 30.9487   2
  -3  -1  -2 2186.42 54.3371  16
  -3  -1  -2 2200.87 56.9623   1
   3   1   2 2175.52 53.9501  16
   3   1   2 2182.94 48.7501   2
  -5  -1  -2 927.988 28.1359   1
   5   1   2 929.573 23.9793   2
  -7  -1  -2 222.739 13.4506   1
  -7  -1  -2 224.374 9.03611   3
   7   1   2 241.965 10.3362   2
   7   1   2 221.048 11.2036  15
  -9  -1  -2 18.7595 4.40972   3
   9   1   2 29.0822 5.42662   2
   9   1   2 33.8768 5.76724  15
 -13  -1  -2 185.708 10.7611  19
  13   1   2 189.888 10.6189   8
  13   1   2 197.251 13.1995  10
  13   1   2 191.380 11.1989  20
  13   1   2 177.586 17.4647  12
  13   1   2 173.866 12.5254   5
 -15  -1  -2 90.2579 5.90155  19
  15   1   2 110.512 8.08927  10
  15   1   2 99.4421 5.95274  20
  15   1   2 95.9768 7.24944   5
  14  -2  -2 12.3572 4.36211  10
  14  -2  -2 10.8570 3.21706  20
 -14   2   2 8.42148 3.61540  19
 -14   2   2 10.8955 4.45570  14
  10  -2  -2 251.876 12.8708  18
  10  -2  -2 288.611 15.2607  10
  10  -2  -2 251.160 13.9901  20
  10  -2  -2 281.526 15.7202  15
  10  -2  -2 291.613 13.7950   2
 -10   2   2 272.990 12.2351   3
   8  -2  -2 1158.76 30.8000   2
   8  -2  -2 1159.82 36.8914  15
  -8   2   2 1110.42 30.6517   3
  -8   2   2 1085.38 35.4232   1
   6  -2  -2 666.847 22.9413  15
  -6   2   2 679.149 21.8500   1
  -6   2   2 647.327 18.6579   3
  -4   2   2 38.6601 3.13062   3
  -4   2   2 42.0514 4.64496   1
  -2   2   2 16.1670 2.26401   3
   0   2   2 1457.12 32.0304   2
  -2  -2  -2 8750.81 215.358   1
  -2  -2  -2 8627.71 206.583  16
   2   2   2 8824.38 206.282  16
   2   2   2 8484.38 184.370   2
  -4  -2  -2 1244.42 34.9148   1
   4   2   2 1230.84 29.8536   2
  -6  -2  -2 499.377 18.6211   1
   6   2   2 507.198 15.9666   2
  -8  -2  -2 -6.6091 5.25677   1
  -8  -2  -2 4.98963 2.89672   3
   8   2   2 8.83527 3.58918  15
   8   2   2 1.03506 3.23765   2
 -10  -2  -2 134.305 9.43219   3
  10   2   2 135.273 11.3013   5
  10   2   2 114.675 8.55786   8
  10   2   2 123.947 7.94025  18
  10   2   2 159.880 11.5459   7
  10   2   2 125.077 10.5952  20
  10   2   2 126.911 9.88012   2
  10   2   2 110.631 10.3166  10
  10   2   2 126.741 19.8051  12
  12   2   2 29.8208 5.38480   8
 -14  -2  -2 225.044 10.6110  19
  14   2   2 233.493 12.8239  10
  14   2   2 224.472 12.9525   5
  14   2   2 223.183 10.1837  20
  15  -3  -2 6.95063 2.72755  10
  15  -3  -2 11.2535 3.18202  20
 -15   3   2 9.37148 1.93576  19
  13  -3  -2 3.20971 4.43088  20
  13  -3  -2 -3.9737 4.45372  15
  13  -3  -2 0.26342 2.75267  10
  13  -3  -2 2.03172 2.74959  18
 -13   3   2 -0.5932 2.92683  14
 -13   3   2 1.01217 2.90429  19
  11  -3  -2 217.104 13.4766  20
  11  -3  -2 220.885 13.3602  10
  11  -3  -2 241.427 14.6316  15
  11  -3  -2 222.395 11.8858  18
 -11   3   2 234.436 12.1222  19
 -11   3   2 223.259 13.1552  14
   7  -3  -2 1252.29 39.4216  15
  -7   3   2 1281.34 38.3351   1
  -7   3   2 1265.49 33.5581   3
  -5   3   2 82.4120 4.93536   3
  -5   3   2 87.5174 5.96835   1
  -3   3   2 48.6713 3.26830   3
   1   3   2 916.834 22.8733  16
   1   3   2 858.335 20.9288   2
  -3  -3  -2 1177.28 31.3369  16
  -3  -3  -2 1223.88 33.8039   1
   3   3   2 1231.05 28.9542   2
  -5  -3  -2 477.265 17.3421   1
   5   3   2 486.048 14.8916   2
  -7  -3  -2 2.45142 3.31433   1
   7   3   2 2.11077 2.92704   2
 -11  -3  -2 183.543 11.2043   3
  11   3   2 161.211 15.9077   7
  11   3   2 196.959 25.1684  12
  11   3   2 201.004 10.4555   8
  11   3   2 188.769 13.2907   5
  11   3   2 201.141 10.9313  20
  11   3   2 190.896 6.95534  18
  11   3   2 185.047 12.6068  10
 -13  -3  -2 -0.4627 4.72993  19
  13   3   2 -1.6247 2.71191   8
  13   3   2 -19.661 7.20176  12
  13   3   2 -1.5400 4.01457   5
  13   3   2 0.79778 3.08211  20
  13   3   2 -2.7885 4.15786  10
 -15  -3  -2 82.9792 5.71728  19
  15   3   2 66.5611 5.67486  10
  15   3   2 67.8931 5.76671   5
  14  -4  -2 -3.2890 2.74113  20
 -14   4   2 2.05549 2.78783  14
 -14   4   2 0.19246 1.86185  19
  12  -4  -2 27.0657 6.59115  15
  12  -4  -2 14.8065 5.98895  20
  12  -4  -2 29.3411 5.76843  10
  12  -4  -2 17.2938 4.72227  18
 -12   4   2 14.7097 4.04464  19
 -12   4   2 25.4970 5.77658  14
  10  -4  -2 37.9698 6.91210  15
  10  -4  -2 25.0869 5.97060  18
  10  -4  -2 24.4489 5.75213   2
  10  -4  -2 24.9320 3.50334   6
 -10   4   2 26.5796 5.25807  19
 -10   4   2 26.8994 5.53819  14
   8  -4  -2 385.395 17.5385  15
   8  -4  -2 376.720 14.8570   2
  -8   4   2 372.340 15.5344  14
   6  -4  -2 30.0769 5.03850  15
  -6   4   2 28.1292 3.68107   3
  -4   4   2 73.1510 4.53850   3
   0   4   2 267.409 8.30160   2
  -2  -4  -2 1522.88 41.1529   1
   2   4   2 1495.11 35.1351   2
  -4  -4  -2 145.071 8.14665   1
   4   4   2 140.073 7.07948   2
  -6  -4  -2 3.45449 3.16156   1
   6   4   2 6.87659 2.90698   2
   8   4   2 2.50661 3.58356   2
 -10  -4  -2 117.413 8.40849   3
  10   4   2 99.9379 14.5014   7
  10   4   2 108.186 8.28071   8
  10   4   2 117.327 10.0869   2
  10   4   2 128.323 10.7473  10
  10   4   2 112.478 10.8229   5
  10   4   2 104.804 8.16645  20
  10   4   2 168.049 18.4981  12
  12   4   2 187.687 10.0315  20
  12   4   2 203.520 13.6003   5
  12   4   2 181.635 16.2094   7
  12   4   2 225.578 26.6033  12
  12   4   2 203.996 12.8444  10
  12   4   2 195.449 9.54098   8
 -14  -4  -2 70.7589 6.59353  19
  14   4   2 104.412 7.13772   7
  14   4   2 77.2787 5.00361  20
  14   4   2 77.1734 9.88154  12
  14   4   2 67.9223 8.14216   5
  14   4   2 65.8117 6.34863  10
  15  -5  -2 14.2694 3.21993  20
 -15   5   2 19.2292 5.12038  12
  13  -5  -2 28.4126 6.39028  15
  13  -5  -2 29.0332 4.55160  18
  13  -5  -2 17.1684 6.31756  20
 -13   5   2 22.2441 5.22114  14
 -13   5   2 22.2996 3.06114  19
  11  -5  -2 142.337 6.11504   6
  11  -5  -2 140.530 10.5875  18
  11  -5  -2 135.843 11.7131  15
 -11   5   2 151.351 11.0055  14
 -11   5   2 134.172 8.42027  19
   9  -5  -2 23.2193 4.01703   6
   9  -5  -2 12.9157 4.86301   2
   9  -5  -2 18.6835 5.62778  15
  -9   5   2 15.2952 4.83439  14
  -9   5   2 16.7725 4.10644  19
   7  -5  -2 174.773 11.0732  15
  -7   5   2 187.716 10.3663  14
   5  -5  -2 100.404 7.85660  15
   1   5   2 732.249 19.2164   2
  -3  -5  -2 699.720 22.3468   1
   3   5   2 679.362 18.9554   2
  -5  -5  -2 279.357 12.9806   1
   5   5   2 280.810 11.1304   2
  -7  -5  -2 431.855 18.7349   1
   7   5   2 401.915 15.0388   2
   9   5   2 1.22241 3.52066   8
   9   5   2 2.17469 7.98085   7
   9   5   2 -1.6642 4.37193   5
   9   5   2 -7.2030 2.24602   2
   9   5   2 3.42605 3.94883  20
   9   5   2 -1.1987 4.38195  10
  11   5   2 52.4404 8.92095   5
  11   5   2 27.8204 4.70905  20
  11   5   2 31.3433 14.0452  12
  11   5   2 44.9277 10.4258   7
  11   5   2 45.3642 5.25248   8
  11   5   2 38.9634 7.41004  10
  13   5   2 31.6636 4.20455  20
  13   5   2 18.0912 4.79818  10
  13   5   2 25.8073 6.18047   7
  13   5   2 19.7941 9.32451  12
  13   5   2 20.8082 5.49505   5
 -15  -5  -2 74.6735 5.20749  19
  15   5   2 78.0864 6.28571   5
  14  -6  -2 1.71598 1.94783  18
  14  -6  -2 4.03693 2.85811  20
 -14   6   2 0.96329 3.22944  14
 -14   6   2 1.47011 4.82410  12
  12  -6  -2 -3.1071 4.05096  15
  12  -6  -2 -7.9427 3.39981  18
 -12   6   2 -2.8408 4.02955  14
 -12   6   2 2.92815 2.91792  19
  10  -6  -2 35.0835 6.56146  15
  10  -6  -2 35.3346 4.78195   6
  10  -6  -2 31.4860 7.03239  18
 -10   6   2 28.6597 5.86718  14
 -10   6   2 28.0613 4.59619  19
   8  -6  -2 0.78868 3.56468   6
   8  -6  -2 8.67891 4.58014  15
  -8   6   2 2.08102 4.32601  14
   6  -6  -2 103.066 8.50243  15
   2   6   2 2.33692 2.56682   2
  -4  -6  -2 -0.1450 2.36762   1
   4   6   2 2.66530 2.74359   2
  -6  -6  -2 136.827 9.96757   1
   6   6   2 144.954 8.65373   2
   8   6   2 109.253 7.27552   8
   8   6   2 158.215 15.2838  12
   8   6   2 113.947 15.2066   7
   8   6   2 112.727 9.05450   2
   8   6   2 94.6833 10.1126   5
 -10  -6  -2 14.1467 4.63583   3
  10   6   2 8.78017 3.27727   8
  10   6   2 26.3831 9.14089  12
  10   6   2 9.39012 5.66461   5
  10   6   2 10.2173 3.83102  20
  10   6   2 17.9247 10.5907   7
  12   6   2 17.3707 3.01407  20
  12   6   2 -4.6204 8.37865   7
  12   6   2 21.3617 6.04888   5
  12   6   2 12.2569 4.50403  10
  12   6   2 19.9035 16.0642  12
  12   6   2 17.0323 2.63834   8
 -14  -6  -2 66.7056 5.83756  19
  14   6   2 51.4667 5.80681   5
  14   6   2 64.6505 11.7376  12
  14   6   2 71.0804 7.48485   7
  13  -7  -2 4.82955 3.43234  18
 -13   7   2 10.3952 4.12652  14
 -13   7   2 6.59748 5.38919  12
  11  -7  -2 6.22541 2.34356   6
  11  -7  -2 2.66933 5.04098  18
  11  -7  -2 8.84310 4.88675  15
 -11   7   2 10.0553 3.77441  14
   9  -7  -2 -3.9635 2.88167   6
   9  -7  -2 3.59767 4.16911  15
  -9   7   2 -0.2900 2.63186  19
  -9   7   2 2.12938 4.10601  14
   7  -7  -2 17.8354 5.43846  15
  -7   7   2 21.4914 5.06040  14
   1   7   2 29.0753 3.93196   2
  -3  -7  -2 74.5815 6.94326   1
   3   7   2 56.6974 5.42358   2
  -5  -7  -2 114.241 9.27045   1
   5   7   2 129.756 8.09637   2
   7   7   2 179.386 8.60625   8
   7   7   2 157.741 12.2022   7
   7   7   2 157.126 16.4590  12
   7   7   2 196.353 10.7089   2
   9   7   2 38.4371 10.0662  12
   9   7   2 33.0595 4.57724   8
   9   7   2 35.1005 10.4017   7
   9   7   2 30.3052 6.76156   5
   9   7   2 32.5047 4.70091  20
  11   7   2 43.2407 3.94338   8
  11   7   2 37.5981 12.2199  12
  11   7   2 34.3606 6.66977   5
  11   7   2 25.6785 12.2650   7
  11   7   2 54.9981 4.92440  20
  13   7   2 2.58812 3.08839   5
  13   7   2 -5.6312 13.0253  12
  13   7   2 -2.0514 4.70248   7
 -14   8   2 24.5797 2.66481   9
  12  -8  -2 38.5072 6.00828  18
 -12   8   2 42.1583 7.72482  12
 -12   8   2 38.3447 5.30687  14
  10  -8  -2 38.0929 4.99729   6
  10  -8  -2 38.8209 6.69092  15
 -10   8   2 36.8411 6.23764  14
 -10   8   2 28.0656 8.17787  12
   8  -8  -2 229.651 11.9740   6
  -8   8   2 248.224 13.1910  14
  -6   8   2 223.887 12.1142  14
  -6   8   2 220.125 16.7568  12
  -4   8   2 133.742 8.91268  14
   2   8   2 175.705 8.92815   2
  -4  -8  -2 -1.8120 3.01268   1
   4   8   2 -5.9994 3.23157  14
   4   8   2 4.00815 3.37724   2
   6   8   2 116.521 16.0824  12
   6   8   2 93.5253 7.88824   2
   6   8   2 93.1880 6.34431   8
   6   8   2 84.9224 9.14550   7
   8   8   2 45.8803 7.40701   5
   8   8   2 41.2318 5.32798   8
   8   8   2 45.6852 6.76285   2
   8   8   2 46.9186 10.9677   7
   8   8   2 49.2187 10.4526  12
   8   8   2 43.8443 5.36091  20
  10   8   2 100.269 4.68597   8
  10   8   2 112.995 15.6144  12
  10   8   2 99.9119 10.2960   5
  10   8   2 101.859 5.43955  20
  10   8   2 88.0635 14.3459   7
  12   8   2 30.8495 15.3652  12
  12   8   2 21.5289 4.64212   5
  12   8   2 1.22308 8.44018   7
  13  -9  -2 82.6614 6.09316  18
 -13   9   2 71.9032 9.24962  12
 -13   9   2 74.3026 3.48024   9
  11  -9  -2 127.598 12.3894  18
  11  -9  -2 169.479 7.72325   6
 -11   9   2 161.810 9.49866  14
 -11   9   2 169.193 8.02571   9
 -11   9   2 165.985 14.8228  12
   9  -9  -2 9.81796 3.67200   6
  -9   9   2 5.35511 5.49576  12
  -9   9   2 2.95995 3.08817  14
   7  -9  -2 93.8815 12.2584  11
   7  -9  -2 105.047 6.88105  19
  -7   9   2 103.558 12.6519  12
  -7   9   2 105.351 9.06382  14
  -5   9   2 432.407 17.2644  14
  -5   9   2 441.091 24.1071  12
  -3   9   2 20.8585 4.71554  14
  -1   9   2 2.09587 3.43270  14
   1   9   2 374.048 15.0066  14
   3   9   2 -0.0943 3.49068  14
   3   9   2 5.94088 3.32733   2
   3   9   2 3.49722 3.01267   8
   5   9   2 66.1117 5.46494   8
   5   9   2 59.5252 9.93239  12
   5   9   2 51.9078 7.05828   2
   5   9   2 45.3565 6.22954   7
   7   9   2 391.633 16.9352   2
   7   9   2 382.102 13.6983  20
   7   9   2 384.739 13.0937   8
   7   9   2 375.555 23.9100  12
   7   9   2 414.567 20.9384   7
   9   9   2 45.8456 14.3133   7
   9   9   2 62.4523 4.49819  20
   9   9   2 57.0836 8.86829   5
   9   9   2 57.3708 2.83890   8
   9   9   2 51.2351 10.2954  12
  11   9   2 -6.7651 8.59079  12
  11   9   2 14.5578 11.5032   7
  11   9   2 3.09808 4.34251   5
  13   9   2 4.53054 2.50385   5
  13   9   2 8.36499 3.55976   7
  13   9   2 19.2308 10.8250  12
  12 -10  -2 4.02893 2.73718  18
 -12  10   2 -1.0629 4.34340  12
  10 -10  -2 7.62119 3.11708   6
 -10  10   2 -0.9991 2.91540   9
 -10  10   2 -2.9714 3.34604  14
 -10  10   2 5.21937 5.26141  12
   8 -10  -2 1.95883 3.55548   6
  -8  10   2 -0.0545 3.33932   9
  -8  10   2 -0.3137 5.13456  12
  -8  10   2 8.36280 4.56262  14
   6 -10  -2 189.301 9.19135  19
   6 -10  -2 170.903 16.3489  11
  -6  10   2 185.353 13.1198  18
  -6  10   2 176.559 8.22089   9
  -6  10   2 197.795 16.5319  12
  -6  10   2 184.445 11.4519  14
  -4  10   2 26.6485 7.45126  12
  -4  10   2 33.3875 5.67400  14
  -2  10   2 91.1894 8.37073   7
  -2  10   2 72.9871 7.27733  14
  -2  10   2 75.4548 7.69404   8
  -2  10   2 81.8350 11.0688  12
   0  10   2 436.856 16.8336  14
   0  10   2 412.151 18.0692   7
   0  10   2 419.897 23.3170  12
   0  10   2 441.862 16.1656   8
   2  10   2 -3.3120 2.59872   8
   2  10   2 1.90102 5.37173  12
   2  10   2 0.02632 3.39046  14
   2  10   2 -0.0650 2.51787   7
   4  10   2 8.69318 2.72572   7
   4  10   2 23.3373 7.45686  12
   4  10   2 12.7262 3.45490  20
   4  10   2 6.51882 3.18126   8
   4  10   2 4.23444 3.81554   2
   6  10   2 39.2970 4.65477   8
   6  10   2 39.5470 9.65675  12
   6  10   2 40.4941 5.31079  20
   6  10   2 35.5261 7.00414   7
   8  10   2 217.003 18.7015  12
   8  10   2 250.536 22.5452   7
   8  10   2 227.452 7.70749  20
  10  10   2 116.524 12.5254  12
  10  10   2 121.014 22.6518   7
  12  10   2 1.87115 3.25347   5
  12  10   2 1.79286 8.77967  12
  12  10   2 1.27962 5.82410   7
  11 -11  -2 44.8611 3.79896   6
  11 -11  -2 31.3124 6.03104  18
 -11  11   2 36.7506 4.46141  14
 -11  11   2 42.4238 8.58549  12
 -11  11   2 48.6214 7.25047  18
   9 -11  -2 4.81362 3.70609   6
  -9  11   2 3.21631 4.11500  12
  -9  11   2 5.84689 4.24994  14
  -9  11   2 -0.3985 4.95414  18
   7 -11  -2 4.52071 5.55849  11
   7 -11  -2 -4.0149 2.69672  19
  -7  11   2 8.61791 6.20136  12
  -7  11   2 -1.2459 3.72103  14
  -7  11   2 -2.7152 1.76818   9
  -7  11   2 2.85017 5.30076  18
   5 -11  -2 42.2396 5.79592  19
  -5  11   2 43.9691 7.23143  18
  -5  11   2 32.8067 8.08051  12
  -5  11   2 29.7946 6.15055  14
   3 -11  -2 167.287 10.2355  19
  -3  11   2 143.433 9.79509  18
  -3  11   2 134.992 9.67866  14
  -3  11   2 137.382 11.0071  20
  -3  11   2 152.356 11.1699   7
  -3  11   2 143.729 11.2019   8
  -3  11   2 132.358 14.3121  12
  -1  11   2 19.6189 4.87150  14
  -1  11   2 22.4108 4.41898  18
  -1  11   2 24.5206 5.02441  20
  -1  11   2 17.4229 6.71906  12
  -1  11   2 16.2352 4.42435   7
  -1  11   2 16.6873 4.21459   8
   1  11   2 120.636 9.29545  14
   1  11   2 127.556 9.42931   7
   1  11   2 133.784 6.72180  18
   1  11   2 136.896 8.40945  20
   1  11   2 137.627 8.53503   8
   1  11   2 141.008 13.8709  12
   3  11   2 0.78142 2.91320  20
   3  11   2 4.08403 6.17129  12
   3  11   2 -0.6753 2.18349   8
   3  11   2 2.56446 2.44178   7
   3  11   2 -6.6623 3.36941  14
   5  11   2 52.0936 8.85233   7
   5  11   2 70.1775 12.7788  12
   5  11   2 66.8219 5.37907   8
   5  11   2 44.6814 5.01707  20
   7  11   2 7.83589 7.66930  12
   7  11   2 17.8124 7.78309   7
   7  11   2 9.86526 2.08086  20
   9  11   2 50.1953 9.29723  12
   9  11   2 52.0144 11.9121   7
  11  11   2 12.3679 9.15292  12
  11  11   2 8.25961 8.30003   7
  10 -12  -2 68.6032 5.21645   6
 -10  12   2 61.2877 5.99368  18
 -10  12   2 68.9304 9.53463  12
   8 -12  -2 2.01119 3.74502   6
  -8  12   2 -2.9156 4.02778  18
  -8  12   2 -3.9784 5.04822  12
  -8  12   2 -0.4976 3.41879  14
   6 -12  -2 16.8257 7.35860  11
   6 -12  -2 10.0527 3.24990  19
  -6  12   2 10.0590 4.59940  14
  -6  12   2 12.0335 4.96130  18
  -6  12   2 13.4487 6.79224  12
   4 -12  -2 88.9045 7.27924  19
  -4  12   2 82.6456 12.5574  12
  -4  12   2 85.6541 8.41772  14
  -4  12   2 89.3036 9.24569   8
  -4  12   2 93.4730 8.22195  18
  -4  12   2 77.2346 9.39328  20
  -2  12   2 82.1019 8.28694  14
  -2  12   2 83.1855 7.65727   8
  -2  12   2 81.7033 7.30050  18
  -2  12   2 94.7545 8.54782  20
  -2  12   2 98.3228 9.57023   7
  -2  12   2 81.4042 12.3608  12
   0  12   2 52.8897 7.19232  14
   0  12   2 44.9470 4.58666  18
   0  12   2 39.9846 8.16622  12
   0  12   2 53.8873 6.01861   8
   0  12   2 44.4148 6.19882  20
   0  12   2 42.1985 6.38762   7
   2  12   2 2.60437 3.20927   8
   2  12   2 7.07816 4.29604  14
   2  12   2 -5.2755 5.59518  12
   2  12   2 -2.1051 3.01144   7
   2  12   2 2.21513 3.33953  20
   4  12   2 6.28269 6.31389  12
   4  12   2 1.49886 2.23187   8
   4  12   2 1.12513 3.46514   7
   4  12   2 3.61473 2.74640  20
   6  12   2 63.8822 3.19458  20
   6  12   2 69.8657 12.3832   7
   6  12   2 60.2025 10.5719  12
   8  12   2 1.03749 4.78174  12
   8  12   2 9.50411 9.86337   7
  10  12   2 -0.2614 5.98169  12
  10  12   2 1.64303 8.60250   7
   9 -13  -2 2.36133 2.77719   6
  -9  13   2 3.16137 3.21950  12
  -9  13   2 2.47013 2.79543  18
   7 -13  -2 8.16520 3.18541  11
  -7  13   2 5.92648 5.57472  12
  -7  13   2 10.1443 4.39916  14
  -7  13   2 8.50001 3.92367  18
   5 -13  -2 8.34296 6.78312  11
   5 -13  -2 0.23448 2.49493  19
  -5  13   2 0.75569 5.62264  12
  -5  13   2 3.73626 3.22315  18
  -5  13   2 15.6945 5.03717  14
  -5  13   2 10.4394 5.21257  20
  -5  13   2 3.05529 4.10891   8
   3 -13  -2 19.9349 5.52416  11
   3 -13  -2 19.6016 4.21147  19
  -3  13   2 27.0657 5.37289   8
  -3  13   2 29.8745 5.90651  14
  -3  13   2 29.8557 7.10578  12
  -3  13   2 14.8249 3.78326  18
  -3  13   2 29.5005 5.69066  20
  -1  13   2 17.4379 3.88741   8
  -1  13   2 21.4646 5.21021  20
  -1  13   2 19.3432 2.37326  18
  -1  13   2 22.4301 4.56527  14
  -1  13   2 18.0566 6.87798  12
  -1  13   2 18.1142 4.69356   7
   1  13   2 80.6481 7.96624   7
   1  13   2 74.7378 12.0918  12
   1  13   2 73.5774 7.04652  20
   1  13   2 74.2318 7.98880  14
   1  13   2 67.5825 6.36145   8
   3  13   2 14.0295 3.02382  20
   3  13   2 19.7851 3.16190   8
   3  13   2 13.6126 4.31892   7
   3  13   2 15.8975 7.16217  12
   5  13   2 2.89044 5.85581   7
   5  13   2 8.62021 6.66614  12
   7  13   2 22.9246 6.03678  12
   7  13   2 7.16216 8.64839   7
   9  13   2 17.1547 8.62757   7
   9  13   2 10.2703 4.42411  12
   8 -14  -2 1.13974 2.09100   6
  -8  14   2 1.69524 3.24181  12
  -8  14   2 2.10653 2.24305  18
   6 -14  -2 9.46186 3.37181  19
   6 -14  -2 2.97565 2.76420  11
   6 -14  -2 4.64830 5.01757   4
  -6  14   2 1.66738 3.87298   8
  -6  14   2 8.98216 2.87765  18
  -6  14   2 8.83176 3.76499  20
  -6  14   2 7.96557 4.31725  12
  -6  14   2 4.23843 3.84467  14
   4 -14  -2 61.4512 5.85999  19
   4 -14  -2 66.1000 8.86570  11
  -4  14   2 60.5693 7.09685   8
  -4  14   2 52.3495 9.19287  12
  -4  14   2 74.4207 8.21805  20
  -4  14   2 66.9668 5.04175  18
  -4  14   2 54.5832 7.29472  14
   2 -14  -2 10.4664 4.19531  19
   2 -14  -2 6.08983 5.47920  11
  -2  14   2 8.81719 3.50871   8
  -2  14   2 10.4660 4.17394   7
  -2  14   2 4.98920 4.47826  12
  -2  14   2 14.1958 4.77102  14
  -2  14   2 11.2462 3.84694  20
   0 -14  -2 46.6909 7.05084  11
   0  14   2 38.8348 4.97148   8
   0  14   2 42.7096 8.82329  12
   0  14   2 59.6515 6.03006  20
   0  14   2 53.3982 7.54276  14
   0  14   2 39.5820 7.36197   7
   2  14   2 97.6179 5.73663   8
   2  14   2 85.9469 12.0871  12
   2  14   2 88.5682 6.07914  20
   2  14   2 94.5180 9.66205   7
   4  14   2 33.1017 6.91802  12
   4  14   2 32.3571 7.96507   7
   6  14   2 1.82815 4.06243  12
   6  14   2 11.2672 7.63002   7
   8  14   2 -3.0520 4.92086  12
   8  14   2 8.23474 7.59765   7
   7 -15  -2 8.86672 2.36108  11
  -7  15   2 14.8276 3.10660  20
  -7  15   2 13.1256 4.69928  12
   5 -15  -2 23.8390 6.71356   4
   5 -15  -2 11.6128 2.97372  19
   5 -15  -2 10.2723 2.91712  11
  -5  15   2 10.9626 3.44818   8
  -5  15   2 4.87817 3.47494  20
  -5  15   2 10.3272 3.90224  14
  -5  15   2 6.37374 4.01571  12
   3 -15  -2 4.75020 2.78295  19
   3 -15  -2 5.10072 4.66654  11
  -3  15   2 7.91985 4.27878  12
  -3  15   2 4.03237 3.90091  14
  -3  15   2 3.15361 3.04105   8
  -3  15   2 4.00101 3.24948  20
   1 -15  -2 17.0808 3.48424  19
   1 -15  -2 19.0185 4.41042  11
  -1  15   2 12.4222 6.17899  12
  -1  15   2 10.3869 2.81946   8
  -1  15   2 11.4474 4.51863   7
  -1  15   2 11.3447 4.28409  14
  -1  15   2 21.8824 3.89210  20
  -1 -15  -2 36.7135 5.14815  11
   1  15   2 47.2414 9.27703   7
   1  15   2 25.8772 6.93213  12
   1  15   2 33.8640 3.44261   8
   1  15   2 38.0065 4.27582  20
   3  15   2 3.10960 4.27790  12
   3  15   2 0.83885 5.56187   7
   5  15   2 29.8023 7.41882   7
   5  15   2 27.1306 6.75487  12
   7  15   2 12.8158 5.35926  12
   7  15   2 11.2950 6.91481   7
   4 -16  -2 30.7935 4.62909  19
   4 -16  -2 25.7648 4.12797  11
   4 -16  -2 26.7791 4.19937   4
  -4  16   2 23.6084 3.70516   8
  -4  16   2 25.3297 3.45835  20
  -4  16   2 29.9096 5.91488  12
   2 -16  -2 48.5498 5.56275  19
   2 -16  -2 47.4321 5.05617  11
  -2  16   2 47.5293 4.08331   8
  -2  16   2 52.8928 6.25668  14
  -2  16   2 49.6719 4.30831  20
  -2  16   2 64.4879 9.77251  12
   0 -16  -2 18.5479 4.03633  11
   0 -16  -2 15.7608 3.77458  19
   0  16   2 13.9059 5.69873  12
   0  16   2 14.9696 5.40692   7
   0  16   2 22.3130 2.72529  20
  -2 -16  -2 24.5885 3.49131  19
  -2 -16  -2 28.4597 5.17218   4
   2  16   2 27.3770 5.43797  12
   2  16   2 21.7674 6.14676   7
   4  16   2 57.1884 11.4340   7
   4  16   2 37.7961 6.60714  12
   3 -17  -2 24.8077 3.65014   4
   1 -17  -2 10.6189 3.91482  19
   1 -17  -2 5.39353 2.22210   4
  -1 -17  -2 27.7411 4.04589  19
  -1 -17  -2 31.6878 4.21265   4
   1 -17   3 9.72114 2.17414  19
   4  16  -3 10.6950 3.41998   7
   2  16  -3 161.326 8.88025   7
   0  16  -3 2.79830 2.21161   7
  -2  16  -3 38.6524 5.55736   7
   2 -16   3 45.2650 6.40247  11
   2 -16   3 35.8566 4.58800  19
   4 -16   3 8.10068 5.19061  11
   4 -16   3 0.48511 1.76515  19
   5  15  -3 45.2402 6.25174   7
   3  15  -3 45.6093 5.00291   7
   1  15  -3 64.7831 6.32004   7
  -1  15  -3 58.8417 6.62419   7
  -3  15  -3 137.862 6.81929  20
  -3  15  -3 146.324 9.84733   7
  -3  15  -3 145.128 6.04068   8
   3 -15   3 148.180 8.05763  19
  -5  15  -3 4.37233 2.56949   8
  -5  15  -3 3.38377 2.45515  20
   5 -15   3 -1.9278 6.22585  11
   5 -15   3 11.8264 2.39150  19
  -7  15  -3 30.2491 4.16227  20
   6  14  -3 112.050 12.0392  12
   6  14  -3 121.381 9.38464   7
   4  14  -3 32.8907 7.54963  12
   4  14  -3 35.5119 5.08294   7
   2  14  -3 154.603 9.37936   7
   2  14  -3 151.115 13.8100  12
   0  14  -3 -0.0188 2.45425   7
   0  14  -3 -0.1852 1.69911  20
  -2  14  -3 68.6433 5.93700  20
  -2  14  -3 68.1956 5.40358   8
  -2  14  -3 71.2964 7.44899   7
  -4  14  -3 42.8723 5.82237  20
  -4  14  -3 44.1185 8.12327   7
  -4  14  -3 45.2471 5.04651   8
   4 -14   3 39.4692 5.72704  19
  -6  14  -3 160.965 8.81147   8
  -6  14  -3 148.612 8.59988  20
   6 -14   3 148.810 13.3477  11
   6 -14   3 156.261 7.50293  19
  -8  14  -3 60.6537 6.47214  20
  -8  14  -3 51.5687 4.82532   8
   9  13  -3 54.1745 7.63547   7
   9  13  -3 61.4575 10.9720  12
   7  13  -3 43.1483 8.66026   7
   7  13  -3 27.3013 7.38565  12
   5  13  -3 149.683 14.2967  12
   5  13  -3 126.690 7.89762   7
   3  13  -3 102.186 13.1396  12
   3  13  -3 98.3203 7.24073   7
   1  13  -3 46.7941 8.76102  12
   1  13  -3 45.7125 3.50230  20
   1  13  -3 45.4254 6.37416   7
  -1  13  -3 78.5886 5.72996   8
  -1  13  -3 75.0273 11.9203  12
  -1  13  -3 68.8218 8.09362   7
  -1  13  -3 77.7634 6.07445  20
  -3  13  -3 7.70015 3.40408   8
  -3  13  -3 6.10378 3.27957  20
  -3  13  -3 3.92985 3.77625   7
  -3  13  -3 7.46472 5.20423   7
  -5  13  -3 58.6309 6.59580   8
  -5  13  -3 43.5332 7.04133  20
   5 -13   3 57.6708 7.34887  19
  -7  13  -3 41.9990 4.68617  18
  -7  13  -3 56.9459 7.04542   8
  -7  13  -3 42.4318 6.18902  20
   7 -13   3 42.8475 5.27768  19
   7 -13   3 39.3459 8.09318  11
  -9  13  -3 3.41609 1.58218  18
  -9  13  -3 5.23442 2.92672  20
  -9  13  -3 3.09424 2.56667   8
   9 -13   3 7.49796 2.68357   6
  10  12  -3 176.176 15.2267  12
  10  12  -3 213.988 14.4825   7
   8  12  -3 3.28559 6.41513   7
   8  12  -3 12.0738 6.63950  12
   6  12  -3 112.450 13.7355  12
   6  12  -3 103.073 6.77440   7
   4  12  -3 67.2709 13.2988  12
   4  12  -3 58.9108 5.72575   7
   4  12  -3 61.1529 5.66496   7
   2  12  -3 17.0379 3.52516   7
   2  12  -3 18.1870 8.28114  12
   0  12  -3 171.378 10.9232   7
   0  12  -3 168.063 15.5673  12
   0  12  -3 176.340 7.86906   8
   0  12  -3 188.733 8.59047  20
   0 -12   3 190.755 8.87417   3
  -2  12  -3 33.7355 5.84153   7
  -2  12  -3 22.4568 4.16923  20
  -2  12  -3 22.1091 3.82996   8
   2 -12   3 20.7452 4.37240   3
  -6  12  -3 143.584 10.1484   8
  -6  12  -3 138.130 10.9052  20
  -6  12  -3 126.197 8.09748  18
   6 -12   3 152.917 8.83099  19
  -8  12  -3 24.7188 4.31756  18
  -8  12  -3 33.2995 5.69657   8
  -8  12  -3 12.7287 5.30376  20
   8 -12   3 29.4959 4.40131  19
 -10  12  -3 -0.3231 2.22438  18
  10 -12   3 0.15532 1.96848   6
  11  11  -3 35.0350 10.2812  12
  11  11  -3 28.4346 6.05217   7
   9  11  -3 -6.0281 4.03063  12
   9  11  -3 7.59187 8.31856   7
   7  11  -3 105.786 13.7379  12
   5  11  -3 -0.2900 6.06376  12
   3  11  -3 7.83037 2.87893   7
   3  11  -3 12.0252 6.43750  12
   1  11  -3 274.525 13.3868   7
   1  11  -3 265.043 18.2772  12
   1  11  -3 264.700 9.92063  20
   1  11  -3 265.017 9.40488   8
  -1 -11   3 272.444 10.4192   3
  -1  11  -3 3.52888 2.35638   8
  -1  11  -3 -0.0172 2.85429   7
  -1  11  -3 1.36074 2.41640  20
   1 -11   3 3.77012 2.66504   3
  -3  11  -3 490.135 16.1159  18
  -3  11  -3 479.345 17.9540   8
  -3  11  -3 489.538 18.7283  20
  -3  11  -3 501.025 21.2297   7
   3 -11   3 508.969 17.4734   3
  -7  11  -3 4.27054 3.78456  18
   7 -11   3 0.56875 3.45236  19
  -9  11  -3 1.60694 3.62525  18
 -11  11  -3 70.7470 6.44876  18
  11 -11   3 56.4027 4.42058   6
  12  10  -3 7.36288 9.30188  12
  12  10  -3 14.0565 2.80849   7
  10  10  -3 56.1183 10.6591   7
  10  10  -3 73.1375 15.2658  12
   8  10  -3 87.8563 13.9183  12
   6  10  -3 104.945 14.0104  12
   4  10  -3 188.594 16.0753  12
   2  10  -3 255.286 8.03646   8
   2  10  -3 244.462 17.3805  12
  -2 -10   3 257.804 9.09955   3
   0  10  -3 227.438 12.8114   7
   0  10  -3 265.364 10.1099   8
   0 -10   3 270.037 9.93373   3
  -2  10  -3 743.046 26.2277   7
  -2  10  -3 650.591 27.4848  13
   2 -10   3 696.790 21.0832   3
  -6  10  -3 413.329 24.0346  12
   6 -10   3 387.667 15.7171  19
  -8  10  -3 218.273 17.6162  12
   8 -10   3 215.343 10.0367  19
  10 -10   3 -3.6419 3.49214   6
 -12  10  -3 149.793 8.25188  18
  12 -10   3 159.020 6.13732   6
  11   9  -3 42.1549 16.2422  12
  11   9  -3 36.1106 5.60733   5
  11   9  -3 46.0699 10.3198   7
   9   9  -3 6.34236 7.29281  12
   7   9  -3 73.6272 8.70287   2
   7   9  -3 98.6786 13.8996  12
   5   9  -3 -3.9100 5.98226  12
   5   9  -3 -2.1243 3.64601   2
  -1  -9   3 491.638 14.4287   3
   1  -9   3 -1.5155 1.94792   3
  -7   9  -3 507.712 26.9866  12
   7  -9   3 525.865 18.0618  19
   7  -9   3 504.667 22.0045  15
  -9   9  -3 0.22869 5.53673  12
   9  -9   3 5.89251 5.15386  15
 -11   9  -3 68.0618 3.37992   9
  11  -9   3 58.5993 7.07073  15
  11  -9   3 63.0374 6.46401   6
 -13   9  -3 5.98029 3.56735  18
  13  -9   3 3.69016 3.64585  18
  12   8  -3 -6.4415 5.85438   7
  12   8  -3 8.28083 3.26039   5
  12   8  -3 26.9865 18.4092  12
  10   8  -3 112.084 17.4094  12
  10   8  -3 114.995 10.7703   5
  10   8  -3 134.695 21.4910   7
   8   8  -3 6.47981 4.88138   2
   8   8  -3 5.87607 8.43300  12
   6   8  -3 12.7364 6.40236  12
   6   8  -3 5.18092 3.90573   2
   4   8  -3 20.2345 4.17637   2
  -4  -8   3 18.0072 4.45811   1
   0  -8   3 778.228 20.7773   3
   2  -8   3 48.7231 4.63189   3
   4  -8   3 68.6394 5.44607   3
   4  -8   3 57.9085 6.79429  15
   6  -8   3 305.459 15.6632  15
  -8   8  -3 57.8127 10.2235  12
   8  -8   3 55.5797 8.60698  15
   8  -8   3 53.7050 5.86515  19
 -10   8  -3 29.4793 8.38759  12
  10  -8   3 18.1392 5.92740  15
  10  -8   3 20.7807 4.91681   6
  12  -8   3 2.33824 2.36390   6
  14  -8   3 46.5455 4.35333  18
  13   7  -3 3.33548 2.88928   5
  13   7  -3 -5.6337 8.74269  12
  13   7  -3 -2.1448 2.38071   7
  11   7  -3 146.209 18.4065   7
  11   7  -3 157.298 12.1094   5
  11   7  -3 160.702 22.4655  12
   9   7  -3 76.9173 9.38585   5
   9   7  -3 76.0044 13.5346  12
   7   7  -3 115.047 8.69102   2
   7   7  -3 109.298 13.2484  12
   5   7  -3 256.778 11.2529   2
  -5  -7   3 254.872 13.0885   1
   3   7  -3 321.455 12.1049   2
  -1  -7   3 502.636 15.2433  16
   1  -7   3 28.8242 4.56610  16
   1  -7   3 35.4410 3.37708   3
   3  -7   3 42.2993 5.35723  16
   3  -7   3 28.2487 4.12383   3
   3  -7   3 31.8760 5.49455  15
   5  -7   3 83.5667 6.02256   3
   5  -7   3 86.5499 8.94845  15
   7  -7   3 597.532 24.0197  15
   9  -7   3 24.9419 6.57113  15
   9  -7   3 27.2715 5.45560   6
  11  -7   3 88.7098 7.51990   6
  11  -7   3 77.0942 10.0040  15
  13  -7   3 21.8612 4.24297  18
  14   6  -3 4.50050 2.46561   7
  14   6  -3 -4.0613 5.72863  12
  14   6  -3 5.35264 2.75306   5
  14   6  -3 6.39778 2.89093  10
  12   6  -3 12.6872 4.41660   5
  12   6  -3 15.0753 18.9592  12
  12   6  -3 7.77108 6.90679   7
  12   6  -3 9.40094 4.28232  10
  10   6  -3 528.808 22.0302  10
  10   6  -3 514.418 22.8343   5
  10   6  -3 503.378 31.5201  12
  10   6  -3 566.199 28.9686   7
   8   6  -3 22.7510 4.75114   2
   8   6  -3 32.8457 9.13496  12
   8   6  -3 18.3108 5.35834   5
   6   6  -3 204.784 9.78519   2
  -6  -6   3 197.552 11.3514   1
   4   6  -3 273.365 10.7241   2
  -4  -6   3 277.035 12.3288   1
   2   6  -3 829.393 22.0052   2
  -2  -6   3 823.953 21.3740  16
   0  -6   3 27.8282 2.38664   3
   0  -6   3 27.3435 3.33816  16
   2  -6   3 277.819 11.1088  16
   2  -6   3 271.256 9.20946   3
   4  -6   3 21.6438 4.46902  15
   4  -6   3 22.2456 4.64323  16
   4  -6   3 25.0640 3.79122   3
   6  -6   3 197.025 11.7862  15
   8  -6   3 121.557 10.4904  15
  10  -6   3 1.27547 5.24118  15
  10  -6   3 1.71324 4.10306   6
  12  -6   3 39.5628 5.97715  18
  12  -6   3 25.6788 6.29194  15
  12  -6   3 41.7784 4.63195   6
  14  -6   3 114.938 7.03047  18
  15   5  -3 4.47345 2.80040   5
  13   5  -3 -1.9387 2.47675  10
  13   5  -3 -0.0691 4.17962   5
  13   5  -3 3.47981 12.3818  12
  13   5  -3 -3.4295 2.79979   7
  11   5  -3 89.8901 9.79378   5
  11   5  -3 92.7485 18.1667   7
  11   5  -3 92.0830 20.5717  12
  11   5  -3 87.6875 9.23466  10
   9   5  -3 4.11970 4.50371   2
   9   5  -3 -3.4117 8.59605   7
   9   5  -3 7.10040 7.26268  12
   9   5  -3 -1.5161 3.97699  10
   9   5  -3 -0.5769 4.54109   5
   9   5  -3 1.83084 1.78496  20
  -9  -5   3 4.25086 2.18659   3
   7   5  -3 38.6417 5.25600   2
  -7  -5   3 33.1022 5.61721   1
   5   5  -3 24.9133 3.60130   2
  -5  -5   3 16.2184 3.64904   1
   3   5  -3 145.288 6.76482   2
   1   5  -3 651.946 17.2275   2
  -1  -5   3 651.997 16.9624  16
   1  -5   3 779.318 21.6948  16
   1  -5   3 781.384 19.7113   3
   3  -5   3 229.644 8.75041   3
   3  -5   3 253.593 10.4835  16
   5  -5   3 111.508 8.33338  15
   5  -5   3 92.8262 7.61982  16
   5  -5   3 104.434 5.99458   3
   7  -5   3 38.8118 6.21442  15
  -9   5  -3 5.13995 3.10161  19
   9  -5   3 10.3170 4.57502   6
   9  -5   3 14.5560 5.31449  15
   9  -5   3 1.47382 4.62530   2
  11  -5   3 47.0563 8.11787  15
  11  -5   3 44.1125 9.06072  18
  11  -5   3 46.8511 6.26316   6
  13  -5   3 6.42215 4.72388  18
  13  -5   3 5.69458 4.04886  15
  14   4  -3 4.19783 2.60001  10
  14   4  -3 -0.8122 3.66234   5
  14   4  -3 -6.2821 6.05906  12
  14   4  -3 -0.7294 2.97367   7
  12   4  -3 32.6236 16.5665  12
  12   4  -3 7.77913 1.77453  20
  12   4  -3 7.97423 4.14371  10
  12   4  -3 10.3565 4.37631   5
  12   4  -3 -4.1073 5.30437   7
  10   4  -3 26.0840 5.95838  10
  10   4  -3 30.7358 6.54657   5
  10   4  -3 26.0865 16.9342  12
  10   4  -3 40.5193 4.16010  20
  10   4  -3 21.8155 8.42840   7
  10   4  -3 28.7455 6.00786   2
 -10  -4   3 37.0707 5.16458   3
   8   4  -3 57.3138 6.43426   2
   6   4  -3 115.262 7.35879   2
  -6  -4   3 109.587 7.47193   1
   4   4  -3 178.250 7.83725   2
  -4  -4   3 181.760 8.41378   1
   2   4  -3 257.609 8.42223   2
   0  -4   3 3.11255 1.37551  16
   2  -4   3 804.058 22.2047  16
   2  -4   3 776.030 20.2580   3
   4  -4   3 141.696 8.05013  16
   4  -4   3 155.333 6.75876   3
   6  -4   3 8.76077 3.73601  15
   8  -4   3 16.3353 4.55861  15
   8  -4   3 16.3276 4.58278   2
 -10   4  -3 -0.9182 3.27094  19
  10  -4   3 1.10938 4.67971  15
  10  -4   3 -0.1836 3.92989  10
  10  -4   3 -1.9438 3.75424   6
  10  -4   3 4.86833 4.87065   2
 -12   4  -3 2.40683 2.80322  19
  12  -4   3 2.08730 4.70266  18
  12  -4   3 -0.6188 2.42447   6
  12  -4   3 -0.4540 3.84351  10
  12  -4   3 3.72516 5.27089  15
  14  -4   3 10.0574 3.06425  10
  14  -4   3 10.4217 3.21704  18
  15   3  -3 9.55499 3.30724   7
  15   3  -3 18.7684 3.91969   5
  15   3  -3 10.5535 3.30530  10
 -15  -3   3 15.6000 3.12458  19
  13   3  -3 13.1552 9.18454  12
  13   3  -3 14.2527 2.16615  20
  13   3  -3 13.8630 4.21354  10
  13   3  -3 12.9905 4.96479   5
  13   3  -3 11.5058 4.70870   7
  11   3  -3 193.366 27.1910  12
  11   3  -3 152.404 7.85104  20
  11   3  -3 150.869 15.4364   7
  11   3  -3 160.309 12.2685   5
  11   3  -3 141.787 11.2546  10
 -11  -3   3 148.691 8.66326   3
   9   3  -3 32.8155 11.2066  12
   9   3  -3 22.6294 4.87366   2
   9   3  -3 30.5941 6.29036   5
   9   3  -3 19.6311 8.11562   7
  -9  -3   3 27.8099 4.16782   3
   7   3  -3 216.458 9.66658   2
  -7  -3   3 192.124 10.4767   1
   5   3  -3 37.1785 4.24109   2
  -5  -3   3 38.2091 4.19308   1
   3   3  -3 932.368 22.6240   2
  -3  -3   3 932.147 26.2130   1
   1   3  -3 76.4361 3.74404   2
   1  -3   3 176.285 6.39214  16
   1  -3   3 169.319 5.35323   3
  -3   3  -3 56.3733 5.08171   1
   3  -3   3 55.4697 5.14625  16
   3  -3   3 53.8292 4.07313   3
  -5   3  -3 375.021 14.9636   1
   5  -3   3 383.994 12.3490   3
   5  -3   3 377.089 14.5285  16
  -7   3  -3 509.878 20.1844   1
   7  -3   3 498.887 20.0037  15
   9  -3   3 26.0803 4.52452   6
   9  -3   3 29.0830 6.44437  15
   9  -3   3 34.5730 5.94570   2
 -11   3  -3 -5.7320 3.45779  19
  11  -3   3 -0.6027 5.12158  18
  11  -3   3 0.82011 3.22007   6
  11  -3   3 -0.9214 4.15985  10
  11  -3   3 5.08092 3.76473  15
 -13   3  -3 36.4423 5.43394  19
  13  -3   3 46.2271 7.26586  18
  13  -3   3 36.4888 5.70726  10
  13  -3   3 25.8210 6.65309  15
  15  -3   3 -0.0965 2.38841  10
  15  -3   3 -0.3568 3.39338  20
  14   2  -3 47.2127 7.54857   7
  14   2  -3 44.5379 6.09622   5
  14   2  -3 48.2020 7.10490  10
  14   2  -3 49.9727 3.16882  20
 -14  -2   3 52.5813 7.09816  14
  12   2  -3 103.337 10.2835   5
  12   2  -3 83.7109 9.75607   7
  12   2  -3 92.9577 17.8091  12
  12   2  -3 85.6944 6.91172  20
  12   2  -3 88.0685 9.54901  10
  10   2  -3 49.9095 8.27845   5
  10   2  -3 70.1863 8.78006  10
  10   2  -3 55.9521 7.60182   2
  10   2  -3 72.0931 10.6111   7
  10   2  -3 60.4509 6.16441  20
  10   2  -3 47.8610 14.2744  12
 -10  -2   3 55.9413 5.54722   3
   8   2  -3 40.1054 6.24805  15
   8   2  -3 39.1535 5.49417   2
  -8  -2   3 37.2874 3.96845   3
   6   2  -3 -0.6416 2.54124  15
   6   2  -3 -1.1043 2.28295   2
  -6  -2   3 -2.7419 2.09731   1
   4   2  -3 852.166 21.0727   2
  -4  -2   3 833.284 24.1168   1
   2   2  -3 759.060 17.7688   2
  -2  -2   3 749.939 20.5874   1
   0  -2   3 2464.28 59.2306  16
  -2   2  -3 228.649 8.80750   1
   2  -2   3 236.740 7.52001   3
   2  -2   3 238.390 8.26738  16
  -4   2  -3 3380.41 86.7361   1
   4  -2   3 3321.55 83.3168  16
   4  -2   3 3307.53 78.4195   3
  -6   2  -3 46.1292 5.99154   1
  -6   2  -3 51.1208 4.31246   3
   6  -2   3 51.8697 6.33255  15
  -8   2  -3 49.1085 7.28519   1
   8  -2   3 62.0205 6.79527   2
   8  -2   3 45.0702 6.79564  15
 -10   2  -3 84.5249 8.51025  19
  10  -2   3 75.9522 8.73684   2
  10  -2   3 110.402 10.7591  15
  10  -2   3 92.8022 7.11542   6
  10  -2   3 83.2862 9.79321  10
  10  -2   3 81.9225 10.5440  18
 -12   2  -3 1.77742 3.33175  19
  12  -2   3 1.81381 4.65675  18
  12  -2   3 -6.0895 4.46711  15
  12  -2   3 3.50198 4.20025  10
 -14   2  -3 -2.1108 2.30930  19
  14  -2   3 -0.6359 3.80109  10
  14  -2   3 0.55614 2.47650  18
  14  -2   3 6.39974 4.50069  20
  13   1  -3 99.6527 9.93647   5
  13   1  -3 112.991 9.98213  10
  13   1  -3 116.986 7.08844  20
  13   1  -3 87.3327 9.45379   7
  11   1  -3 75.2196 8.85298  10
  11   1  -3 76.4037 9.16135   5
  11   1  -3 58.8486 12.4964  12
  11   1  -3 89.3586 7.06296  20
  11   1  -3 94.5031 9.93082   7
 -11  -1   3 87.0747 6.82079   3
   9   1  -3 82.0385 7.57809   2
   9   1  -3 82.2754 6.54553   8
   9   1  -3 69.0430 13.5421  12
   9   1  -3 94.7038 8.68073  15
  -9  -1   3 89.3457 6.17868   3
   7   1  -3 13.1152 3.78515  15
   7   1  -3 13.2708 3.41116   2
  -7  -1   3 8.97992 3.57240   1
  -7  -1   3 13.2785 2.52743   3
   5   1  -3 25.5227 3.47629   2
  -5  -1   3 38.3178 3.75437   1
  -5  -1   3 27.8931 2.41452   3
   3   1  -3 6334.64 134.143   2
  -3  -1   3 6233.77 156.249   1
  -1   1  -3 4249.59 105.352   1
   1  -1   3 4219.34 96.6309   3
   1  -1   3 4209.43 101.416  16
  -3   1  -3 1011.62 26.3363   3
  -3   1  -3 1120.80 30.0423   1
   3  -1   3 1006.08 26.3855   3
   3  -1   3 1134.46 28.5693  16
  -5   1  -3 458.551 17.1614   1
  -5   1  -3 464.776 13.9206   3
   5  -1   3 451.752 14.0350   2
  -7   1  -3 8.71419 5.90932   1
  -7   1  -3 7.77562 2.49027   3
   7  -1   3 9.68674 3.46627  15
   7  -1   3 0.48246 2.85062   2
   9  -1   3 4.35443 3.27412   6
   9  -1   3 -2.6410 3.23970  15
   9  -1   3 5.12084 3.59116   2
 -11   1  -3 10.2678 3.90986  19
  11  -1   3 8.81222 4.98377  18
  11  -1   3 19.2052 5.58092  10
  11  -1   3 13.9095 5.58403  15
  11  -1   3 12.8459 5.92976   8
 -13   1  -3 7.83422 3.44216  19
  13  -1   3 7.98443 4.94776  15
  13  -1   3 16.0634 5.49951  10
  13  -1   3 8.12726 5.01152  20
  13  -1   3 7.09336 4.74395   8
  13  -1   3 6.37072 4.24042  18
  15  -1   3 14.1513 3.94806  20
  15  -1   3 6.94696 2.54855  10
  12   0  -3 5.02769 4.50091  20
  12   0  -3 9.51257 8.57659  12
  12   0  -3 -3.0552 3.66718  10
  12   0  -3 -5.0858 3.82531   5
   8   0  -3 -3.3565 2.71907   2
   8   0  -3 0.42482 3.20430  15
  -8   0   3 0.42464 2.12150   3
  -8   0   3 0.51257 3.48188   1
   6   0  -3 -0.0274 2.30810   2
   6   0  -3 0.16194 2.76443  15
  -6   0   3 0.51128 1.62110   3
  -6   0   3 0.53297 2.52137   1
   4   0  -3 -1.0415 1.61909   2
  -4   0   3 1.41292 1.29585   3
  -4   0   3 -0.3052 1.54653   1
  -2   0   3 -6.0124 0.95906   1
  -2   0   3 -3.1379 0.98121   3
   0   0  -3 0.22746 0.71355   1
   0   0   3 -0.4132 0.56053   1
  -2   0  -3 -1.9805 2.03166   1
   2   0   3 0.52047 1.55633   2
   2   0   3 -0.0949 1.92030  16
  -4   0  -3 1.24927 2.88607   1
  -4   0  -3 -1.0726 2.02490   3
   4   0   3 3.39515 2.21021  16
   4   0   3 1.67957 2.24292   2
  -6   0  -3 1.79815 2.58857   3
  -6   0  -3 3.75750 5.53821   1
   6   0   3 -1.7695 2.57659   2
  -8   0  -3 7.24409 5.96969   1
  -8   0  -3 -0.3263 3.04766   3
   8   0   3 1.17170 3.37224  15
   8   0   3 0.26208 2.81640   2
 -12   0  -3 -4.3079 4.20298  19
  12   0   3 -5.5982 4.01673  18
  12   0   3 -3.0463 2.56153  10
  12   0   3 -2.8557 4.43549   8
  12   0   3 6.43463 5.23029  20
  12   0   3 -3.9840 4.08688   5
  12   0   3 0.36138 3.16084  15
  12   0   3 -0.8783 8.90598  12
 -14   0  -3 -4.5186 2.99118  19
  14   0   3 2.63170 3.78809  20
  14   0   3 -0.6363 3.79045  10
  15  -1  -3 11.8636 2.61668  20
  15  -1  -3 8.08714 2.65898  10
 -15   1   3 11.1564 2.59625  19
 -15   1   3 5.41944 3.83054  14
  13  -1  -3 94.5695 9.33371   5
  13  -1  -3 122.821 10.0282  10
  13  -1  -3 108.250 8.28215  20
 -13   1   3 121.866 8.76891  19
 -13   1   3 92.1298 8.11258  14
  11  -1  -3 76.5612 8.04498  20
  11  -1  -3 75.8528 8.81213  10
  11  -1  -3 86.0896 9.06409   5
  11  -1  -3 71.7704 6.04218  18
  11  -1  -3 74.3829 9.59881  15
 -11   1   3 73.2409 6.95812   3
   7  -1  -3 10.3067 3.85117  15
   7  -1  -3 8.65878 3.17061   2
  -7   1   3 7.80124 3.06643   1
  -7   1   3 9.15430 2.52208   3
   5  -1  -3 28.1003 3.52506   2
  -5   1   3 24.4383 3.14387   3
  -5   1   3 33.9954 3.96011   1
  -3   1   3 6317.95 145.101   3
  -3   1   3 6384.96 157.851   1
   1  -1  -3 18.9410 1.40783   1
  -1   1   3 19.9350 2.06300   3
  -1  -1  -3 4306.62 106.152   1
   1   1   3 4192.37 90.8051   2
   1   1   3 4289.81 102.523  16
  -3  -1  -3 1146.11 31.0197   1
   3   1   3 1115.64 29.3010  16
   3   1   3 1095.03 26.3665   2
  -5  -1  -3 454.457 16.7131   1
   5   1   3 462.507 14.1583   2
  -7  -1  -3 3.04144 2.82925   3
  -7  -1  -3 8.28461 5.91161   1
   7   1   3 2.62311 4.00630  15
   7   1   3 2.23224 2.98461   2
  -9  -1  -3 -1.9746 3.67713   3
   9   1   3 4.28169 4.26795   8
   9   1   3 -4.4022 3.31643  15
   9   1   3 -3.8639 3.14639   2
 -13  -1  -3 3.28539 4.34383  19
  13   1   3 4.64644 4.73243   5
  13   1   3 5.99505 4.99309  10
  13   1   3 10.3333 7.98644  12
  13   1   3 12.1664 3.78087   8
  13   1   3 5.15543 2.25708  18
  13   1   3 3.70813 4.46870  20
 -15  -1  -3 15.8823 2.69927  19
  15   1   3 14.0404 3.02475  20
  15   1   3 7.78843 3.47699  10
  14  -2  -3 59.7324 6.38938  20
  14  -2  -3 45.1335 6.73600  10
 -14   2   3 49.2595 5.62702  19
 -14   2   3 59.3299 7.12136  14
   8  -2  -3 26.9871 5.37796  15
   8  -2  -3 37.5132 5.50746   2
  -8   2   3 35.7490 4.90687   3
   6  -2  -3 -0.8616 2.97461  15
   6  -2  -3 2.03069 2.56736   2
  -6   2   3 0.18710 2.32292   1
  -6   2   3 -0.8355 1.70120   3
  -4   2   3 837.137 23.7033   1
  -4   2   3 813.851 21.3332   3
  -2   2   3 714.322 17.9567   3
   0   2   3 2387.39 51.5454   2
  -2  -2  -3 237.545 8.79675   1
   2   2   3 232.764 7.42395   2
   2   2   3 246.191 8.15701  16
  -4  -2  -3 3381.79 87.7035   1
   4   2   3 3375.02 74.9704   2
  -6  -2  -3 49.6578 5.94032   1
   6   2   3 48.8356 5.51049   2
  -8  -2  -3 52.2470 5.25517   3
  -8  -2  -3 40.8426 9.46958   1
   8   2   3 55.7408 6.61759   2
 -10  -2  -3 93.4433 8.08014   3
  10   2   3 67.8380 8.97727  10
  10   2   3 81.2324 8.86206  20
  10   2   3 81.7603 15.0586  12
  10   2   3 73.2389 9.57844   5
  10   2   3 87.2305 7.45080  18
  10   2   3 77.5353 8.36209   2
  10   2   3 81.2396 7.90803   8
 -14  -2  -3 1.92557 2.98163  19
  14   2   3 -0.3324 3.51825  10
  14   2   3 -0.6628 3.07629  20
  14   2   3 1.10657 3.89423   5
  14   2   3 -3.8762 2.58814   8
  15  -3  -3 15.9958 3.01261  20
  15  -3  -3 17.1638 3.15688  10
 -15   3   3 14.7377 2.38715  19
  13  -3  -3 14.8220 2.99636  18
  13  -3  -3 4.77246 4.01075  10
  13  -3  -3 16.2400 4.17918  20
 -13   3   3 18.7993 4.31152  14
 -13   3   3 15.6038 4.02523  19
  11  -3  -3 157.938 11.3175  10
  11  -3  -3 149.179 12.1245  15
  11  -3  -3 145.314 9.32545  18
  11  -3  -3 145.792 11.3152  20
 -11   3   3 152.226 10.6272  19
 -11   3   3 149.527 10.8031  14
   7  -3  -3 191.503 11.6480  15
   7  -3  -3 199.242 9.42109   2
  -7   3   3 196.964 8.69688   3
  -5   3   3 36.2128 3.69650   3
  -3   3   3 839.926 21.4278   3
  -1   3   3 70.9135 3.41152   3
   1   3   3 173.288 6.42253  16
   1   3   3 160.831 5.79701   2
  -3  -3  -3 65.1038 5.32979   1
   3   3   3 58.3157 4.51380   2
  -5  -3  -3 386.125 15.1026   1
   5   3   3 373.693 12.6911   2
  -7  -3  -3 520.937 20.8046   1
   7   3   3 514.743 17.2989   2
  -9  -3  -3 28.0516 5.03506   3
   9   3   3 37.4344 5.80390   2
   9   3   3 25.5289 4.72543   8
   9   3   3 36.8534 6.73052   5
   9   3   3 14.6362 5.77979   7
 -11  -3  -3 -10.158 3.92325   3
  11   3   3 1.32778 3.39661   8
  11   3   3 -2.5897 2.71932  18
  11   3   3 -0.1544 4.34732  10
  11   3   3 4.50699 3.86396  20
  11   3   3 -19.244 11.5390  12
  11   3   3 0.90914 4.80685   5
 -13  -3  -3 29.3182 4.85715  19
  13   3   3 28.2621 6.10014   5
  13   3   3 27.9349 6.01490  10
  13   3   3 29.4375 4.54281   8
  13   3   3 32.6335 10.1741  12
  13   3   3 44.6113 6.51599  20
 -15  -3  -3 -1.5397 2.02185  19
  15   3   3 2.72143 3.14353   5
  15   3   3 -1.1628 2.87891  10
  15   3   3 -1.5085 1.69168  20
  14  -4  -3 -0.5924 2.60510  20
 -14   4   3 4.97932 2.89876  14
 -14   4   3 0.21575 2.28475  19
  12  -4  -3 7.40126 5.24681  15
  12  -4  -3 2.87069 3.95311  10
  12  -4  -3 18.5307 5.24846  20
  12  -4  -3 6.73148 3.72980  18
 -12   4   3 8.90204 3.38594  19
 -12   4   3 -1.5305 4.10789  14
  10  -4  -3 29.6868 6.78166  18
  10  -4  -3 47.7504 7.99199  15
  10  -4  -3 38.1193 4.15752   6
  10  -4  -3 44.5670 7.12909   2
 -10   4   3 40.1543 6.36753  19
 -10   4   3 31.3602 5.80732  14
   8  -4  -3 64.6018 8.09238  15
   8  -4  -3 54.5064 6.73576   2
  -8   4   3 50.7920 6.76789  14
   6  -4  -3 100.277 8.31791  15
  -6   4   3 102.703 6.18982   3
  -4   4   3 168.101 6.65562   3
  -2   4   3 236.310 7.63974   3
   0   4   3 1.37232 1.67682   2
  -2  -4  -3 839.989 24.7747   1
   2   4   3 834.976 21.1051   2
  -4  -4  -3 149.987 8.50150   1
   4   4   3 159.279 7.52168   2
  -6  -4  -3 7.14615 3.54288   1
   6   4   3 11.4624 3.44659   2
   8   4   3 7.73903 3.53936   8
   8   4   3 -3.0605 3.58350   2
   8   4   3 -3.2291 7.06064   7
 -10  -4  -3 4.15985 4.85765   3
  10   4   3 -2.5603 4.48745   2
  10   4   3 1.46906 4.43274  10
  10   4   3 -3.9106 3.73419  20
  10   4   3 -7.1609 7.02518   7
  10   4   3 0.16663 4.48242   5
  10   4   3 1.21782 4.09117   8
  10   4   3 -0.8696 2.60185  18
  12   4   3 2.01459 3.77597   8
  12   4   3 -9.7291 9.19919  12
  12   4   3 2.89291 3.50906  20
  12   4   3 -6.6872 7.66683   7
  12   4   3 -4.5228 3.69642  10
  12   4   3 0.09275 3.69617   5
  15  -5  -3 7.17219 2.74334  20
  13  -5  -3 2.11986 3.07090  20
  13  -5  -3 1.37668 3.41846  18
 -13   5   3 2.55300 4.12005  14
 -13   5   3 2.69429 2.54154  19
  11  -5  -3 83.9272 8.66845  18
  11  -5  -3 92.1203 10.2512  15
 -11   5   3 94.0229 9.09265  14
 -11   5   3 77.7815 7.27090  19
   9  -5  -3 -1.1424 2.39057   6
   9  -5  -3 -2.1636 4.10935   2
   9  -5  -3 5.55049 4.13231  15
  -9   5   3 7.23030 3.98372  14
  -9   5   3 0.25525 3.09110  19
   7  -5  -3 43.5036 7.06783  15
  -7   5   3 39.3327 5.67062  14
   5  -5  -3 19.0976 4.27641  15
   1   5   3 803.790 20.6230   2
  -3  -5  -3 257.481 11.3612   1
   3   5   3 259.569 10.0381   2
  -5  -5  -3 103.527 7.41651   1
   5   5   3 102.670 6.95648   2
   7   5   3 32.3440 4.89054   2
   9   5   3 8.57409 5.05959  10
   9   5   3 6.60372 4.05984  20
   9   5   3 4.08758 3.16784   8
   9   5   3 10.5453 2.64578  18
   9   5   3 -3.1272 4.24252   5
   9   5   3 4.92606 7.79128   7
   9   5   3 4.10548 4.32784   2
  11   5   3 36.7886 5.60469   8
  11   5   3 40.8625 7.03731   5
  11   5   3 50.8947 7.31822  10
  11   5   3 36.4660 5.56587  20
  11   5   3 28.4352 11.3275   7
  11   5   3 50.2989 11.9288  12
 -13  -5  -3 0.81707 3.23046  19
  13   5   3 9.24227 5.12607   7
  13   5   3 9.91984 2.61382   8
  13   5   3 0.04063 3.15340   5
  13   5   3 1.34552 11.1044  12
  13   5   3 4.90535 2.82066  10
  13   5   3 7.75937 2.72298  20
 -15  -5  -3 5.79281 2.11380  19
  15   5   3 10.2406 2.65733   5
  14  -6  -3 2.92966 2.82788  20
 -14   6   3 3.79929 2.82307  14
 -14   6   3 6.91986 4.75436  12
  12  -6  -3 15.5888 4.77916  18
  12  -6  -3 7.55736 4.98039  15
 -12   6   3 13.6338 3.05304  19
 -12   6   3 22.0867 5.21573  14
  10  -6  -3 489.023 15.5353   6
  10  -6  -3 509.564 22.1132  15
  10  -6  -3 474.028 20.2193  18
 -10   6   3 486.289 19.6753  14
 -10   6   3 482.864 16.6857  19
   8  -6  -3 20.6792 5.40788  15
   8  -6  -3 19.3435 4.82061   6
  -8   6   3 27.4410 5.43265  14
   6  -6  -3 191.275 11.6339  15
  -6   6   3 210.067 11.0023  14
  -2  -6  -3 279.676 12.1152   1
   2   6   3 277.765 10.2463   2
  -4  -6  -3 23.3170 4.30101   1
   4   6   3 17.6022 3.58724   2
  -6  -6  -3 213.199 12.5750   1
   6   6   3 194.470 10.2448   2
   8   6   3 107.017 13.8943   7
   8   6   3 91.5353 7.79333   2
   8   6   3 111.694 7.47387   8
   8   6   3 114.677 8.85093  20
   8   6   3 97.4577 9.98891   5
 -10  -6  -3 7.51455 5.11227   3
  10   6   3 1.60116 3.52445   5
  10   6   3 9.59692 3.87634   8
  10   6   3 -18.110 12.2444   7
  10   6   3 3.47317 3.94396  20
  10   6   3 9.91650 8.91883  12
  12   6   3 56.4084 8.32321   5
  12   6   3 44.0487 4.62215   8
  12   6   3 26.7881 8.92841   7
  12   6   3 36.0304 15.6598  12
  12   6   3 43.3759 5.35230  20
 -14  -6  -3 124.643 6.99644  19
  14   6   3 132.234 12.1901  12
  14   6   3 105.864 7.65468   5
  13  -7  -3 3.29410 2.88673  18
 -13   7   3 -4.7389 2.05680  14
 -13   7   3 1.04729 4.79338  12
  11  -7  -3 155.029 6.86125   6
  11  -7  -3 154.232 11.7783  15
  11  -7  -3 137.276 11.2371  18
 -11   7   3 141.899 10.7022  14
   9  -7  -3 50.7384 8.18687  15
   9  -7  -3 56.0084 6.71632   6
  -9   7   3 64.1494 7.87601  14
  -9   7   3 64.3894 5.87908  19
   7  -7  -3 99.8883 8.75295   6
  -7   7   3 86.9986 8.29233  14
  -5   7   3 238.207 12.2774  14
   1   7   3 35.6943 4.53703   2
  -3  -7  -3 39.9055 5.77859   1
   3   7   3 32.7281 4.48705   2
  -5  -7  -3 79.3315 8.06383   1
   5   7   3 70.6848 6.88037   2
   7   7   3 594.350 18.6970   8
   7   7   3 563.405 28.7156  12
   7   7   3 573.197 20.1383   2
   7   7   3 565.520 24.2902   7
   7   7   3 541.892 23.1794   5
   9   7   3 22.0730 6.43785   5
   9   7   3 6.93889 10.2143   7
   9   7   3 28.2565 4.96770  20
   9   7   3 44.4632 9.92948  12
   9   7   3 20.6807 4.30407   8
  11   7   3 83.5882 10.0361   5
  11   7   3 81.8597 5.73143   8
  11   7   3 89.1177 6.24029  20
  11   7   3 105.952 17.9578  12
  11   7   3 81.3160 13.5603   7
  13   7   3 24.0925 9.44941  12
  13   7   3 22.7373 5.80527   7
  13   7   3 23.4281 5.37170   5
 -14   8   3 94.4685 4.08717   9
  12  -8  -3 2.81176 3.92255  18
 -12   8   3 1.27558 3.84281  12
 -12   8   3 4.06325 4.04615  14
  10  -8  -3 117.817 10.3943  15
  10  -8  -3 111.133 7.22438   6
  10  -8  -3 128.780 12.4482  18
 -10   8   3 108.665 9.70275  14
 -10   8   3 124.863 13.7968  12
   8  -8  -3 5.46925 3.67442   6
  -8   8   3 11.5006 6.70916  12
  -8   8   3 22.3487 5.47432  14
  -6   8   3 11.6930 6.32031  12
  -6   8   3 8.30624 4.14962  14
  -4   8   3 21.6184 4.66169  14
  -2  -8  -3 59.1610 6.76885   1
   2   8   3 59.8739 5.78611   2
   4   8   3 67.7447 6.52208   2
   4   8   3 66.1744 7.11715  14
   6   8   3 311.584 12.3353   8
   6   8   3 323.237 14.0622   2
   6   8   3 321.945 22.1999  12
   6   8   3 300.960 16.7844   7
   8   8   3 57.9511 6.14019   8
   8   8   3 65.4409 11.6958  12
   8   8   3 38.9331 11.6001   7
   8   8   3 48.6731 7.81270   5
   8   8   3 47.6785 5.81426  20
  10   8   3 25.1192 8.76926  12
  10   8   3 21.5695 3.59841  20
  10   8   3 18.8019 5.92120   5
  10   8   3 20.6547 12.6564   7
  10   8   3 28.6642 3.70770   8
  12   8   3 1.09274 8.51393   7
  12   8   3 7.23894 10.3115  12
  12   8   3 7.12962 4.45549   5
 -14  -8  -3 47.0458 4.21297  19
  13  -9  -3 32.5003 4.13875  18
 -13   9   3 29.9065 2.73800   9
 -13   9   3 29.0492 5.99146  12
  11  -9  -3 47.3699 4.54194   6
  11  -9  -3 53.0496 7.23895  18
 -11   9   3 37.3206 5.51038  14
 -11   9   3 35.9020 8.08268  12
 -11   9   3 48.8959 5.20817   9
   9  -9  -3 1.97093 3.53822   6
  -9   9   3 0.06235 5.14398  12
  -9   9   3 6.44124 4.03757  14
   7  -9  -3 82.2979 6.08120  19
   7  -9  -3 72.2122 9.55944  11
   7  -9  -3 74.4454 8.58209   6
  -7   9   3 83.1250 7.21721   9
  -7   9   3 79.7151 12.3019  12
  -7   9   3 75.8331 8.32660  14
   5  -9  -3 7.01832 5.38938  11
  -5   9   3 3.98538 5.64029  12
  -5   9   3 6.17009 4.01741  14
  -3   9   3 218.185 11.9131  14
  -1   9   3 475.382 17.3477  14
   1   9   3 3.56959 3.41744  14
   3   9   3 155.874 9.01368   2
   3   9   3 127.639 9.07393  14
   3   9   3 128.496 8.74476   7
   3   9   3 129.611 8.12432   8
   5   9   3 36.2914 5.61843   2
   5   9   3 38.8960 9.00858  12
   5   9   3 32.0173 4.67547   8
   5   9   3 27.0119 4.38480  20
   5   9   3 32.5815 5.78850   7
   7   9   3 512.991 24.9072   7
   7   9   3 487.683 16.1387   8
   7   9   3 483.435 27.9764  12
   7   9   3 491.202 17.1622  20
   9   9   3 9.12962 5.09582   5
   9   9   3 7.51800 2.52134   8
   9   9   3 9.37083 11.8762   7
   9   9   3 9.58749 2.86473  20
   9   9   3 -2.8088 7.35449  12
  11   9   3 58.0754 11.4637  12
  11   9   3 47.8424 12.3181   7
  11   9   3 68.2334 8.12593   5
  13   9   3 4.88530 6.79988  12
  13   9   3 5.89135 3.33234   5
  12 -10  -3 8.91187 2.96454  18
 -12  10   3 16.6881 4.62237  12
  10 -10  -3 80.0076 6.08077   6
 -10  10   3 71.0816 9.90272  12
 -10  10   3 83.3780 8.32461  14
 -10  10   3 83.1972 5.97836   9
   8 -10  -3 89.3760 8.53920   6
  -8  10   3 97.8630 11.4720  12
  -8  10   3 71.7108 8.33270  14
  -8  10   3 77.8110 6.75253   9
   6 -10  -3 100.782 6.59780  19
   6 -10  -3 130.508 12.7419  11
  -6  10   3 103.178 6.85833   9
  -6  10   3 97.4263 11.2982  18
  -6  10   3 91.1896 12.7413  12
  -6  10   3 118.189 9.44053  14
  -4  10   3 201.022 15.9247  12
  -4  10   3 182.107 7.54817   9
  -4  10   3 190.363 11.1836  14
  -2  10   3 247.080 12.7111   8
  -2  10   3 245.350 12.3459  14
  -2  10   3 236.557 17.1707  12
  -2  10   3 247.007 13.3934   7
   0  10   3 268.778 13.9573   7
   0  10   3 286.014 13.1095  14
   0  10   3 255.903 18.1343  12
   0  10   3 256.216 12.1197   8
   2  10   3 666.673 25.7881   7
   2  10   3 692.325 21.6284   8
   2  10   3 678.575 31.4003  12
   2  10   3 676.702 23.0785  14
   4  10   3 7.95711 4.26142   2
   4  10   3 8.21609 6.37729  12
   4  10   3 4.26903 3.09217   7
   4  10   3 8.76127 3.49060   8
   4  10   3 1.39578 2.88672  20
   6  10   3 377.622 13.5226   8
   6  10   3 393.087 24.3124  12
   6  10   3 399.448 20.8761   7
   6  10   3 399.754 14.6205  20
   8  10   3 212.159 8.86101  20
   8  10   3 217.721 8.08419   8
   8  10   3 213.933 18.2169  12
   8  10   3 260.185 25.7123   7
  10  10   3 -0.3891 3.79270   5
  10  10   3 -0.6645 11.8240   7
  10  10   3 -1.1471 4.92109  12
  12  10   3 185.638 20.0385  12
  12  10   3 153.795 12.6323   7
  12  10   3 159.918 8.93740   5
  11 -11  -3 31.5517 5.48125  18
  11 -11  -3 27.8890 2.47396   6
 -11  11   3 35.5486 6.65111  12
 -11  11   3 35.8079 5.69462  18
 -11  11   3 25.3694 4.62934  14
   9 -11  -3 2.02299 3.46244   6
  -9  11   3 1.19394 2.03447   9
  -9  11   3 -5.5187 3.55874  14
  -9  11   3 6.34270 5.60359  12
  -9  11   3 -1.8748 3.06877  18
   7 -11  -3 90.1732 9.09943  11
   7 -11  -3 92.1885 6.62279  19
  -7  11   3 76.8526 10.0986  18
  -7  11   3 84.8845 13.0644  12
  -7  11   3 80.9720 5.07491   9
  -7  11   3 98.8680 9.08651  14
   5 -11  -3 2.70376 6.48834  11
   5 -11  -3 0.01153 3.07253  19
  -5  11   3 -3.8611 3.31374  14
  -5  11   3 -1.8442 5.20458  12
  -5  11   3 -6.5826 4.35765  18
   3 -11  -3 8.99732 3.61727  19
  -3  11   3 12.2083 5.39465  18
  -3  11   3 17.5849 6.00657  20
  -3  11   3 20.0759 7.31311  12
  -3  11   3 16.3304 5.26822   8
  -3  11   3 9.76164 4.55900  14
  -1  11   3 260.031 12.5048  18
  -1  11   3 270.326 14.1820  20
  -1  11   3 271.310 14.5504   7
  -1  11   3 288.902 13.3619   8
  -1  11   3 282.232 19.2143  12
  -1  11   3 283.261 13.6579  14
   1  11   3 -1.4948 3.90008  14
   1  11   3 1.52768 3.11366  20
   1  11   3 1.17136 3.11115   7
   1  11   3 -1.9290 2.55597  18
   1  11   3 -2.7011 2.38726   8
   1  11   3 -2.4345 5.17761  12
   3  11   3 475.510 20.5348   7
   3  11   3 480.664 19.2365  14
   3  11   3 498.737 16.9894   8
   3  11   3 463.146 26.6941  12
   3  11   3 509.589 17.8562  20
   5  11   3 22.1762 6.09195   7
   5  11   3 12.5618 7.18366  12
   5  11   3 19.8437 4.03155  20
   5  11   3 24.6319 3.87442   8
   7  11   3 -2.3293 1.79821   8
   7  11   3 -5.7439 6.97382  12
   7  11   3 12.6522 10.8438   7
   7  11   3 -0.0538 1.97436  20
   9  11   3 11.7877 13.9921   7
   9  11   3 -0.5438 4.47992  12
  11  11   3 62.5067 11.0200  12
  11  11   3 46.3850 9.11387   7
  10 -12  -3 212.604 7.88503   6
 -10  12   3 215.347 14.5958  12
 -10  12   3 213.432 10.1940  14
 -10  12   3 213.165 10.8539  18
   8 -12  -3 12.3310 4.30665   6
  -8  12   3 19.0026 4.05307  14
  -8  12   3 19.7538 7.00566  12
  -8  12   3 13.5431 5.12167  18
   6 -12  -3 130.018 7.81094  19
   6 -12  -3 130.961 11.3542  11
  -6  12   3 120.511 11.0384  18
  -6  12   3 116.910 9.82119  14
  -6  12   3 136.231 14.3180  12
   4 -12  -3 53.5835 8.73133  11
   4 -12  -3 60.1391 7.21989  19
  -4  12   3 59.3035 7.43082  18
  -4  12   3 65.7438 11.9894  12
  -4  12   3 68.7044 8.88268   8
  -4  12   3 69.9179 8.09118  14
   2 -12  -3 9.21802 5.16955  11
   2 -12  -3 20.5793 4.59712  19
  -2  12   3 12.7989 4.71927   8
  -2  12   3 11.9766 4.86787  20
  -2  12   3 8.09614 6.25671  12
  -2  12   3 21.7562 5.15979  14
  -2  12   3 14.4221 4.88052   7
  -2  12   3 14.6418 4.32944  18
   0  12   3 175.762 8.30407  18
   0  12   3 188.869 11.5311  14
   0  12   3 171.758 10.7444  20
   0  12   3 195.084 10.8435   8
   0  12   3 174.905 15.7065  12
   0  12   3 169.468 11.3763   7
   2  12   3 17.7914 3.89365  20
   2  12   3 19.9447 4.98027   7
   2  12   3 26.0629 4.52553   8
   2  12   3 24.4763 7.62199  12
   2  12   3 17.8036 5.30114  14
   4  12   3 3.64643 4.99223   7
   4  12   3 4.47531 6.31627  12
   4  12   3 6.00523 3.27121  20
   4  12   3 5.41402 2.99606   8
   6  12   3 132.535 15.6893   7
   6  12   3 145.466 6.69856  20
   6  12   3 142.013 5.49124   8
   6  12   3 129.647 13.4805  12
   8  12   3 28.2284 6.75194  12
   8  12   3 24.7482 11.0059   7
  10  12   3 -1.3467 5.67290  12
  10  12   3 1.12096 8.47699   7
   9 -13  -3 56.2366 4.33132   6
  -9  13   3 55.0750 4.94599  18
  -9  13   3 63.9338 9.08537  12
   7 -13  -3 40.2436 5.67168   6
   7 -13  -3 41.8663 6.85585  11
  -7  13   3 40.7983 6.14197  18
  -7  13   3 40.8873 5.49788  14
  -7  13   3 34.6753 7.66339  12
   5 -13  -3 150.523 10.6659  11
   5 -13  -3 157.699 8.96364  19
  -5  13   3 146.973 11.2488   8
  -5  13   3 153.694 9.98529  18
  -5  13   3 143.716 10.2463  14
  -5  13   3 140.778 13.0215  12
  -5  13   3 121.190 11.1713  20
   3 -13  -3 100.786 7.56630  19
   3 -13  -3 89.1355 9.85408  11
  -3  13   3 97.2345 9.26796  20
  -3  13   3 106.915 7.25457  18
  -3  13   3 117.904 13.9883  12
  -3  13   3 124.303 9.75398   8
  -3  13   3 118.144 9.49859  14
   1 -13  -3 34.4270 6.11261  11
  -1  13   3 51.1388 9.26596  12
  -1  13   3 34.1528 5.89272   7
  -1  13   3 38.3736 5.93108  20
  -1  13   3 45.2576 6.41035   8
  -1  13   3 48.6730 4.55042  18
  -1  13   3 31.9939 6.21049  14
  -1 -13  -3 61.0425 8.47546  11
   1  13   3 64.4959 10.1388  12
   1  13   3 82.3004 6.67387   8
   1  13   3 84.8264 8.58967  14
   1  13   3 93.9110 10.1497   7
   1  13   3 72.0420 7.00264  20
   3  13   3 8.05862 3.21518  20
   3  13   3 0.63967 4.91335   7
   3  13   3 6.65424 2.90188   8
   3  13   3 5.21350 6.05886  12
   5  13   3 56.9622 9.71291  12
   5  13   3 53.4448 4.05534  20
   5  13   3 71.1941 13.0425   7
   5  13   3 46.5162 2.60903   8
   7  13   3 36.9335 10.2528   7
   7  13   3 37.4913 7.08215  12
   9  13   3 -2.4902 3.70117  12
   9  13   3 7.76393 8.65230   7
   8 -14  -3 14.7111 3.35821  11
   8 -14  -3 4.17470 2.76581   6
  -8  14   3 10.9026 4.08228  12
  -8  14   3 12.5963 2.65699  18
   6 -14  -3 118.340 8.81364  11
   6 -14  -3 122.079 9.76207   4
  -6  14   3 118.342 6.56468  18
  -6  14   3 138.044 9.65924   8
  -6  14   3 101.204 10.5587  12
  -6  14   3 118.424 7.72309  14
  -6  14   3 104.725 8.22267  20
   4 -14  -3 33.4158 5.33977  11
   4 -14  -3 41.2955 6.54155  19
  -4  14   3 45.6851 6.87461   8
  -4  14   3 43.2653 8.48405  12
  -4  14   3 48.6937 6.47459  20
  -4  14   3 46.2045 6.95355  14
  -4  14   3 32.9018 4.90634  18
   2 -14  -3 166.155 9.36570  19
   2 -14  -3 154.351 12.4170  11
  -2  14   3 147.637 13.2149  12
  -2  14   3 169.689 10.8136  14
  -2  14   3 160.096 10.0629  20
  -2  14   3 157.221 9.49212   8
   0 -14  -3 -4.9182 3.86370  11
   0  14   3 -2.3816 2.64249  20
   0  14   3 3.60284 4.09332  14
   0  14   3 0.46314 5.69653  12
   0  14   3 3.51373 4.25902   7
   0  14   3 3.84716 2.96569   8
   2  14   3 63.3954 11.1783  12
   2  14   3 70.9253 5.21266   8
   2  14   3 68.4389 10.9826   7
   2  14   3 65.6124 5.57036  20
   4  14   3 30.2517 6.70466  12
   4  14   3 42.5783 3.38544  20
   4  14   3 34.0307 7.83613   7
   6  14   3 138.168 11.8371  12
   6  14   3 130.413 16.3743   7
   8  14   3 53.4973 9.14080  12
   8  14   3 41.5971 8.59649   7
  -7  15   3 84.3556 7.56355  12
  -7  15   3 78.8661 5.96611  20
   5 -15  -3 45.4362 6.06671  11
   5 -15  -3 45.0125 5.71493  19
   5 -15  -3 43.0004 5.53978   4
  -5  15   3 39.7373 7.13498  12
  -5  15   3 42.0420 5.00743   8
  -5  15   3 54.2000 6.82704  20
  -5  15   3 39.3202 5.71039  14
   3 -15  -3 50.0971 5.93479  19
   3 -15  -3 49.1569 6.76727  11
  -3  15   3 47.4990 4.95244   8
  -3  15   3 42.9571 7.57101  12
  -3  15   3 54.2034 5.56993  20
  -3  15   3 48.0110 5.70546  14
   1 -15  -3 73.4785 6.47688  19
   1 -15  -3 64.9639 6.32670  11
  -1  15   3 71.3277 6.20333  20
  -1  15   3 65.9526 5.78235   8
  -1  15   3 61.3847 10.9608  12
  -1  15   3 73.7369 7.38654  14
  -1  15   3 55.9815 9.86949   7
  -1 -15  -3 65.6309 7.30541  11
  -1 -15  -3 78.8564 6.68799  19
   1  15   3 68.0065 10.6840  12
   1  15   3 68.9033 4.72197   8
   1  15   3 70.2798 5.59768  20
   1  15   3 67.7477 11.5415   7
   3  15   3 142.298 11.9488  12
   3  15   3 153.410 14.2507   7
   5  15   3 2.35445 5.38068  12
   5  15   3 1.48289 7.31900   7
   7  15   3 26.2160 5.72719  12
   4 -16  -3 11.0293 3.22173  11
   4 -16  -3 16.8047 3.77052   4
   4 -16  -3 14.9362 3.86514  19
  -4  16   3 10.4559 2.60675   8
  -4  16   3 13.1495 3.00768  20
  -4  16   3 8.30866 4.85506  12
   2 -16  -3 172.865 9.74312   4
   2 -16  -3 164.862 8.68385  11
   2 -16  -3 174.294 8.45320  19
  -2  16   3 173.884 7.36971   8
  -2  16   3 160.068 9.12372  14
  -2  16   3 171.111 8.03575  20
  -2  16   3 168.556 13.1016  12
   0 -16  -3 8.43753 4.95598   4
   0 -16  -3 6.87467 3.26710  11
   0 -16  -3 1.82347 3.56064  19
   0  16   3 -4.3376 4.79017   7
   0  16   3 2.93036 1.49450   8
   0  16   3 4.15051 5.10997  12
   0  16   3 2.76856 2.01510  20
  -2 -16  -3 39.1747 5.61156   4
  -2 -16  -3 31.4741 4.64200  19
   2  16   3 31.1353 5.56217   7
   2  16   3 38.1756 6.94625  12
   4  16   3 -0.2887 6.32291   7
   4  16   3 1.35180 3.43937  12
   1 -17  -3 23.1142 3.55328   4
   1 -17  -3 26.1470 3.98085  19
  -1 -17  -3 16.5264 4.13022  19
   2  16  -4 14.0240 2.72730   7
   0  16  -4 -0.3971 1.81555   7
  -2  16  -4 13.1287 2.61490   7
   2 -16   4 15.7283 2.59370  19
   4 -16   4 14.6955 5.19241  11
   4 -16   4 8.75726 2.10788  19
   5  15  -4 58.8538 6.60740   7
   3  15  -4 1.77262 2.04940   7
   1  15  -4 -0.0776 2.35351   7
  -1  15  -4 1.69838 2.47329   7
  -3  15  -4 9.11882 2.21261  20
  -3  15  -4 9.54940 3.30997   7
  -3  15  -4 8.49620 1.57809   8
   3 -15   4 10.8886 3.19295  19
  -5  15  -4 4.16617 2.11764   8
  -5  15  -4 0.89421 2.20292  20
   5 -15   4 1.36431 2.12864  19
   5 -15   4 5.53599 4.60052  11
  -7  15  -4 4.35226 2.33310  20
   6  14  -4 2.30300 3.35663   7
   4  14  -4 8.84021 2.34566   7
   2  14  -4 35.1899 4.97890   7
   0  14  -4 35.2518 5.55833   7
   0  14  -4 42.9363 5.86492   7
  -2  14  -4 4.97660 3.41300   7
  -2  14  -4 6.97459 2.54881  20
  -2  14  -4 2.94185 1.91125   8
  -2  14  -4 0.14539 3.18513   7
  -4  14  -4 16.0059 3.17900   8
  -4  14  -4 17.2173 4.18127   7
  -4  14  -4 19.9625 3.70637  20
   4 -14   4 17.8466 3.65841  19
  -6  14  -4 31.9274 4.32738   8
  -6  14  -4 29.7779 4.53658  20
   6 -14   4 28.4467 4.37577  19
  -8  14  -4 -1.3859 2.62670  20
  -8  14  -4 -1.8331 2.23333   8
   5  13  -4 37.0258 4.38260   7
   3  13  -4 50.2970 5.47722   7
   3  13  -4 45.6120 5.72148   7
   1  13  -4 13.3938 3.59300   7
  -1  13  -4 114.466 9.20555   7
  -1  13  -4 113.378 6.59247  20
  -1  13  -4 100.529 5.74513   8
  -3  13  -4 3.56724 3.83869   7
  -3  13  -4 0.54153 2.78623  20
  -3  13  -4 0.77335 2.31804   8
  -5  13  -4 -0.0722 2.99389   8
  -5  13  -4 6.22788 3.31551   7
  -5  13  -4 0.43727 3.25200  20
   5 -13   4 1.90307 3.08400  19
  -7  13  -4 35.3315 5.71795  20
  -7  13  -4 45.8527 5.28005   8
   7 -13   4 32.7844 4.58731  19
  -9  13  -4 11.9574 4.07899  20
  -9  13  -4 14.3207 3.29947   8
   8  12  -4 201.930 15.8395  12
   6  12  -4 28.5457 7.71335  12
   4  12  -4 46.4238 5.01101   7
   2  12  -4 31.5827 5.29974   7
   0  12  -4 22.1844 4.37494   7
   0  12  -4 21.2161 3.16600   8
   0  12  -4 19.5295 3.03665  20
   0 -12   4 24.8719 3.96003   3
  -2  12  -4 196.937 13.4180   7
  -2  12  -4 205.655 9.92497   8
  -2  12  -4 211.140 10.4394  20
   2 -12   4 190.439 9.78254   3
  -4  12  -4 39.7626 6.33393  20
  -4  12  -4 45.2777 5.90933   8
  -4  12  -4 57.0951 9.38165   7
  -4  12  -4 31.4594 3.58556  18
  -6  12  -4 0.06857 2.96411  18
  -6  12  -4 6.09139 4.13187  20
  -6  12  -4 7.03988 4.25302   8
   6 -12   4 -1.1106 3.25567  19
  -8  12  -4 -1.0236 4.20479  20
  -8  12  -4 0.22502 3.14097   8
  -8  12  -4 2.14344 3.24960  18
   8 -12   4 3.29445 2.17412  19
 -10  12  -4 0.10729 2.13690  18
  10 -12   4 -3.1748 2.04368   6
  11  11  -4 13.2087 13.4014  12
   9  11  -4 36.8252 8.65914  12
   7  11  -4 356.914 22.2352  12
   5  11  -4 254.641 19.0800  12
   1  11  -4 109.495 8.26794   7
   1  11  -4 105.177 4.99220   8
   1  11  -4 112.769 5.66714  20
  -1 -11   4 106.573 6.20969   3
  -1  11  -4 45.3412 5.54211  20
  -1  11  -4 40.6194 5.67631   7
  -1  11  -4 47.3675 5.33190   8
   1 -11   4 47.6463 5.27303   3
  -3  11  -4 28.7061 6.66427   7
  -3  11  -4 25.8441 3.30776  18
  -3  11  -4 22.0093 5.20519  20
   3 -11   4 28.2783 4.42189   3
  -7  11  -4 4.92171 4.84215  20
  -7  11  -4 4.63462 3.87811  18
   7 -11   4 -1.0115 2.97471  19
  -9  11  -4 70.0798 7.68440  18
 -11  11  -4 3.85840 2.78449  18
  11 -11   4 9.51775 2.95601   6
  10  10  -4 106.206 16.9878   7
  10  10  -4 74.8520 13.6277  12
   8  10  -4 12.3845 7.70572  12
   6  10  -4 155.337 15.4666  12
   0  10  -4 8.46636 3.11852   7
   0  10  -4 6.00953 2.49649   8
   0 -10   4 4.33885 2.38408   3
  -2  10  -4 207.792 10.4180  20
  -2  10  -4 185.515 13.4606  13
  -2  10  -4 181.888 12.5027   7
   2 -10   4 199.082 9.19055   3
  -6  10  -4 42.1200 7.39533  20
   6 -10   4 45.0641 6.48455  19
   8 -10   4 8.11328 3.28086  19
  10 -10   4 5.20319 4.07274   6
 -12  10  -4 0.65119 2.99088  18
  12 -10   4 11.3542 2.33843   6
  11   9  -4 88.2235 8.24362   5
  11   9  -4 84.7018 18.3004  12
  11   9  -4 61.7082 12.6689   7
   9   9  -4 36.0272 9.37317  12
   7   9  -4 31.2021 8.13651  12
   5   9  -4 26.8614 7.94456  12
   5   9  -4 28.3228 4.98264   2
  -1  -9   4 8.46276 1.98039   3
   1  -9   4 25.9537 3.49317   3
   7  -9   4 316.532 13.9513  19
   9  -9   4 5.90485 4.91802  15
   9  -9   4 5.25265 3.08316  19
  11  -9   4 138.687 8.13024   6
  11  -9   4 97.8242 10.1623  15
 -13   9  -4 -2.7605 2.97749  18
  13  -9   4 7.48170 2.58077  18
  12   8  -4 13.3705 16.7920  12
  12   8  -4 15.4674 4.52477   7
  12   8  -4 14.3673 4.63679   5
  10   8  -4 30.4561 6.23406   5
  10   8  -4 28.6450 12.1520   7
  10   8  -4 18.8581 11.8203  12
   8   8  -4 157.630 17.7926  12
   6   8  -4 6.04814 7.93442  12
   6   8  -4 14.0482 4.22787   2
   4   8  -4 57.0282 6.19556   2
  -4  -8   4 45.7555 6.49585   1
   0  -8   4 -2.3856 1.67546  16
   0  -8   4 -1.3408 1.33198   3
   2  -8   4 234.164 11.3974  16
   2  -8   4 235.468 9.22315   3
   4  -8   4 21.2703 5.50823  15
   4  -8   4 21.4881 4.00075   3
   6  -8   4 -1.5494 3.75046  15
   8  -8   4 150.747 9.03792  19
   8  -8   4 148.282 12.1280  15
  10  -8   4 108.831 10.6966  15
  10  -8   4 109.594 9.22000   6
  12  -8   4 97.5614 6.45745   6
  13   7  -4 20.9087 7.84693  12
  13   7  -4 24.7593 4.86846   5
  13   7  -4 22.9397 4.70844   7
  11   7  -4 20.4631 18.1061  12
  11   7  -4 19.6004 5.52434   5
  11   7  -4 20.1461 9.09475   7
   9   7  -4 56.0499 10.6615  12
   9   7  -4 48.6009 7.72313   5
   7   7  -4 60.3798 7.02508   2
   7   7  -4 54.5708 9.47203  12
   5   7  -4 29.6699 4.97504   2
  -5  -7   4 28.8880 4.92141   1
   3   7  -4 32.4662 4.33182   2
  -1  -7   4 362.779 11.8025  16
   1  -7   4 125.157 5.70596   3
   1  -7   4 129.772 7.04878  16
   3  -7   4 354.231 15.6003  15
   3  -7   4 337.768 11.8451   3
   3  -7   4 317.827 14.1940  16
   5  -7   4 230.012 13.4262  15
   5  -7   4 232.183 10.4969   3
   7  -7   4 9.34324 4.38143  15
   9  -7   4 199.546 12.0543   6
   9  -7   4 188.105 13.6596  15
   9  -7   4 196.900 8.67317  19
  11  -7   4 124.109 11.1789  15
  11  -7   4 139.141 9.12247   6
  13  -7   4 73.5090 7.88625  18
  14   6  -4 9.59013 2.58887   7
  14   6  -4 7.78085 2.75046  10
  14   6  -4 10.6977 3.76574   5
  12   6  -4 4.16858 3.23096   5
  12   6  -4 1.87722 2.47803  10
  12   6  -4 12.7584 17.4870  12
  12   6  -4 -5.8431 4.47860   7
  10   6  -4 4.53585 4.42123  10
  10   6  -4 9.54552 5.42778   5
  10   6  -4 6.46599 10.5554   7
  10   6  -4 13.4816 12.8256  12
   8   6  -4 11.1532 8.21801  12
   8   6  -4 2.77659 5.63166   5
   6   6  -4 174.073 9.08688   2
  -6  -6   4 180.121 10.6855   1
   4   6  -4 486.106 15.3767   2
  -4  -6   4 483.268 17.9380   1
   2   6  -4 127.468 6.46345   2
  -2  -6   4 116.273 4.35551  16
   0  -6   4 890.658 24.7940  16
   0  -6   4 939.682 22.4859   3
   2  -6   4 37.0411 4.55172  16
   2  -6   4 38.4251 3.78560   3
   4  -6   4 704.515 24.2106  16
   4  -6   4 725.175 25.4326  15
   4  -6   4 761.907 21.4767   3
   6  -6   4 59.2876 7.48166  15
   8  -6   4 24.0782 4.17142  19
   8  -6   4 15.4427 5.20601  15
  10  -6   4 4.89167 4.77332   6
  10  -6   4 9.48419 5.38993  15
  12  -6   4 63.8818 8.89817  15
  12  -6   4 59.5371 9.87516  18
  12  -6   4 51.7616 5.11781   6
  14  -6   4 2.85458 2.70009  18
  13   5  -4 -1.9942 2.16436  10
  13   5  -4 3.58571 9.71456  12
  13   5  -4 6.96641 4.21067   5
  13   5  -4 -0.9785 2.61467   7
  11   5  -4 15.4083 18.5681  12
  11   5  -4 10.1071 5.12029   5
  11   5  -4 8.87578 4.59680  10
  11   5  -4 10.2324 7.89759   7
   9   5  -4 33.1499 10.0159  12
   9   5  -4 47.4506 8.11935   5
   9   5  -4 34.0182 6.39114  10
   7   5  -4 -0.7002 3.04388   2
   5   5  -4 -1.4842 2.28284   2
  -5  -5   4 0.62104 2.55514   1
   3   5  -4 371.752 11.7993   2
  -3  -5   4 375.700 13.7816   1
  -1  -5   4 377.071 10.5673  16
   1  -5   4 1499.86 38.9744  16
   1  -5   4 1518.43 36.2885   3
   3  -5   4 20.0366 3.71487  16
   3  -5   4 30.2140 3.79897   3
   5  -5   4 246.007 12.7038  16
   5  -5   4 273.507 10.5809   3
   5  -5   4 274.290 13.5125  15
   7  -5   4 370.828 17.4245  15
   9  -5   4 86.0862 9.70568  15
   9  -5   4 84.4782 9.14089   2
   9  -5   4 82.0811 8.90594   6
  11  -5   4 6.02894 3.46288   6
  11  -5   4 22.2666 6.04604  15
  13  -5   4 34.7175 5.80942  18
  13  -5   4 27.8077 6.52078  15
  14   4  -4 45.5466 6.05787  10
  14   4  -4 37.2987 5.85764   7
  14   4  -4 42.9852 5.48557   5
  12   4  -4 11.4088 4.87106  10
  12   4  -4 7.88852 4.68951   7
  12   4  -4 4.98434 14.7095  12
  12   4  -4 9.00322 3.82508   5
  10   4  -4 47.8701 9.59672   7
  10   4  -4 41.5456 16.7510  12
  10   4  -4 42.2377 4.01614  20
  10   4  -4 46.3440 7.79254  10
  10   4  -4 43.7946 7.46146   5
 -10  -4   4 41.9013 4.82991   3
   8   4  -4 26.6511 4.80141   2
  -8  -4   4 32.3778 3.20624   3
   6   4  -4 114.009 7.46697   2
  -6  -4   4 117.273 7.81539   1
   4   4  -4 16.4373 3.11201   2
  -4  -4   4 26.7039 3.50894   1
   2   4  -4 2.52259 2.09725   2
   0  -4   4 1091.72 27.8009  16
   2  -4   4 -0.2150 1.91807  16
   2  -4   4 0.47035 1.68754   3
   4  -4   4 2022.82 54.9882  16
   4  -4   4 2134.47 51.1508   3
   6  -4   4 223.732 12.4586  15
   8  -4   4 113.127 10.0964  15
   8  -4   4 101.216 8.45810   2
 -10   4  -4 127.768 8.28404  19
  10  -4   4 121.615 9.58235   6
  10  -4   4 125.333 10.6192  15
  10  -4   4 133.452 11.1426  10
  12  -4   4 104.789 11.3071  15
  12  -4   4 120.962 6.45299   6
  12  -4   4 115.885 10.1923  10
  12  -4   4 109.617 10.9436  18
  14  -4   4 36.2130 5.16351  18
  14  -4   4 33.2746 5.58805  10
  15   3  -4 13.7251 3.61030   7
  15   3  -4 5.75170 2.34246   5
  15   3  -4 6.24441 2.91204  10
 -15  -3   4 9.74331 2.23305  19
  13   3  -4 15.2174 6.52348  12
  13   3  -4 8.96286 3.80461   7
  13   3  -4 5.51974 3.22658  10
  13   3  -4 3.58498 4.29414   5
  11   3  -4 76.1505 17.3906  12
  11   3  -4 43.1325 6.94757  10
  11   3  -4 34.8553 7.05550   7
  11   3  -4 49.5458 4.59705  20
  11   3  -4 53.6232 8.21900   5
 -11  -3   4 46.9176 5.10365   3
   9   3  -4 577.871 36.1275  12
   9   3  -4 610.756 24.7253   5
   9   3  -4 595.295 25.6231   7
  -9  -3   4 621.775 18.3577   3
   7   3  -4 1.24450 2.70800   2
   5   3  -4 0.39765 1.96415   2
  -5  -3   4 2.38461 2.10757   1
   3   3  -4 69.4101 3.99561   2
  -3  -3   4 75.6068 4.41418   1
   1  -3   4 6.39386 1.53474   3
   1  -3   4 5.02628 1.80733  16
   3  -3   4 2.43263 2.14537   3
   3  -3   4 5.34151 2.88292  16
  -5   3  -4 329.109 13.7592   1
   5  -3   4 320.370 14.2542  15
   5  -3   4 295.271 12.9044  16
   5  -3   4 312.121 11.1670   3
  -7   3  -4 674.422 24.9112   1
   7  -3   4 656.098 24.6272  15
   7  -3   4 684.166 21.0685   2
   9  -3   4 237.505 12.1665   6
   9  -3   4 226.470 12.3618   2
   9  -3   4 224.883 14.2534  15
 -11   3  -4 36.0523 4.89991  19
  11  -3   4 45.5173 7.78188  15
  11  -3   4 39.7924 7.02368  10
  11  -3   4 50.3818 5.98554   6
  11  -3   4 35.0374 7.39530  18
  13  -3   4 201.017 11.3786  18
  13  -3   4 206.469 12.7010  10
  13  -3   4 199.799 13.6260  15
  15  -3   4 33.6179 4.84027  20
  15  -3   4 34.8708 4.67937  10
  14   2  -4 61.9276 6.48034   5
  14   2  -4 62.5368 7.72636   7
  14   2  -4 71.0074 6.51415  10
 -14  -2   4 75.7623 7.54233  14
  12   2  -4 4.46370 4.47789  10
  12   2  -4 9.14102 4.91505   5
  12   2  -4 2.85795 2.70686  20
  12   2  -4 -4.1499 8.34997  12
  12   2  -4 3.01298 3.82864   7
  10   2  -4 263.844 10.6953  20
  10   2  -4 260.038 14.8022  10
  10   2  -4 241.205 25.9682  12
  10   2  -4 265.891 15.4404   5
  10   2  -4 246.850 14.8228   7
 -10  -2   4 257.967 10.8622   3
   8   2  -4 296.517 12.5709   2
  -8  -2   4 299.167 10.4583   3
   6   2  -4 38.6758 4.37834   2
  -6  -2   4 42.8972 4.59446   1
  -6  -2   4 36.3627 2.62032   3
   4   2  -4 185.225 7.01988   2
  -4  -2   4 192.391 7.60853   1
  -2  -2   4 8.57079 1.48322   1
   0  -2   4 35.5830 1.68676   3
   0  -2   4 39.0861 2.64460  16
  -2   2  -4 206.286 8.19707   1
   2  -2   4 202.396 7.01473   3
   2  -2   4 208.023 8.00358  16
  -4   2  -4 55.5364 5.59045   1
   4  -2   4 71.3638 5.45549  16
   4  -2   4 58.6633 4.66943   3
  -6   2  -4 1804.72 50.8898   1
   6  -2   4 1779.92 43.1430   2
   6  -2   4 1710.45 51.2018  15
   8  -2   4 46.9124 7.21836  15
   8  -2   4 42.9246 5.71092   2
 -10   2  -4 64.2005 7.90907  19
  10  -2   4 75.1178 9.25318  10
  10  -2   4 75.0475 6.89469   6
  10  -2   4 55.2718 6.85836   2
  10  -2   4 68.3466 9.26197  15
  10  -2   4 67.8522 9.07065  18
 -12   2  -4 121.131 8.83080  19
  12  -2   4 134.924 11.8618  15
  12  -2   4 121.263 11.5678  18
  12  -2   4 127.457 11.1904  10
  14  -2   4 0.87644 2.74184  18
  14  -2   4 -0.3536 2.51770  10
  14  -2   4 -0.4189 4.35792  20
  15   1  -4 82.1785 6.59320   5
  15   1  -4 78.0791 6.53935  10
 -15  -1   4 67.1060 5.84499  14
 -15  -1   4 79.0858 5.78092  19
  13   1  -4 111.933 9.90498  10
  13   1  -4 117.743 11.1873   7
  13   1  -4 111.989 9.26208   5
  13   1  -4 116.771 6.55795  20
  11   1  -4 125.598 10.7099  10
  11   1  -4 140.194 17.8147  12
  11   1  -4 119.777 11.4135   7
  11   1  -4 142.045 11.3759   5
  11   1  -4 131.654 8.07566  20
 -11  -1   4 145.418 8.78689   3
   9   1  -4 353.287 27.8466  12
  -9  -1   4 392.744 13.3001   3
   7   1  -4 103.142 6.74086   2
   7   1  -4 102.281 8.80455  15
  -7  -1   4 110.138 5.64772   3
   5   1  -4 755.469 19.3047   2
  -5  -1   4 739.195 22.1988   1
  -5  -1   4 725.507 18.5234   3
  -3  -1   4 3683.00 92.2760   1
  -1   1  -4 255.393 8.16186   1
   1  -1   4 243.960 8.07246  16
   1  -1   4 243.052 7.36291   3
  -3   1  -4 1916.17 47.1925   3
  -3   1  -4 2048.07 52.6560   1
   3  -1   4 2040.14 50.5578  16
   3  -1   4 1933.25 47.4482   3
  -5   1  -4 32.5594 4.38778   3
  -5   1  -4 35.0511 5.81954   1
   5  -1   4 35.3730 4.55435   2
  -7   1  -4 143.883 11.9521   1
   7  -1   4 145.809 8.31306   2
   7  -1   4 134.061 9.23254  15
   9  -1   4 27.1009 4.88058   6
   9  -1   4 31.0128 6.02430  15
   9  -1   4 19.9857 4.71805   2
 -11   1  -4 5.96986 3.62304  19
  11  -1   4 1.51659 2.32382   6
  11  -1   4 4.37854 4.73358  18
  11  -1   4 -3.3409 3.87904  10
  11  -1   4 5.47441 4.98348  15
 -13   1  -4 4.29161 3.68789  19
  13  -1   4 1.59840 3.40344  18
  13  -1   4 4.25487 3.63010  15
  13  -1   4 2.97228 5.08894   8
  13  -1   4 0.44212 4.37967  10
  13  -1   4 14.7823 5.31177  20
  15  -1   4 18.6098 3.33932  20
  15  -1   4 16.3538 3.79689  10
  14   0  -4 149.723 9.36541  10
  14   0  -4 150.966 7.08627  20
  14   0  -4 132.504 8.74506   5
  14   0  -4 143.363 10.6262   7
 -14   0   4 150.426 9.82125  14
 -14   0   4 148.891 8.73627  19
  12   0  -4 9.79078 3.29293  20
  12   0  -4 0.46179 4.07987   5
  12   0  -4 10.8482 5.90268   7
  12   0  -4 2.26435 4.06219  10
  10   0  -4 280.391 12.6836  20
  10   0  -4 282.043 20.8189  12
  10   0  -4 278.102 15.4296   5
  10   0  -4 306.831 15.8393  10
  10   0  -4 280.583 9.98949  18
 -10   0   4 310.565 12.0966   3
   8   0  -4 116.068 9.17694  15
   8   0  -4 114.853 7.97963   2
  -8   0   4 114.964 6.31264   3
   6   0  -4 9962.51 255.022  15
  -6   0   4 9999.99 228.392   3
   4   0  -4 290.383 8.73501   2
  -4   0   4 272.194 9.54846   1
  -4   0   4 284.580 8.34680   3
  -2   0   4 5486.80 135.810   1
  -2   0   4 5543.37 125.587   3
   0   0  -4 237.353 6.45112   1
   0   0   4 224.998 6.37263   1
   0   0   4 225.758 6.60160   3
  -2   0  -4 1107.98 30.4012   1
   2   0   4 1105.26 25.5103   2
   2   0   4 1177.31 29.3530  16
   2   0   4 1070.63 27.3398   3
  -4   0  -4 3506.70 82.1207   3
  -4   0  -4 3410.71 91.0274   1
   4   0   4 3537.65 86.8291  16
   4   0   4 3527.40 77.2843   2
  -6   0  -4 6.63546 2.74976   3
  -6   0  -4 10.0248 4.83984   1
   6   0   4 11.6537 3.62823  15
   6   0   4 3.43313 2.89045   2
  -8   0  -4 140.244 8.77479   3
  -8   0  -4 127.221 15.3845   1
   8   0   4 117.058 8.73819   2
   8   0   4 148.730 10.4957  15
 -10   0  -4 7.74641 3.91953  19
  10   0   4 -0.9433 4.20559   2
  10   0   4 -7.2839 11.1124  12
  10   0   4 1.57534 4.83691   5
  10   0   4 0.19665 3.94420  10
  10   0   4 -3.7158 4.11519  15
  10   0   4 3.26962 5.16442  18
  10   0   4 1.81274 2.30376   6
 -12   0  -4 94.0611 9.52014  19
  12   0   4 159.888 15.6166  12
  12   0   4 109.794 9.71118  18
  12   0   4 94.8457 10.4505  15
  12   0   4 113.051 11.1400  20
  12   0   4 109.694 10.4050  10
 -14   0  -4 159.843 8.28958  19
  14   0   4 152.155 9.62244  20
  14   0   4 113.607 8.92300  10
  14   0   4 145.489 9.26636   8
  15  -1  -4 75.0454 3.88799  20
  15  -1  -4 65.7980 5.32105  10
 -15   1   4 71.4955 6.41641  14
 -15   1   4 75.7076 5.34695  19
  13  -1  -4 110.430 9.42212   5
  13  -1  -4 142.399 10.3962  10
  13  -1  -4 128.950 8.32902  20
 -13   1   4 117.290 9.00606  19
 -13   1   4 111.262 9.65527  14
  11  -1  -4 125.192 9.82741  20
  11  -1  -4 134.550 11.0985  10
  11  -1  -4 123.376 6.38535  18
  11  -1  -4 135.016 10.9392   5
 -11   1   4 130.596 9.23134   3
   9  -1  -4 377.069 23.2402  12
   9  -1  -4 404.666 18.3470  15
  -9   1   4 393.534 14.0449   3
   7  -1  -4 106.611 6.77619   2
   7  -1  -4 115.771 8.74345  15
  -7   1   4 106.003 5.74998   3
   5  -1  -4 756.877 19.6377   2
  -5   1   4 769.491 22.4716   1
  -5   1   4 753.634 20.0854   3
  -3   1   4 3791.83 95.4339   1
  -3   1   4 3844.62 88.2478   3
   1  -1  -4 4026.51 94.7451   1
   1  -1  -4 3774.79 94.7622   1
  -1   1   4 3752.08 88.3863   3
  -1  -1  -4 253.814 8.04806   1
   1   1   4 246.782 7.55828   3
   1   1   4 249.140 8.62830  16
   1   1   4 243.976 6.72872   2
  -3  -1  -4 2089.02 54.6106   1
   3   1   4 2029.09 46.4571   2
   3   1   4 2094.09 52.3739  16
  -5  -1  -4 28.5475 4.72328   1
   5   1   4 33.8606 4.48845   2
  -7  -1  -4 165.847 14.6842   1
  -7  -1  -4 144.373 7.77802   3
   7   1   4 151.313 8.41306   2
   7   1   4 133.930 8.97926  15
 -11  -1  -4 5.54350 4.13727  19
  11   1   4 2.53121 4.90404   8
  11   1   4 1.67254 4.71421   5
  11   1   4 7.54862 3.98894  18
  11   1   4 -9.0905 10.2267  12
  11   1   4 8.77200 4.84488  10
  11   1   4 2.68682 5.05229  20
 -13  -1  -4 3.20246 3.33702  19
  13   1   4 -0.2061 4.63768  20
  13   1   4 -1.0326 2.56806  18
  13   1   4 8.48158 7.77157  12
  13   1   4 9.26669 4.67750   5
  13   1   4 7.24944 4.39209   8
  13   1   4 2.37783 4.34294  10
 -15  -1  -4 23.6875 3.63432  19
  15   1   4 18.9583 4.13206  10
  15   1   4 15.9362 3.08464  20
  14  -2  -4 72.5098 6.27906  10
  14  -2  -4 73.2708 6.21447  20
 -14   2   4 62.5916 6.19176  14
 -14   2   4 67.7961 6.11826  19
  10  -2  -4 255.041 11.6877  18
  10  -2  -4 266.404 14.7664  10
  10  -2  -4 275.306 15.5182  15
  10  -2  -4 254.007 14.1831  20
 -10   2   4 275.455 12.0980   3
 -10   2   4 267.181 13.5430  14
   8  -2  -4 286.319 14.5700  15
   8  -2  -4 286.077 12.0479   2
  -8   2   4 292.639 11.6256   3
   6  -2  -4 33.8423 4.75624   2
   6  -2  -4 41.9782 6.75662  15
  -6   2   4 42.3403 4.77143   1
  -6   2   4 35.6005 3.79904   3
  -4   2   4 185.225 6.95602   3
  -2   2   4 4.87544 1.71381   3
   0  -2  -4 43.4174 2.96875   1
   0   2   4 37.7879 2.74121   3
   0   2   4 38.4405 2.45470   2
  -2  -2  -4 203.322 8.06992   1
   2   2   4 202.110 6.75250   2
   2   2   4 213.717 7.94341  16
  -4  -2  -4 64.7001 5.67355   1
   4   2   4 60.3004 4.90660   2
  -6  -2  -4 1825.91 52.5921   1
   6   2   4 1823.86 44.3810   2
  -8  -2  -4 62.2447 6.60495   3
   8   2   4 41.5268 5.53936   2
 -10  -2  -4 57.1984 7.42408   3
  10   2   4 57.0149 14.9238  12
  10   2   4 61.8329 9.27531   5
  10   2   4 62.4150 7.66897   8
  10   2   4 71.4806 8.56516   2
  10   2   4 44.7629 7.26587  10
  10   2   4 79.5886 9.32993  20
  10   2   4 69.7459 7.73146  18
 -14  -2  -4 0.21695 2.50299  19
  14   2   4 -1.1380 3.51579  10
  14   2   4 5.88068 3.32615  20
  14   2   4 -1.2844 2.98398   8
  14   2   4 6.18612 4.07789   5
  15  -3  -4 7.68661 2.26944  20
 -15   3   4 7.18505 1.87903  19
  13  -3  -4 15.6025 4.65761  20
  13  -3  -4 6.99983 3.81732  10
 -13   3   4 15.1007 4.53254  14
 -13   3   4 11.8939 3.30983  19
   9  -3  -4 643.566 24.4510  15
   9  -3  -4 573.213 15.0596   6
  -9   3   4 616.996 21.5558  14
  -9   3   4 565.100 19.2791   3
   7  -3  -4 -3.6989 3.08282   2
   7  -3  -4 -1.1508 3.23304  15
  -7   3   4 1.57736 2.55921   3
  -5   3   4 1.11381 1.87167   3
  -3   3   4 73.0115 4.27057   3
  -1   3   4 1388.05 33.4572   3
  -1  -3  -4 3.26493 1.83455   1
   1   3   4 9.89411 1.85692   2
   1   3   4 7.61559 2.59895  16
  -3  -3  -4 -0.3757 2.14646   1
   3   3   4 2.65537 2.08521   2
  -5  -3  -4 320.662 13.7701   1
   5   3   4 324.585 11.6632   2
  -7  -3  -4 696.088 26.1905   1
   7   3   4 710.185 21.6155   2
  -9  -3  -4 227.635 12.0225   3
   9   3   4 221.643 11.9090   2
   9   3   4 201.875 13.7561   7
   9   3   4 217.167 14.0366   5
   9   3   4 207.159 11.5764   8
 -11  -3  -4 26.9502 5.83453   3
  11   3   4 34.0973 5.40233  18
  11   3   4 10.0458 13.1020  12
  11   3   4 34.4450 6.60806   5
  11   3   4 48.6595 7.26090   8
  11   3   4 31.8744 6.44484  10
  11   3   4 33.8869 6.50747  20
 -13  -3  -4 198.611 10.4984  19
  13   3   4 198.966 17.8754  12
  13   3   4 200.513 12.9595   5
  13   3   4 219.462 11.0387  20
  13   3   4 188.381 11.7312  10
  13   3   4 191.382 10.2125   8
 -15  -3  -4 33.3050 3.83395  19
  15   3   4 30.1472 3.96388   5
  15   3   4 29.9814 5.07689  10
  15   3   4 39.1267 3.43310  20
  14  -4  -4 62.0730 6.35908  20
 -14   4   4 54.0813 4.94288  19
 -14   4   4 41.9288 6.45791  14
  12  -4  -4 1.20682 3.74328  18
  12  -4  -4 11.7245 5.15025  20
  12  -4  -4 10.5114 4.19889  10
 -12   4   4 14.5475 4.99784  14
 -12   4   4 12.4039 4.11754  19
  10  -4  -4 56.2008 8.51380  15
  10  -4  -4 53.0437 7.36984  18
 -10   4   4 33.6911 6.04144  14
 -10   4   4 41.7231 6.56503  19
   8  -4  -4 27.5303 3.68334   6
   8  -4  -4 40.9450 5.98315   2
   8  -4  -4 30.6442 6.00426  15
  -8   4   4 31.9044 5.47002  14
  -8   4   4 28.7108 4.10922   3
   6  -4  -4 114.371 8.70273  15
  -6   4   4 108.714 6.52930   3
  -4   4   4 19.0156 2.77315   3
  -2   4   4 -0.3049 1.64435   3
   0   4   4 1085.67 25.5881   2
  -2  -4  -4 6.08663 2.43935   1
   2   4   4 1.12397 1.88140   2
  -4  -4  -4 2099.45 57.8442   1
   4   4   4 2119.48 49.2546   2
  -6  -4  -4 211.237 11.9321   1
   6   4   4 219.951 10.1028   2
   8   4   4 94.7227 8.20212   2
   8   4   4 101.165 8.07745   8
   8   4   4 90.9876 12.9765   7
 -10  -4  -4 113.358 9.67000   3
  10   4   4 105.276 13.1181   7
  10   4   4 113.261 7.19324  18
  10   4   4 127.230 9.70075  20
  10   4   4 109.867 10.4822  10
  10   4   4 119.099 8.91515   8
  10   4   4 111.265 11.1803   5
 -12  -4  -4 133.839 9.98622  19
  12   4   4 126.989 8.83849  20
  12   4   4 113.495 8.26149   8
  12   4   4 121.808 9.47333  10
  12   4   4 104.273 16.3506  12
  12   4   4 126.644 11.3351   5
 -14  -4  -4 39.3607 5.13740  19
  14   4   4 26.6006 4.32091  10
  14   4   4 32.2302 7.36169  12
  14   4   4 34.6548 4.73249  20
  14   4   4 34.1184 5.70666   5
  15  -5  -4 3.69971 2.17087  20
  13  -5  -4 1.07201 3.10111  20
  13  -5  -4 -2.7338 2.58967  18
 -13   5   4 2.92751 2.62776  19
 -13   5   4 -0.2609 3.99584  14
  11  -5  -4 16.0675 5.52477  15
  11  -5  -4 7.78819 4.09443  18
 -11   5   4 12.7780 4.97700  14
 -11   5   4 10.7649 3.45352  19
   9  -5  -4 41.5631 7.30589  18
   9  -5  -4 50.4138 7.97093  15
   9  -5  -4 38.6797 5.41971   6
  -9   5   4 43.1798 5.93735  19
  -9   5   4 35.8548 5.99371  14
   7  -5  -4 0.72851 3.09369  15
  -7   5   4 -0.7891 2.64123  14
   5  -5  -4 2.07748 3.93196  15
   1   5   4 1556.38 36.5803   2
  -3  -5  -4 18.9730 3.67648   1
   3   5   4 27.0935 4.04692   2
  -5  -5  -4 279.089 13.0058   1
   5   5   4 271.286 11.1470   2
   7   5   4 342.232 14.0983   2
   7   5   4 326.357 17.7266   7
   9   5   4 73.2113 6.20648  18
   9   5   4 68.7574 13.2660   7
   9   5   4 67.7126 7.17902   2
   9   5   4 78.8785 10.3566  10
   9   5   4 71.8703 7.25095   8
   9   5   4 71.8769 8.12976  20
   9   5   4 72.2168 10.5444   5
  11   5   4 1.46329 12.5086  12
  11   5   4 10.1563 4.37428   8
  11   5   4 10.5762 3.93339  20
  11   5   4 0.45910 4.88040   5
  11   5   4 13.5513 8.35576   7
  11   5   4 6.00310 4.88180  10
 -13  -5  -4 25.1245 4.55595  19
  13   5   4 32.7667 5.31240   5
  13   5   4 16.9741 10.3586  12
  13   5   4 33.9957 4.64405  20
  13   5   4 25.1286 3.65837   8
  13   5   4 23.3972 4.28233  10
 -15  -5  -4 49.4600 3.80092  19
  14  -6  -4 9.30998 2.78567  20
 -14   6   4 8.87009 4.62192  12
  12  -6  -4 -1.2590 3.35923  18
 -12   6   4 2.94263 2.56848  19
 -12   6   4 4.40915 4.04236  14
  10  -6  -4 11.8018 2.89206   6
  10  -6  -4 2.99856 4.72951  18
  10  -6  -4 3.69824 4.56182  15
 -10   6   4 0.20051 3.99123  14
 -10   6   4 7.33140 3.66542  19
   8  -6  -4 5.13608 3.62778  15
   8  -6  -4 1.79606 3.48993   6
  -8   6   4 0.65941 3.55695  14
  -8   6   4 5.49963 3.75767  19
   6  -6  -4 174.378 10.8207  15
  -6   6   4 164.207 10.0050  14
  -2  -6  -4 41.5898 5.16650   1
   2   6   4 38.9713 4.53425   2
  -4  -6  -4 728.421 25.0407   1
   4   6   4 721.351 20.9616   2
   6   6   4 50.1002 6.14740   2
   8   6   4 14.0450 4.55979  20
   8   6   4 21.8006 5.91491   5
   8   6   4 7.71556 4.55254   2
   8   6   4 8.16117 9.71358   7
   8   6   4 17.0405 4.23789   8
  10   6   4 4.65913 3.59572  20
  10   6   4 23.2264 9.35825  12
  10   6   4 9.06937 3.47563   8
  10   6   4 8.16428 5.46278   5
  10   6   4 16.5996 10.2033   7
  12   6   4 62.5552 5.57907   8
  12   6   4 40.3014 10.0453   7
  12   6   4 44.8269 15.1037  12
  12   6   4 41.8788 6.76066   5
  12   6   4 56.3811 5.56869  20
 -14  -6  -4 2.04536 2.44113  19
  14   6   4 2.62314 2.75316   5
  14   6   4 1.23579 5.50714  12
  13  -7  -4 24.8480 3.57233  18
 -13   7   4 27.0637 5.64915  12
 -13   7   4 31.6375 4.70181  14
  11  -7  -4 22.6139 5.53292  18
 -11   7   4 19.0755 3.47958  19
 -11   7   4 30.3768 5.83463  14
   9  -7  -4 58.6094 6.78368   6
   9  -7  -4 55.6159 8.27496  15
  -9   7   4 60.8271 7.92691  14
  -9   7   4 60.2782 5.94072  19
   7  -7  -4 73.8590 8.35259   6
  -7   7   4 60.1185 7.56752  14
  -5   7   4 31.4385 5.29570  14
   1   7   4 133.095 6.91615   2
  -3  -7  -4 337.238 15.0002   1
   3   7   4 333.123 12.5366   2
   5   7   4 227.143 10.7193   2
   7   7   4 -6.8247 8.47587   7
   7   7   4 3.00278 3.97713   2
   7   7   4 7.02585 5.21931   5
   7   7   4 5.80045 3.37628   8
   7   7   4 4.24112 4.25185  20
   9   7   4 182.033 9.76835   8
   9   7   4 187.794 20.5796   7
   9   7   4 228.028 19.1022  12
   9   7   4 191.114 13.6733   5
   9   7   4 185.290 10.2753  20
  11   7   4 104.523 20.6149   7
  11   7   4 138.558 19.7286  12
  11   7   4 115.109 7.02829   8
  11   7   4 119.548 10.0515   5
  11   7   4 121.271 7.23759  20
 -13  -7  -4 73.9509 6.50275  19
  13   7   4 95.6443 17.2396  12
  13   7   4 67.4330 6.81745   5
  13   7   4 104.295 9.20582   7
  12  -8  -4 29.9396 4.92838  18
 -12   8   4 20.9055 4.61098  14
 -12   8   4 21.2808 3.97948   9
 -12   8   4 23.6470 6.65896  12
  10  -8  -4 20.5316 6.26912  18
  10  -8  -4 36.3174 5.38659   6
 -10   8   4 23.2485 5.50261  14
 -10   8   4 22.6908 6.45352  12
   8  -8  -4 136.638 9.07028   6
  -8   8   4 136.785 14.4437  12
  -8   8   4 121.507 9.76403  14
   6  -8  -4 15.9411 5.41020  11
  -6   8   4 10.9605 4.32351  14
  -6   8   4 3.28925 5.62334  12
  -4   8   4 46.6641 6.44336  14
  -2  -8  -4 218.230 12.0885   1
   2   8   4 237.649 10.2316   2
   4   8   4 20.3470 4.53128   2
   4   8   4 16.6730 4.37763  14
   4   8   4 15.2803 4.12331   7
   6   8   4 -1.7525 2.62232   8
   6   8   4 1.38042 3.46886  20
   6   8   4 1.33222 3.69793   2
   6   8   4 0.63827 5.03330   5
   6   8   4 -2.0222 6.71061   7
   8   8   4 142.424 21.1341   7
   8   8   4 148.720 16.8252  12
   8   8   4 144.123 8.50200   8
   8   8   4 143.510 12.0251   5
   8   8   4 129.462 8.88447  20
  10   8   4 82.0206 14.5773   7
  10   8   4 103.328 10.4072   5
  10   8   4 105.078 15.4623  12
  10   8   4 100.318 6.54636   8
  10   8   4 108.495 7.40899  20
  12   8   4 84.4416 7.62980   5
  12   8   4 79.1533 16.2452  12
  12   8   4 87.8930 14.6956   7
  13  -9  -4 5.63280 2.42227  18
 -13   9   4 1.65463 2.86298  12
 -13   9   4 4.74783 1.77013   9
  11  -9  -4 85.2188 7.61094  18
  11  -9  -4 93.3824 4.16932   6
 -11   9   4 81.4090 11.6280  12
 -11   9   4 86.7514 6.26324   9
 -11   9   4 84.6634 7.19801  14
   9  -9  -4 43.3003 5.62704   6
  -9   9   4 28.2546 5.14532   9
  -9   9   4 47.0596 6.28005  14
  -9   9   4 37.3194 8.57447  12
   7  -9  -4 31.9390 5.58194  11
   7  -9  -4 24.4896 5.31868   6
  -7   9   4 40.6734 6.41083  14
  -7   9   4 26.5894 7.78745  12
  -7   9   4 36.4861 5.35671   9
   5  -9  -4 22.4434 4.37271  19
   5  -9  -4 24.2964 6.51881  11
  -5   9   4 20.7103 5.16570  14
  -5   9   4 31.5296 7.67074  12
  -3   9   4 36.6336 7.97367  12
  -3   9   4 41.4816 5.96889  14
  -1   9   4 8.29044 3.78970  14
   1   9   4 30.1420 5.02584  14
   3   9   4 22.3264 4.09836   7
   3   9   4 19.3445 4.42398   8
   3   9   4 26.2893 7.65234  12
   3   9   4 22.2103 4.55941   2
   3   9   4 25.0508 5.08777  14
   5   9   4 287.880 11.9489   8
   5   9   4 268.094 12.5300  20
   5   9   4 263.187 16.3684   7
   5   9   4 282.074 20.3006  12
   5   9   4 288.189 13.5208   2
   7   9   4 277.630 12.1548  20
   7   9   4 280.519 19.3810   7
   7   9   4 316.900 21.9960  12
   7   9   4 281.814 17.0656   5
   7   9   4 268.392 11.4954   8
   9   9   4 23.3708 15.5848   7
   9   9   4 5.50242 3.19574  20
   9   9   4 0.00772 7.34972  12
   9   9   4 -0.0665 4.80134   5
   9   9   4 2.04416 2.64902   8
  11   9   4 109.573 8.57879   5
  11   9   4 128.728 17.2526  12
  11   9   4 160.872 24.6835   7
 -13  -9  -4 -0.4580 1.99217  19
  12 -10  -4 33.0850 4.56687  18
 -12  10   4 43.0872 7.99529  12
  10 -10  -4 87.5715 5.80467   6
 -10  10   4 71.5215 9.86649  12
 -10  10   4 97.7587 6.21822   9
 -10  10   4 89.5568 8.24156  14
   8 -10  -4 25.5419 4.76406   6
  -8  10   4 16.3016 4.42099  14
  -8  10   4 9.05977 6.59427  12
  -8  10   4 20.0935 4.20136   9
   6 -10  -4 141.286 11.5007  11
   6 -10  -4 148.318 8.15386  19
  -6  10   4 149.090 9.82276  14
  -6  10   4 133.852 15.0083  12
  -6  10   4 164.609 8.31229   9
   4 -10  -4 10.2545 6.17077  11
   4 -10  -4 21.7481 4.09223  19
  -4  10   4 20.9670 7.01828  12
  -4  10   4 16.0310 6.30483  18
  -4  10   4 21.0172 3.43139   9
  -4  10   4 15.7079 4.81724  14
  -2  10   4 254.393 13.6820   7
  -2  10   4 251.963 12.6594  14
  -2  10   4 235.828 12.8663   8
  -2  10   4 226.124 17.2988  12
   0  10   4 11.7794 3.55224   7
   0  10   4 -2.4023 5.16484  12
   0  10   4 3.37020 3.40198  14
   0  10   4 13.9893 4.75232   8
   2  10   4 198.805 11.6838   7
   2  10   4 196.606 16.8958  12
   2  10   4 208.001 11.5315  14
   4  10   4 9.91264 4.07317  20
   4  10   4 14.1159 2.43934  18
   4  10   4 13.1508 5.79360   7
   4  10   4 7.45137 4.31840   2
   4  10   4 16.7617 3.87025   8
   4  10   4 6.17352 7.17894  12
   6  10   4 36.5326 5.29310  20
   6  10   4 43.4560 10.3701  12
   6  10   4 34.5223 8.20350   7
   6  10   4 32.4165 4.73683   8
   8  10   4 13.9140 14.0300   7
   8  10   4 6.18167 3.14639  20
   8  10   4 4.16959 3.04408   8
   8  10   4 10.3224 7.71360  12
  10  10   4 2.64966 3.94791   5
  10  10   4 0.41072 6.58525  12
  10  10   4 -0.0135 11.7164   7
  12  10   4 3.98818 4.95751   7
  12  10   4 15.6700 11.0316  12
  12  10   4 8.41159 3.37221   5
  11 -11  -4 7.48313 4.16924  18
 -11  11   4 16.1431 4.63125  18
 -11  11   4 11.7224 3.26736  14
 -11  11   4 8.32672 3.63820  12
   9 -11  -4 27.4853 4.21222   6
  -9  11   4 33.8842 7.41108  12
  -9  11   4 26.3236 4.73166  14
  -9  11   4 29.1688 3.54005   9
   7 -11  -4 352.425 16.5020  11
   7 -11  -4 345.486 15.3211   6
  -7  11   4 354.846 18.0845  18
  -7  11   4 380.545 22.7726  12
  -7  11   4 368.914 11.1315   9
  -7  11   4 368.704 15.8887  14
   5 -11  -4 245.489 10.5385  19
   5 -11  -4 245.614 15.0232  11
  -5  11   4 254.760 13.5579  14
  -5  11   4 252.384 14.6905  18
  -5  11   4 231.231 18.5616  12
  -5  11   4 251.293 8.13203   9
   3 -11  -4 0.52824 5.20222  11
   3 -11  -4 4.60309 3.96138  19
  -3  11   4 6.18484 4.59080  18
  -3  11   4 7.43360 6.18106  12
  -3  11   4 11.5091 4.70723  14
   1 -11  -4 108.515 10.3933  11
  -1  11   4 109.276 13.4044  12
  -1  11   4 103.242 9.12471  20
  -1  11   4 108.756 9.14136   8
  -1  11   4 118.002 9.59915   7
  -1  11   4 102.105 8.77308  14
  -1  11   4 105.416 8.19619  18
  -1 -11  -4 41.6578 6.77479  11
   1  11   4 52.1937 7.01104  14
   1  11   4 39.1484 6.79431   7
   1  11   4 31.6475 6.18374  20
   1  11   4 46.3420 6.98875   8
   1  11   4 46.0122 5.81659  18
   1  11   4 33.8020 8.42322  12
   3  11   4 23.8742 2.86432  18
   3  11   4 16.8876 4.26877   8
   3  11   4 25.2928 5.23255  14
   3  11   4 24.5778 8.18402  12
   3  11   4 15.0768 4.82462   7
   3  11   4 11.8733 3.76090  20
   5  11   4 19.7661 4.15610   8
   5  11   4 18.9236 4.30269  20
   5  11   4 46.0679 9.60758  12
   5  11   4 14.9678 7.00410   7
   7  11   4 2.03229 2.41496   8
   7  11   4 0.57128 2.27460  20
   7  11   4 8.60834 10.3647   7
   7  11   4 -3.5074 4.17296  12
   9  11   4 71.6153 13.2460   7
   9  11   4 61.9842 12.1142  12
  11  11   4 1.76977 7.47470   7
  11  11   4 11.6023 6.97992  12
  10 -12  -4 2.45922 1.91792   6
 -10  12   4 0.52023 2.84908  12
 -10  12   4 2.53254 2.50762  14
 -10  12   4 4.67878 3.53802  18
   8 -12  -4 184.392 10.5507  11
   8 -12  -4 218.373 10.3445   6
  -8  12   4 189.656 10.5526  14
  -8  12   4 212.374 12.4793  18
  -8  12   4 208.444 16.1611  12
   6 -12  -4 28.6872 5.80536  11
   6 -12  -4 44.8459 9.47500   4
   6 -12  -4 46.2745 6.78645  19
  -6  12   4 37.9047 6.75139  18
  -6  12   4 35.5009 7.35595  12
  -6  12   4 29.4600 5.83659  14
   4 -12  -4 47.8793 8.02113  11
   4 -12  -4 59.1093 7.02551  19
  -4  12   4 40.8550 6.64758  14
  -4  12   4 48.0314 7.64060  18
  -4  12   4 46.5854 9.38211  12
   2 -12  -4 41.5651 5.88220  19
   2 -12  -4 44.0161 7.62580  11
  -2  12   4 40.9896 8.91787  12
  -2  12   4 27.9285 4.87541  18
  -2  12   4 35.0676 6.22264  20
  -2  12   4 37.9387 6.27348  14
  -2  12   4 27.8543 5.58250   8
   0 -12  -4 13.3332 5.27842  11
   0  12   4 6.22445 6.06498  12
   0  12   4 17.6388 3.70964  18
   0  12   4 14.2675 4.11560  14
   0  12   4 13.3270 5.30333   7
   0  12   4 17.9501 5.31382  20
   0  12   4 21.3798 4.65042   8
   2  12   4 231.090 12.7310  14
   2  12   4 201.299 14.5157   7
   2  12   4 196.252 10.8353  20
   2  12   4 198.351 10.3193   8
   2  12   4 202.805 18.0308  12
   4  12   4 49.6234 9.41081  12
   4  12   4 28.8954 8.51854   7
   4  12   4 35.4422 5.20545  20
   4  12   4 24.8641 4.31763   8
   6  12   4 -8.0826 8.44164   7
   6  12   4 -1.9772 2.34694  20
   6  12   4 1.26120 6.72717  12
   6  12   4 2.07959 2.01947   8
   8  12   4 -5.7981 6.04481  12
   8  12   4 3.07958 11.0192   7
  10  12   4 3.50509 8.21591   7
  10  12   4 -1.4510 5.66055  12
   9 -13  -4 5.14593 2.22119   6
  -9  13   4 0.16539 4.18177  12
  -9  13   4 6.14248 3.02256  18
   7 -13  -4 10.7269 4.00896   6
   7 -13  -4 6.89494 3.15920  11
  -7  13   4 6.63617 3.36528  14
  -7  13   4 7.49982 2.88278  18
  -7  13   4 8.16491 5.59736  12
   5 -13  -4 61.3886 7.50007  19
   5 -13  -4 55.3532 8.06682  11
  -5  13   4 48.1422 6.51943  18
  -5  13   4 51.3722 7.49525  14
  -5  13   4 55.8481 10.9716  12
   3 -13  -4 52.7071 7.71054  11
   3 -13  -4 52.8184 6.13709  19
  -3  13   4 63.3492 11.6555  12
  -3  13   4 55.3848 7.67921  14
  -3  13   4 44.8576 6.90692  20
  -3  13   4 45.6497 6.32190   8
  -3  13   4 41.2336 5.61653  18
   1 -13  -4 15.4066 5.38147  11
   1 -13  -4 8.37966 3.73005  19
  -1  13   4 8.86620 3.03591  18
  -1  13   4 7.84139 6.36958  12
  -1  13   4 9.37139 4.38193   7
  -1  13   4 15.5152 4.92408  14
  -1  13   4 11.6102 4.44024  20
  -1  13   4 3.96377 3.40188   8
  -1 -13  -4 104.268 9.62289  11
   1  13   4 119.990 14.2739  12
   1  13   4 105.414 9.32420  14
   1  13   4 115.626 7.86902   8
   1  13   4 104.418 8.28118  20
   1  13   4 108.614 11.4658   7
   3  13   4 1.29504 3.02537   8
   3  13   4 -1.3289 2.62380  20
   3  13   4 4.50844 7.58822   7
   3  13   4 -2.3811 5.92931  12
   5  13   4 6.96260 2.49844  20
   5  13   4 1.05449 1.92067   8
   5  13   4 -1.3948 6.56781  12
   5  13   4 0.04769 7.98477   7
   7  13   4 33.1219 10.8471   7
   7  13   4 50.9659 10.3851  12
   9  13   4 15.3427 4.61937  12
   9  13   4 13.5339 8.49973   7
   8 -14  -4 2.13090 2.18253   6
  -8  14   4 -0.9915 3.05358  12
  -8  14   4 2.55851 1.85778  18
   6 -14  -4 4.36708 3.73669   4
   6 -14  -4 3.75612 2.92244  11
  -6  14   4 3.82473 4.13800   8
  -6  14   4 5.53846 3.77797  12
  -6  14   4 5.64052 3.15073  18
  -6  14   4 4.66346 2.98747  14
   4 -14  -4 11.4898 4.13896  11
   4 -14  -4 8.47473 4.32724  19
  -4  14   4 14.7991 4.75364  14
  -4  14   4 15.0851 4.78801   8
  -4  14   4 11.1666 3.17610  18
  -4  14   4 11.9151 4.92282  12
  -4  14   4 11.2815 3.70603  20
   2 -14  -4 40.3256 5.07690  19
   2 -14  -4 34.0707 6.11713  11
  -2  14   4 36.0739 5.33365  14
  -2  14   4 30.6801 5.55850  20
  -2  14   4 44.2269 5.42976   8
  -2  14   4 41.6296 3.70018  18
  -2  14   4 32.0517 7.56940  12
   0 -14  -4 35.7797 5.62726  19
   0 -14  -4 54.0030 6.36281  11
   0  14   4 48.5727 8.35443   7
   0  14   4 50.5424 6.51549  20
   0  14   4 47.4216 5.83605   8
   0  14   4 46.8801 8.86555  12
   0  14   4 48.6991 7.24307  14
   2  14   4 13.4661 6.62496   7
   2  14   4 2.26214 2.28979   8
   2  14   4 6.12692 5.89127  12
   2  14   4 2.89318 2.51495  20
   4  14   4 14.2117 2.54429  20
   4  14   4 13.6207 6.60756  12
   4  14   4 9.63503 9.54423   7
   4  14   4 12.4063 2.17399   8
   6  14   4 22.1429 9.39463   7
   6  14   4 19.4512 6.58340  12
   8  14   4 -5.6852 4.34015  12
   8  14   4 2.94769 7.63647   7
   5 -15  -4 61.7442 5.75573  11
   5 -15  -4 42.9342 5.11626   4
  -5  15   4 58.3608 6.13645  14
  -5  15   4 63.9930 6.91891  20
  -5  15   4 63.7677 7.93372  12
  -5  15   4 55.8790 5.46762   8
   3 -15  -4 3.31499 3.76141  19
   3 -15  -4 8.00974 3.88313   4
   3 -15  -4 -3.7939 3.03616  11
  -3  15   4 0.33997 3.52353  12
  -3  15   4 -0.1766 3.21325  20
  -3  15   4 1.49504 2.93029   8
  -3  15   4 -0.3601 3.76896  14
   1 -15  -4 4.90359 3.66124  19
   1 -15  -4 1.53929 2.24748  11
  -1  15   4 2.63501 3.81164  14
  -1  15   4 -0.4612 2.93648  20
  -1  15   4 3.84618 2.77182   8
  -1  15   4 -1.7256 3.60687  12
  -1 -15  -4 -2.7105 3.50949  19
  -1 -15  -4 -1.6106 4.81242   4
  -1 -15  -4 5.47747 3.58047  11
   1  15   4 2.88413 2.41256  20
   1  15   4 -0.3265 3.67240  12
   1  15   4 3.01023 6.09333   7
   1  15   4 1.16474 2.38865   8
  -3 -15  -4 2.65738 3.62218  19
   3  15   4 7.38871 1.82918  20
   3  15   4 14.0026 6.12964  12
   3  15   4 11.6359 7.32445   7
   5  15   4 1.70537 3.88713  12
   5  15   4 13.0490 8.16982   7
   4 -16  -4 -0.6591 2.68377   4
   4 -16  -4 1.52987 2.07311  11
  -4  16   4 -3.0709 4.02536  12
  -4  16   4 -1.6168 1.97291   8
  -4  16   4 -0.9123 2.19928  20
   2 -16  -4 15.4114 3.42468   4
   2 -16  -4 23.5446 4.36279  19
   2 -16  -4 13.6508 3.01686  11
  -2  16   4 13.7315 4.00073  14
  -2  16   4 23.3256 5.87214  12
  -2  16   4 22.5378 3.62827  20
  -2  16   4 18.6277 3.10329   8
   0 -16  -4 1.58291 3.46384   4
   0 -16  -4 3.31987 4.03938  19
   0 -16  -4 -0.7218 2.73616  11
   0  16   4 -1.5029 2.95870  12
   0  16   4 -2.0427 1.62336   8
   0  16   4 2.97146 1.99869  20
  -2 -16  -4 19.3517 3.79677   4
  -2 -16  -4 14.7179 4.67728  19
   2  16   4 10.9599 4.84714   7
   2  16   4 18.5921 5.49970  12
   4  16   4 8.48544 3.75876  12
   1 -17  -4 14.4684 2.93472   4
   2  16  -5 22.3622 3.51498   7
   0  16  -5 62.7576 5.46430   7
  -2  16  -5 13.0957 2.87452   7
   2 -16   5 10.5581 2.76718  19
   4 -16   5 5.27803 4.68269  11
   4 -16   5 0.80462 1.77560  19
   5  15  -5 92.7821 6.58609   7
   3  15  -5 36.3502 4.13611   7
   1  15  -5 74.7399 6.66940   7
  -1  15  -5 6.13634 2.62167   7
  -3  15  -5 38.5061 5.87394   7
   3 -15   5 44.2929 5.23675  19
  -5  15  -5 88.7585 4.76396  20
  -5  15  -5 97.0431 4.14362   8
   5 -15   5 97.6326 5.64840  19
  -7  15  -5 22.4388 2.79893  20
   4  14  -5 58.9227 5.13406   7
   2  14  -5 47.8707 5.33705   7
   2  14  -5 46.0133 5.36647   7
   0  14  -5 18.1972 3.44026   7
  -2  14  -5 -5.5628 2.32111   7
  -2  14  -5 0.22469 3.04934   7
  -2  14  -5 -0.1156 1.66845  20
  -2  14  -5 0.43291 1.49621   8
  -4  14  -5 72.7330 7.81402   7
  -4  14  -5 66.0211 5.16727   8
  -4  14  -5 60.9785 5.37100  20
   4 -14   5 61.0928 6.35284  19
  -6  14  -5 19.6787 3.35853   8
  -6  14  -5 24.7469 4.04711  20
   6 -14   5 18.8774 3.23788  19
  -8  14  -5 70.0766 5.56467  20
   5  13  -5 94.8605 5.94225   7
   3  13  -5 0.25001 2.16097   7
   1  13  -5 2.85616 2.64269   7
  -1  13  -5 30.8884 3.23457   8
  -1  13  -5 20.5363 4.21136   7
  -1  13  -5 36.9834 3.91021  20
  -3  13  -5 12.7722 3.39069  20
  -3  13  -5 14.7301 3.16726   8
  -3  13  -5 15.4773 4.74148   7
  -5  13  -5 70.9102 6.53685   8
  -5  13  -5 92.5208 8.37963   7
  -5  13  -5 57.2522 6.81238  20
   5 -13   5 71.3048 6.74135  19
  -7  13  -5 15.8208 3.48219  20
  -7  13  -5 23.4227 3.82472   8
   7 -13   5 13.3305 3.03827  19
  -9  13  -5 22.2610 3.78039  20
   2  12  -5 37.2056 5.35685   7
   0  12  -5 127.807 6.29335  20
   0  12  -5 141.358 5.68169   8
   0  12  -5 150.949 10.3048   7
   0 -12   5 146.182 7.62924   3
  -2  12  -5 115.714 9.95195   7
  -2  12  -5 125.250 7.61256  20
  -2  12  -5 119.170 7.36239   8
  -4  12  -5 54.2616 6.55681  20
  -4  12  -5 40.2066 5.78292   8
  -4  12  -5 65.1483 8.93827   7
  -6  12  -5 20.3506 4.45599   8
  -6  12  -5 19.7615 3.27298  18
  -6  12  -5 17.4241 5.20380  20
   6 -12   5 27.3954 4.83377  19
  -8  12  -5 122.551 6.75077  18
  -8  12  -5 120.054 9.25935   8
  -8  12  -5 125.048 9.85918  20
   8 -12   5 114.624 6.10167  19
 -10  12  -5 31.4107 4.53647  20
 -10  12  -5 29.5771 3.10779  18
  10 -12   5 30.2444 3.99398   6
   1  11  -5 248.474 8.02491  20
   1  11  -5 217.133 11.7621   7
  -1 -11   5 239.926 9.55674   3
  -1  11  -5 190.492 8.68514   8
  -1  11  -5 188.187 9.05592  20
  -1  11  -5 183.616 13.8928  13
  -1  11  -5 174.227 11.5224   7
   1 -11   5 190.295 9.07826   3
  -3  11  -5 398.276 16.0154  20
  -3  11  -5 432.837 21.3198  13
  -3  11  -5 392.971 19.0349   7
   3 -11   5 414.799 15.2489   3
  -7  11  -5 -2.5620 3.98297  20
  -7  11  -5 -0.6482 3.08363  18
   7 -11   5 0.91217 3.87234  19
  -9  11  -5 115.420 8.10241  18
 -11  11  -5 0.59950 2.55949  18
  11 -11   5 1.03663 2.46169   6
   0  10  -5 282.402 16.5288  13
   0  10  -5 284.093 10.6604  20
   0  10  -5 263.422 9.78778   8
   0  10  -5 261.147 13.4231   7
   0 -10   5 291.125 10.5898   3
  -2  10  -5 376.701 14.6227  20
  -2  10  -5 398.019 19.6274  13
  -2  10  -5 341.305 17.2169   7
   2 -10   5 408.682 14.2123   3
  -4  10  -5 79.0204 6.46758  18
  -4  10  -5 76.9512 10.2076  13
  -4  10  -5 87.5752 8.19624  20
   4 -10   5 83.4122 6.79062   3
  -6  10  -5 -1.8640 4.26409  20
   6 -10   5 0.71119 3.81906  19
   8 -10   5 50.6459 6.45405  19
   8 -10   5 49.6987 8.31841  15
  10 -10   5 24.5138 4.89714   6
 -12  10  -5 45.7658 4.74406  18
  12 -10   5 40.4939 3.26898   6
  11   9  -5 42.9837 17.1815  12
   9   9  -5 211.610 19.2192  12
   1   9  -5 4.44323 1.59339   8
  -1  -9   5 3.26424 1.79994   3
  -1   9  -5 324.842 18.6548  13
  -1   9  -5 465.633 16.2410   7
   1  -9   5 372.868 13.2190   3
  -3   9  -5 125.130 11.4167  13
   3  -9   5 158.075 8.16891   3
   7  -9   5 -4.6294 3.01533  19
   7  -9   5 1.99486 4.35865  15
   9  -9   5 13.5339 5.54124  15
   9  -9   5 11.3548 3.52337  19
  11  -9   5 24.7777 4.34391   6
 -13   9  -5 70.4030 4.98415  18
  12   8  -5 1.71946 2.03630   7
  12   8  -5 0.38435 12.2179  12
  12   8  -5 3.88902 2.89377   5
  10   8  -5 -1.2221 14.2474  12
  10   8  -5 -4.9993 3.92729   5
   8   8  -5 653.001 32.1747  12
  -2  -8   5 0.17430 1.60077  16
   0  -8   5 156.628 6.55240   3
   0  -8   5 151.156 7.99111  16
   2  -8   5 2.53810 4.07576  15
   2  -8   5 3.08892 3.29832  16
   2  -8   5 1.03759 2.14917   3
  -4   8  -5 1540.47 52.0541  13
   4  -8   5 1610.69 42.3234   3
   4  -8   5 1636.96 49.1274  15
   6  -8   5 19.9542 5.46330  15
   8  -8   5 128.958 8.92745  19
   8  -8   5 144.960 11.8813  15
  10  -8   5 44.0190 7.07333  15
  10  -8   5 32.6019 5.85178   6
  12  -8   5 77.0136 5.36470   6
  13   7  -5 -0.1895 7.02059  12
  13   7  -5 1.33260 2.00239   7
  13   7  -5 -0.0430 3.40516   5
  11   7  -5 5.53092 4.43182   5
  11   7  -5 -0.4783 5.80770   7
  11   7  -5 14.1724 18.1980  12
   9   7  -5 196.266 13.1907   5
   9   7  -5 191.809 19.6835  12
   5   7  -5 660.669 20.5646   2
  -3  -7   5 10.9817 1.63544  16
  -1  -7   5 19.2846 3.04652  16
   1  -7   5 289.842 11.5335  16
   1  -7   5 311.317 10.0223   3
   1  -7   5 289.680 13.4583  15
   3  -7   5 314.765 14.9174  15
   3  -7   5 334.875 12.1287   3
  -5   7  -5 455.083 21.3681  13
   5  -7   5 475.199 19.9699  15
   5  -7   5 461.294 16.1672   3
   7  -7   5 132.688 11.1476  15
   7  -7   5 151.418 9.67735  19
   9  -7   5 177.832 13.2141  15
   9  -7   5 163.143 8.23929  19
  11  -7   5 87.1346 9.90311  15
  11  -7   5 80.4456 7.72852   6
  13  -7   5 152.749 8.95380  18
  14   6  -5 7.29461 2.63542  10
  14   6  -5 10.0695 2.70206   5
  14   6  -5 5.87263 2.46952   7
  12   6  -5 17.8283 14.7201  12
  12   6  -5 -1.7568 3.36812   7
  12   6  -5 0.63501 2.65427  10
  12   6  -5 -1.3108 3.74044   5
  10   6  -5 17.0970 9.12578   7
  10   6  -5 10.6947 4.61445  10
  10   6  -5 11.5634 4.98671   5
  10   6  -5 2.95203 16.2116  12
   8   6  -5 551.603 28.8509  12
   8   6  -5 589.173 24.1562   5
   4   6  -5 19.8354 4.17355   2
  -4  -6   5 25.2041 4.23048   1
  -2  -6   5 412.489 11.4696  16
   0  -6   5 538.157 14.1820   3
   0  -6   5 551.353 16.1652  16
   2  -6   5 18.0769 4.21502  15
   2  -6   5 20.0796 2.92627   3
   2  -6   5 16.7770 3.64082  16
   4  -6   5 3.38106 3.24782  16
   4  -6   5 2.36511 2.84545   3
   4  -6   5 0.31620 4.08070  15
   6  -6   5 4.66081 3.64656  15
   8  -6   5 339.834 17.6030  15
   8  -6   5 305.550 12.9052  19
  10  -6   5 35.5213 5.68558   6
  10  -6   5 26.9918 5.90623  15
  12  -6   5 6.40787 5.09486  15
  12  -6   5 7.20498 2.94252   6
  14  -6   5 6.36032 2.88596  18
  13   5  -5 10.5062 3.32974   7
  13   5  -5 14.8819 8.32206  12
  13   5  -5 21.1929 4.14505  10
  13   5  -5 17.3732 4.69822   5
  11   5  -5 41.4629 18.9348  12
  11   5  -5 47.9601 7.49207  10
  11   5  -5 40.7950 6.81856   5
  11   5  -5 25.3016 6.47797   7
   9   5  -5 256.623 15.1203   5
   9   5  -5 259.364 24.4703  12
   9   5  -5 249.868 14.4006  10
   5   5  -5 32.6751 4.26099   2
   3   5  -5 103.623 5.64389   2
  -3  -5   5 103.010 6.59641   1
  -1  -5   5 21.5930 2.21942  16
   1  -5   5 814.655 23.1768  16
   1  -5   5 841.900 21.2323   3
   3  -5   5 98.5126 6.90291  16
   3  -5   5 86.7067 7.30463  15
   3  -5   5 81.2280 5.44869   3
   5  -5   5 17.2944 4.70035  15
   5  -5   5 16.4517 4.33946  16
   5  -5   5 26.7269 4.12909   3
   7  -5   5 66.6577 8.40985  15
   9  -5   5 49.9264 6.68808   6
   9  -5   5 57.5638 8.49908   2
   9  -5   5 66.8455 9.26213  15
  11  -5   5 2.17218 3.58842   6
  11  -5   5 10.6737 5.26936  15
  11  -5   5 -0.8137 4.31838  10
  13  -5   5 4.72299 3.18036  18
  14   4  -5 21.4700 3.76298   7
  14   4  -5 17.7872 3.68421   5
  14   4  -5 20.8116 4.09088  10
 -14  -4   5 17.1251 4.18392  14
  12   4  -5 5.78435 4.10412  10
  12   4  -5 11.0526 4.73134   5
  12   4  -5 19.4928 12.8683  12
  12   4  -5 6.87806 3.73697   7
  10   4  -5 9.21144 4.66868  10
  10   4  -5 13.4276 5.36195   5
  10   4  -5 12.6231 1.64572  20
  10   4  -5 17.9693 16.7033  12
  10   4  -5 19.3368 7.05508   7
   8   4  -5 146.391 16.1304  12
   4   4  -5 0.59147 1.71020   2
  -4  -4   5 0.54992 1.65338   1
   2   4  -5 112.423 4.93427   2
   0  -4   5 264.381 8.46321  16
   0  -4   5 252.278 6.85595   3
   2  -4   5 208.376 7.49116   3
   2  -4   5 205.617 8.54145  16
   4  -4   5 69.3176 7.27198  15
   4  -4   5 64.0987 6.07591  16
   4  -4   5 76.7666 5.39232   3
   6  -4   5 341.629 16.1006  15
   8  -4   5 -1.0632 3.49534   2
   8  -4   5 -1.3904 3.97642  15
  10  -4   5 -3.9473 4.77625  15
  10  -4   5 -1.9305 4.09152  10
  10  -4   5 -1.6965 3.49937   6
  12  -4   5 5.51996 5.14810  15
  12  -4   5 11.1745 5.97483  18
  12  -4   5 6.59737 4.76571  10
  12  -4   5 10.2529 3.07318   6
  14  -4   5 10.7228 3.25332  18
  14  -4   5 6.48318 2.79000  10
  15   3  -5 18.8739 3.22842   5
  15   3  -5 22.2643 3.61425  10
  13   3  -5 4.68541 3.05060  10
  13   3  -5 6.58364 3.39914   7
  13   3  -5 -5.8167 3.92486   5
  11   3  -5 -2.9822 3.47702   7
  11   3  -5 -1.2443 1.75732  20
  11   3  -5 6.24224 4.43333  10
  11   3  -5 2.39060 13.9823  12
  11   3  -5 2.62443 4.90282   5
   9   3  -5 195.169 12.6771  10
   9   3  -5 207.331 14.9848   7
   9   3  -5 177.448 7.79270  20
   9   3  -5 177.235 12.9575   5
   9   3  -5 177.010 25.6051  12
  -9  -3   5 190.416 8.31803   3
   5   3  -5 131.275 6.65804   2
  -5  -3   5 128.359 6.71604   1
   3   3  -5 495.211 13.4064   2
  -3  -3   5 480.070 14.9497   1
   1  -3   5 152.346 5.39149   3
   1  -3   5 154.688 6.28955  16
   3  -3   5 30.6851 3.82751   3
   3  -3   5 32.7135 4.19760  16
  -5   3  -5 269.513 12.5933   1
   5  -3   5 270.949 10.5660   3
   5  -3   5 274.845 13.4118  15
  -7   3  -5 265.388 13.7987   1
   7  -3   5 253.829 14.0269  15
   7  -3   5 273.558 11.9897   2
   9  -3   5 2.59674 3.96470   2
   9  -3   5 3.89639 4.68251   6
   9  -3   5 7.19468 4.64197  10
   9  -3   5 -2.4068 4.11072  15
 -11   3  -5 15.3953 3.97991  19
  11  -3   5 21.8064 5.68738  10
  11  -3   5 21.7403 4.40866   6
  11  -3   5 18.2202 6.80106  18
  11  -3   5 20.0072 6.20750  15
  13  -3   5 68.5205 8.06461  18
  13  -3   5 70.5474 8.23948  10
  13  -3   5 49.7124 7.23995  15
  15  -3   5 3.94647 2.54509  10
  14   2  -5 3.83429 3.71193   5
  14   2  -5 -0.9823 3.99437   7
  14   2  -5 4.69351 2.62834  10
 -14  -2   5 2.71096 2.91387  14
  12   2  -5 2.96792 3.40233   7
  12   2  -5 9.95902 4.80219  10
  12   2  -5 8.99208 2.48852  20
  12   2  -5 6.57875 8.40730  12
  12   2  -5 11.0793 4.18866   5
  10   2  -5 245.628 14.1816   7
  10   2  -5 259.984 15.0779   5
  10   2  -5 250.165 24.9559  12
  10   2  -5 253.030 14.6851  10
  10   2  -5 249.784 10.3739  20
 -10  -2   5 247.386 10.5891   3
  -8  -2   5 48.2000 4.06235   3
  -6  -2   5 166.034 5.82668   3
  -4  -2   5 182.152 7.23297   1
  -2  -2   5 0.70563 1.07406   1
   0  -2   5 288.372 8.80696  16
   0  -2   5 277.408 7.61228   3
  -2   2  -5 460.085 14.7107   1
   2  -2   5 455.134 14.2439  16
   2  -2   5 442.916 12.7586   3
  -4   2  -5 1234.48 36.2304   1
   4  -2   5 1266.81 34.9653  16
   4  -2   5 1274.74 32.3147   3
  -6   2  -5 143.318 9.02774   1
   6  -2   5 140.676 9.74118  15
   6  -2   5 155.989 8.85091   2
   8  -2   5 224.585 13.2315  15
   8  -2   5 207.893 11.0971   2
 -10   2  -5 11.2669 4.39643  19
  10  -2   5 11.7535 5.40480  15
  10  -2   5 12.6167 6.80640  18
  10  -2   5 14.6316 4.94134   2
  10  -2   5 5.01766 4.63919  10
  10  -2   5 8.67405 3.43799   6
 -12   2  -5 1.87223 2.98582  19
  12  -2   5 -6.2591 4.39050  15
  12  -2   5 1.76132 4.61311  18
  12  -2   5 3.69865 4.67924  10
  14  -2   5 16.3186 3.70055  18
  14  -2   5 12.8641 4.22714  10
  15   1  -5 -1.8149 2.82595   5
  15   1  -5 2.63265 2.74171  10
 -15  -1   5 -3.0164 2.04103  19
  13   1  -5 -0.3214 2.02725  20
  13   1  -5 1.73799 4.01557  10
  13   1  -5 -0.2344 3.86513   7
  13   1  -5 6.45503 4.36588   5
 -13  -1   5 -0.4457 2.50196  14
  11   1  -5 24.7170 6.29553   5
  11   1  -5 24.9452 4.08312  20
  11   1  -5 24.9642 6.56004   7
  11   1  -5 26.5763 9.38117  12
  11   1  -5 20.4991 5.61629  10
 -11  -1   5 20.6500 4.20818   3
  -7  -1   5 84.4193 4.86936   3
  -5  -1   5 52.4404 4.92259   1
  -5  -1   5 61.4510 3.37126   3
  -3  -1   5 1139.72 26.7529   3
  -3  -1   5 1145.47 29.7163   1
  -1  -1   5 1.25301 1.00150   3
  -1   1  -5 318.103 9.88572   1
   1  -1   5 311.173 9.96671  16
   1  -1   5 300.667 9.00052   3
  -3   1  -5 1316.16 36.1562   1
   3  -1   5 1294.90 34.8459  16
   3  -1   5 1300.36 32.5388   3
  -5   1  -5 34.1060 6.13684   1
   5  -1   5 31.1290 4.55280   2
  -7   1  -5 217.572 14.1374   1
   7  -1   5 222.058 10.6146   2
   7  -1   5 232.439 12.8899  15
   9  -1   5 -2.4328 3.98591  15
   9  -1   5 -7.4259 3.78447   2
   9  -1   5 0.19006 3.13102   6
 -11   1  -5 54.9625 7.61948  19
  11  -1   5 60.2674 5.40874   6
  11  -1   5 40.2239 7.31477  10
  11  -1   5 67.4135 9.29623  15
  11  -1   5 49.3415 7.56971  18
 -13   1  -5 79.2939 6.90016  19
  13  -1   5 92.3383 8.67966  18
  13  -1   5 83.0681 9.26800   8
  13  -1   5 85.2746 9.26945  10
  13  -1   5 72.3045 9.17737  15
  15  -1   5 53.2888 5.95581  20
  15  -1   5 44.0897 4.68200  10
  14   0  -5 -5.9602 5.11893   7
  14   0  -5 1.68801 2.26535  10
  14   0  -5 3.19686 3.69080   5
  14   0  -5 -2.6297 1.95886  20
 -14   0   5 4.32669 2.64928  14
 -14   0   5 -3.8818 1.48182  19
  12   0  -5 -4.4213 3.45608  10
  12   0  -5 -2.3684 3.19281  20
  12   0  -5 -5.4496 4.02582   7
  12   0  -5 5.23944 4.42490   5
 -12   0   5 -1.4867 3.79989  14
  10   0  -5 -1.6303 3.89978  10
  10   0  -5 -3.3666 6.08671  12
  10   0  -5 -4.0481 3.48656   5
  10   0  -5 0.13010 2.78066  20
 -10   0   5 3.76310 2.42805   3
  -8   0   5 2.53841 2.09961   3
  -6   0   5 3.37153 1.55481   3
  -4   0   5 1.34422 1.35065   3
  -4   0   5 -0.6355 1.42960   1
  -2   0   5 0.92937 1.19082   3
   0   0   5 1.42264 1.18869   3
  -2   0  -5 1.44573 2.78955   1
   2   0   5 -0.1725 1.24960   2
   2   0   5 0.70226 1.55228   3
   2   0   5 0.98723 2.13793  16
  -4   0  -5 7.02422 4.49599   1
  -4   0  -5 1.29008 2.03583   3
   4   0   5 -0.7326 2.29224  16
   4   0   5 3.69931 2.23821   2
  -6   0  -5 1.15082 3.08861   3
  -6   0  -5 1.44956 7.00699   1
   6   0   5 0.91011 2.65169   2
   6   0   5 -1.4731 2.75405  15
   8   0   5 5.02317 3.47425  15
   8   0   5 1.70452 3.65262   2
 -10   0  -5 3.37559 3.52736  19
  10   0   5 -6.4063 4.95868  15
  10   0   5 1.05832 4.53634   2
  10   0   5 0.71777 2.59797   6
  10   0   5 0.03741 3.93380  10
  10   0   5 -2.9915 5.20606  18
  10   0   5 -0.3078 4.81544   5
  10   0   5 5.63011 10.4744  12
 -12   0  -5 -4.3924 3.48394  19
  12   0   5 5.08524 4.66754  10
  12   0   5 3.94389 5.52185  20
  12   0   5 4.72162 5.08181  15
  12   0   5 7.15292 4.93430   8
  12   0   5 -1.0752 3.73638  18
 -14   0  -5 1.30821 2.45856  19
  14   0   5 2.48856 4.09396  20
  14   0   5 -4.3277 3.51445  10
  14   0   5 2.26837 2.85493   8
  15  -1  -5 0.92854 2.41324  10
 -15   1   5 0.34121 1.97425  19
  13  -1  -5 -0.4451 3.64032   5
  13  -1  -5 9.47229 4.39717  10
  13  -1  -5 0.11824 2.79853  20
 -13   1   5 -0.3687 2.60821  14
 -13   1   5 -0.9696 3.37082  19
  11  -1  -5 16.5578 5.15638  10
  11  -1  -5 22.5653 5.83402   5
  11  -1  -5 27.2932 5.30867  20
  11  -1  -5 28.6192 3.28340  18
 -11   1   5 19.7148 4.18313   3
 -11   1   5 19.6595 4.52858  14
   7  -1  -5 75.5941 8.57267  15
  -7   1   5 84.7561 5.49364   3
   5  -1  -5 59.6385 6.80264  15
  -5   1   5 65.3471 4.22870   3
  -3   1   5 1161.67 28.5505   3
  -1   1   5 1.11444 1.45281   3
  -1  -1  -5 329.068 9.88602   1
   1   1   5 313.707 8.14978   2
   1   1   5 323.784 10.4932  16
   1   1   5 294.309 9.30270   3
  -3  -1  -5 1334.81 36.6420   1
   3   1   5 1330.97 30.9062   2
   3   1   5 1344.81 35.3440  16
   3   1   5 1265.38 32.5629   3
  -5  -1  -5 34.3871 6.14336   1
   5   1   5 38.5590 4.66053   2
  -7  -1  -5 239.426 10.9430   3
  -7  -1  -5 226.108 18.1479   1
   7   1   5 259.669 11.1672   2
   7   1   5 213.936 12.0394  15
 -11  -1  -5 51.4431 7.39710  19
  11   1   5 61.4817 8.75530   8
  11   1   5 40.5339 7.51977  20
  11   1   5 54.4654 7.78217  10
  11   1   5 64.5242 13.7256  12
  11   1   5 49.9161 8.33560   5
  11   1   5 61.3821 8.24184  18
 -13  -1  -5 84.0479 6.97251  19
  13   1   5 67.1189 7.08378  20
  13   1   5 80.6958 9.30653  10
  13   1   5 84.6112 6.61121  18
  13   1   5 69.9157 8.50451   5
  13   1   5 81.2775 8.69618   8
  15   1   5 43.3748 4.66044  20
  15   1   5 52.9749 5.78779  10
  14  -2  -5 1.10445 2.46590  20
  14  -2  -5 3.89766 3.11761  10
 -14   2   5 1.91467 1.93317  19
 -14   2   5 0.59742 2.54265  14
  10  -2  -5 243.372 11.0507  18
  10  -2  -5 227.603 13.6562   5
  10  -2  -5 237.527 12.7320  20
  10  -2  -5 261.250 14.4884  10
 -10   2   5 256.634 11.8277   3
 -10   2   5 233.721 12.8955  14
   6  -2  -5 170.696 10.3694  15
  -6   2   5 185.693 7.88266   3
  -4   2   5 191.286 7.32811   3
  -2   2   5 -1.3800 1.51071   3
   0  -2  -5 308.717 8.95939   1
   0   2   5 290.372 7.52908   2
   0   2   5 270.277 8.73243   3
  -2  -2  -5 465.066 14.7890   1
   2   2   5 449.625 13.1122   3
   2   2   5 490.414 14.8071  16
   2   2   5 450.831 12.3381   2
  -4  -2  -5 1267.95 36.3567   1
   4   2   5 1256.58 30.7337   2
  -6  -2  -5 141.101 11.2972   1
   6   2   5 131.768 8.36129   2
  -8  -2  -5 214.625 10.9972   3
   8   2   5 229.798 11.4304   2
 -12  -2  -5 3.95620 3.44595  19
  12   2   5 -3.3415 3.32514  18
  12   2   5 -1.2946 4.66811   5
  12   2   5 -5.9954 4.25596  20
  12   2   5 -0.5420 4.58619  10
  12   2   5 3.93475 4.57639   8
 -14  -2  -5 13.1832 3.03602  19
  14   2   5 11.0844 3.57229  10
  14   2   5 21.3808 4.06154  20
  14   2   5 11.6815 3.46666   8
  14   2   5 18.6040 4.63530   5
  15  -3  -5 27.7748 3.22143  20
 -15   3   5 16.3746 2.07786  19
  13  -3  -5 3.70994 3.55795  10
  13  -3  -5 7.38633 3.65320  20
 -13   3   5 7.59544 4.35998  14
 -13   3   5 9.41295 3.38548  19
   7  -3  -5 32.1165 5.57002  15
  -7   3   5 32.4425 5.13059  14
  -7   3   5 30.3362 4.46161   3
   5  -3  -5 141.140 9.34320  15
  -5   3   5 141.327 6.71298   3
  -3   3   5 473.936 13.5049   3
  -1   3   5 31.1651 2.79352   3
  -1  -3  -5 158.711 6.79012   1
   1   3   5 162.299 7.15379  16
   1   3   5 157.775 5.73802   2
  -3  -3  -5 24.3880 4.12020   1
   3   3   5 33.3931 4.41709   2
  -5  -3  -5 245.242 11.9420   1
   5   3   5 250.431 9.95518   2
  -7  -3  -5 246.141 15.7987   1
   7   3   5 263.322 11.6854   2
  -9  -3  -5 1.72481 4.42541   3
   9   3   5 3.73777 5.07756   7
   9   3   5 5.39391 5.28690  20
   9   3   5 4.34467 4.63922   8
   9   3   5 -0.6078 4.37986  10
 -13  -3  -5 69.5944 6.73031  19
  13   3   5 62.5971 7.08041  10
  13   3   5 69.5057 8.71501   5
  13   3   5 62.0975 6.96461   8
  13   3   5 73.7742 7.64002  20
 -15  -3  -5 1.19771 1.87798  19
  15   3   5 -2.2625 2.36240  10
  15   3   5 3.29887 1.84985  20
  14  -4  -5 22.8250 3.91787  20
 -14   4   5 22.0794 3.28431  19
 -14   4   5 21.0323 3.93962  14
  12  -4  -5 13.4195 3.26026  18
  12  -4  -5 11.9124 4.82977  20
 -12   4   5 8.41214 3.28441  19
 -12   4   5 6.07217 4.20183  14
  10  -4  -5 8.88067 5.41530  15
  10  -4  -5 18.1103 4.65111  18
  10  -4  -5 17.9544 5.90047  20
 -10   4   5 14.6313 4.18873  19
 -10   4   5 11.1876 4.44797  14
   6  -4  -5 -0.0609 2.79994  15
  -6   4   5 2.12896 2.14503   3
  -4   4   5 -1.8454 1.51731   3
  -2   4   5 114.774 5.44413   3
   0   4   5 266.739 8.24108   2
  -2  -4  -5 201.894 9.03066   1
   2   4   5 211.278 7.76368   2
  -4  -4  -5 72.9292 6.46521   1
   4   4   5 71.7145 5.81587   2
  -6  -4  -5 357.482 16.2139   1
   6   4   5 338.993 13.2928   2
   8   4   5 -0.1930 3.87310   8
   8   4   5 -3.7063 4.03539   5
   8   4   5 3.99726 3.86625   2
   8   4   5 -0.4974 5.06307   7
 -10  -4  -5 -0.4199 4.83819   3
  10   4   5 6.69649 4.79992  20
  10   4   5 -2.5213 4.95643   5
  10   4   5 6.00394 5.98455   7
  10   4   5 -1.4947 3.72642   8
  10   4   5 -0.9749 3.63915  18
  10   4   5 35.9308 9.55716  12
  10   4   5 0.69889 4.58548  10
 -14  -4  -5 6.69704 2.72970  19
  14   4   5 5.14806 3.87428   5
  14   4   5 6.87505 3.50097  10
  14   4   5 6.58161 2.42751  20
  14   4   5 3.86467 2.46974   8
  13  -5  -5 21.2541 4.71600  20
 -13   5   5 21.8147 3.09026  19
 -13   5   5 16.3514 4.85102  14
  11  -5  -5 39.1655 5.75184  18
 -11   5   5 43.2659 5.71359  19
 -11   5   5 36.4311 6.37391  14
   9  -5  -5 253.260 9.58096   6
   9  -5  -5 275.800 15.6383  15
   9  -5  -5 281.253 14.4688  18
  -9   5   5 261.993 12.3458  19
  -9   5   5 262.666 13.5829  14
   7  -5  -5 39.3013 6.47349  15
  -7   5   5 26.9287 4.90530  14
   5  -5  -5 42.7050 5.86540  15
  -1  -5  -5 842.612 25.6343   1
   1   5   5 868.047 21.9473   2
  -3  -5  -5 86.7997 6.68925   1
   3   5   5 80.4813 5.48898   2
  -5  -5  -5 22.6310 4.78041   1
   5   5   5 20.4713 3.87573   2
   7   5   5 69.5833 6.95335   8
   7   5   5 55.9701 10.8955   7
   7   5   5 76.8236 7.54828   2
   9   5   5 43.9815 6.20986  18
   9   5   5 53.5307 9.25560   5
   9   5   5 44.5822 6.98069   8
   9   5   5 29.2696 8.18405   7
   9   5   5 59.3652 8.12399  20
   9   5   5 57.1334 7.37462   2
  11   5   5 -3.5203 3.63194  20
  11   5   5 -1.0234 11.1906  12
  11   5   5 5.27987 3.83444   8
  11   5   5 3.36968 4.66624   5
  11   5   5 0.97584 8.35886   7
  11   5   5 7.05745 4.82762  10
  14  -6  -5 8.68773 3.42928  20
 -14   6   5 9.80394 4.64753  12
 -14   6   5 7.06916 2.46624   9
  12  -6  -5 -1.8110 3.11948  18
 -12   6   5 1.58805 2.10903  19
 -12   6   5 1.74374 2.74429  14
  10  -6  -5 12.0453 2.52209   6
  10  -6  -5 10.9716 4.77526  18
 -10   6   5 9.37523 3.22037  19
 -10   6   5 10.6748 4.98914  14
   8  -6  -5 563.841 18.1024   6
   8  -6  -5 589.666 23.5642  15
  -8   6   5 562.023 21.1054  14
  -8   6   5 543.365 18.7645  19
   6  -6  -5 101.436 8.34063  15
  -6   6   5 104.805 8.93887  14
  -2  -6  -5 14.9603 3.57055   1
   2   6   5 21.3510 3.38919   2
  -4  -6  -5 -4.4166 2.36493   1
   4   6   5 2.08647 2.70292   2
   6   6   5 6.25602 3.78142   2
   6   6   5 1.73924 6.00482   7
   8   6   5 301.872 11.9189  18
   8   6   5 282.522 18.9306   7
   8   6   5 287.666 16.4106   5
   8   6   5 311.338 14.4224   2
   8   6   5 272.210 12.9644   8
   8   6   5 304.153 14.2440  20
  10   6   5 29.5869 12.1828   7
  10   6   5 27.2019 4.80453   8
  10   6   5 44.8236 8.00868   5
  10   6   5 27.4949 5.16408  20
 -12  -6  -5 11.7412 4.56148  19
  12   6   5 5.64355 3.77003   5
  12   6   5 -6.0532 11.7246  12
  12   6   5 9.05095 5.84198   7
  12   6   5 9.62782 3.06426   8
  12   6   5 3.53156 3.06225  20
 -14  -6  -5 3.26200 2.13867  19
  14   6   5 6.74294 2.56335   5
  13  -7  -5 0.23223 2.86898  20
  13  -7  -5 -1.1882 2.09493  18
 -13   7   5 1.36760 2.47854   9
 -13   7   5 -2.6747 3.16611  14
 -13   7   5 -1.8651 2.92253  12
  11  -7  -5 7.53034 4.51800  18
 -11   7   5 4.71002 2.35716  19
 -11   7   5 3.15354 5.68496  12
 -11   7   5 1.07516 2.89242  14
   9  -7  -5 189.931 13.1183  18
   9  -7  -5 201.306 9.48175   6
  -9   7   5 184.327 12.0006  14
  -9   7   5 199.852 9.38306  19
   7  -7  -5 61.3084 6.95451   6
  -7   7   5 46.0195 6.71121  14
  -7   7   5 50.2850 4.92052  19
  -5   7   5 639.444 21.8962  14
  -1  -7  -5 271.595 12.4724   1
  -3  -7  -5 312.818 14.5478   1
   3   7   5 322.749 12.2551   2
   5   7   5 460.962 16.3827   2
   5   7   5 450.844 20.4705   7
   7   7   5 141.558 7.76199  18
   7   7   5 140.925 10.0106  20
   7   7   5 139.242 9.38228   8
   7   7   5 114.284 10.9522   5
   7   7   5 120.845 9.25672   2
   7   7   5 141.724 17.3732   7
   9   7   5 147.537 10.0145  20
   9   7   5 158.344 12.8937   5
   9   7   5 167.632 22.7173   7
   9   7   5 153.085 9.71111   8
   9   7   5 235.212 17.9079  12
  11   7   5 74.3803 8.18416   5
  11   7   5 76.0913 6.00208   8
  11   7   5 54.9140 11.7012   7
  11   7   5 89.6991 18.3078  12
  11   7   5 77.3006 7.42603  20
 -13  -7  -5 163.396 8.34979  19
  13   7   5 157.857 10.2843   5
  13   7   5 192.443 16.4725  12
  12  -8  -5 6.11868 3.53085  18
 -12   8   5 4.81312 3.97918  14
 -12   8   5 4.27501 3.80628  12
 -12   8   5 4.41335 3.43588   9
  10  -8  -5 -0.6520 4.57750  18
  10  -8  -5 3.68377 2.25449   6
 -10   8   5 5.77894 3.23150  14
 -10   8   5 3.67471 5.49145  12
   8  -8  -5 611.437 19.9477   6
  -8   8   5 639.429 31.3941  12
  -8   8   5 606.115 22.5199  14
   6  -8  -5 2.79288 4.72254   6
   6  -8  -5 7.86922 4.12938  11
  -6   8   5 2.54568 5.55941  12
  -6   8   5 0.74751 3.73003  14
  -4   8   5 120.780 8.75248  14
  -2   8   5 -1.0762 3.17589  14
  -2  -8  -5 2.67617 2.90956   1
   2   8   5 -4.5779 2.50604   2
   2   8   5 1.20236 3.20503  14
   4   8   5 1527.40 42.1213   8
   4   8   5 1599.29 52.9255   7
   4   8   5 1571.13 43.0070  14
   4   8   5 1559.64 40.5921   2
   6   8   5 8.59985 3.91857  20
   6   8   5 19.5163 7.38880   7
   6   8   5 13.3866 3.36072  18
   6   8   5 11.5376 3.80282   8
   6   8   5 8.35740 5.63269   5
   6   8   5 12.0604 4.45103   2
   8   8   5 184.419 16.9723  12
   8   8   5 135.083 9.24671   8
   8   8   5 133.116 9.17180  20
   8   8   5 137.720 11.6712   5
   8   8   5 137.553 18.8088   7
  10   8   5 66.1602 13.3055  12
  10   8   5 36.4095 12.7626   7
  10   8   5 45.8998 5.83073   8
  10   8   5 35.1029 6.73779   5
  10   8   5 36.4254 5.20839  20
 -12  -8  -5 68.5512 7.98628  19
  12   8   5 53.4042 8.53970   7
  12   8   5 80.1560 8.34628   5
  12   8   5 79.8561 3.78859  20
  12   8   5 74.4768 14.4965  12
 -13   9   5 0.91232 1.68248   9
  11  -9  -5 13.2689 3.69210  18
 -11   9   5 15.1528 6.15223  12
 -11   9   5 15.1740 3.58073   9
 -11   9   5 15.5292 3.97258  14
   9  -9  -5 209.821 9.90192   6
  -9   9   5 210.092 10.3714   9
  -9   9   5 212.710 17.5984  12
  -9   9   5 225.199 12.7305  14
   7  -9  -5 180.968 12.0858  11
   7  -9  -5 184.124 11.0450   6
  -7   9   5 171.591 11.2404  14
  -7   9   5 191.759 16.5059  12
  -7   9   5 184.799 10.5985   9
   5  -9  -5 56.5731 6.20405  19
   5  -9  -5 54.5331 8.26930  11
  -5   9   5 49.2219 6.13545   9
  -5   9   5 62.0980 11.0964  12
  -5   9   5 49.8938 7.07247  14
   3  -9  -5 25.9906 6.36903  11
  -3   9   5 31.4561 5.79337  14
  -3   9   5 35.6091 7.78341  12
  -1   9   5 0.66449 3.30757  14
   1   9   5 351.374 15.1224  14
   1   9   5 344.521 16.5033   7
   3   9   5 131.043 11.5151   7
   3   9   5 120.490 8.45999   8
   3   9   5 130.783 8.67182   2
   3   9   5 125.515 9.16853  14
   3   9   5 176.658 15.6616  12
   5   9   5 83.6485 5.91695  18
   5   9   5 112.092 14.6939  12
   5   9   5 80.0567 7.73468  20
   5   9   5 83.5692 8.38662   2
   5   9   5 79.0202 7.61242   8
   5   9   5 94.6121 13.3850   7
   7   9   5 4.52263 3.01746   8
   7   9   5 -17.192 7.60987  12
   7   9   5 3.92673 3.88546  20
   7   9   5 0.71026 6.10581   5
   7   9   5 7.29713 9.36888   7
   9   9   5 7.10925 3.78268  20
   9   9   5 12.8205 12.4974   7
   9   9   5 -0.1301 4.78791   5
   9   9   5 9.34873 2.98677   8
   9   9   5 1.45587 7.49437  12
  11   9   5 26.0316 8.38938  12
  11   9   5 23.4083 2.91952  20
  11   9   5 14.4941 10.3561   7
  11   9   5 24.0352 4.60045   5
 -13  -9  -5 92.8439 5.41287  19
  12 -10  -5 4.67907 2.61895  18
 -12  10   5 9.25314 4.27312  12
  10 -10  -5 83.1039 9.36528  18
  10 -10  -5 80.0252 4.99483   6
 -10  10   5 89.4771 8.07511  14
 -10  10   5 84.3156 10.0958  12
 -10  10   5 87.3252 5.64784   9
   8 -10  -5 79.7417 8.96754  11
   8 -10  -5 91.2106 7.90448   6
  -8  10   5 105.325 13.6353  12
  -8  10   5 90.7371 7.92121  14
  -8  10   5 85.0926 6.39447   9
   6 -10  -5 9.45528 7.31903   4
   6 -10  -5 3.78871 4.48315  19
   6 -10  -5 -3.5334 3.77402  11
   6 -10  -5 -1.4581 4.05300   6
  -6  10   5 1.57217 2.89666  14
  -6  10   5 4.74067 3.67187   9
  -6  10   5 3.62060 6.16235  12
   4 -10  -5 34.6522 5.03784  19
   4 -10  -5 26.4118 6.69603  11
  -4  10   5 44.5392 5.16298   9
  -4  10   5 44.3950 8.80723  12
  -4  10   5 45.8142 6.93267  14
  -4  10   5 42.7853 7.84888  18
   2 -10  -5 50.3308 7.52586  11
  -2  10   5 38.3958 8.49115  12
  -2  10   5 43.1966 6.50931  14
   0 -10  -5 274.064 14.7313  11
   0  10   5 276.803 13.5123  14
   0  10   5 305.857 19.9877  12
   0  10   5 288.888 15.2069   7
   0  10   5 276.686 13.5711   8
   2  10   5 363.224 15.9698  20
   2  10   5 383.009 14.8724  18
   2  10   5 370.074 18.6843   7
   2  10   5 377.401 22.8127  12
   2  10   5 377.747 15.3412   8
   2  10   5 350.859 15.7213  14
   4  10   5 75.4463 7.91315   2
   4  10   5 78.5165 7.36061  20
   4  10   5 85.1536 13.0697   7
   4  10   5 84.1725 5.65784  18
   4  10   5 78.4291 14.5385  12
   4  10   5 93.4364 7.46935   8
   6  10   5 -4.8301 8.07518   7
   6  10   5 -9.3836 7.85003  12
   6  10   5 -3.2748 2.91136   8
   6  10   5 -0.8353 3.85144  20
   8  10   5 51.6070 6.29434  20
   8  10   5 49.2617 10.5866  12
   8  10   5 38.6540 12.8945   7
   8  10   5 52.7488 5.81272   8
  10  10   5 13.0623 2.07251  20
  10  10   5 8.48638 5.50264  12
  10  10   5 19.2353 5.02981   5
  10  10   5 15.7678 11.5414   7
 -12 -10  -5 46.8896 4.83234  19
  11 -11  -5 2.30803 2.45403  18
 -11  11   5 2.92987 2.92272  18
 -11  11   5 -0.8965 2.73688  12
   9 -11  -5 111.958 7.34337   6
  -9  11   5 111.038 5.06505   9
  -9  11   5 97.9199 7.76046  14
  -9  11   5 107.730 10.8705  12
   7 -11  -5 31.5485 5.37452   6
   7 -11  -5 31.6891 6.10541  11
  -7  11   5 33.8682 4.39501   9
  -7  11   5 28.7904 7.96725  12
  -7  11   5 20.1669 6.79865  18
  -7  11   5 30.0017 5.99201  14
   5 -11  -5 5.51455 3.91736  19
   5 -11  -5 8.18814 4.95944  11
  -5  11   5 4.54614 2.73830   9
  -5  11   5 11.6933 4.87020  14
  -5  11   5 7.37543 6.21388  12
  -5  11   5 -2.7844 5.09160  18
   3 -11  -5 23.4898 6.21429  11
   3 -11  -5 35.9395 5.23297  19
  -3  11   5 34.9000 8.10169  12
  -3  11   5 31.8078 6.00387  18
  -3  11   5 23.7351 5.43111  14
   1 -11  -5 261.066 14.7192  11
  -1  11   5 244.216 13.8766  20
  -1  11   5 239.551 15.1543   7
  -1  11   5 241.697 18.5551  12
  -1  11   5 238.232 12.9240   8
  -1  11   5 249.679 12.4031  18
  -1  11   5 244.660 12.9442  14
  -1 -11  -5 184.677 11.8835  11
   1  11   5 177.086 10.7474   8
   1  11   5 182.581 9.68192  18
   1  11   5 186.796 17.0328  12
   1  11   5 199.382 13.3480   7
   1  11   5 185.824 11.3023  14
   1  11   5 183.510 11.4148  20
   3  11   5 431.694 25.5097  12
   3  11   5 430.735 13.9604  18
   3  11   5 443.309 16.4838   8
   3  11   5 448.550 18.2226  14
   3  11   5 426.860 17.0900  20
   3  11   5 415.079 21.0547   7
   5  11   5 155.094 17.0295  12
   5  11   5 159.484 8.96931   8
   5  11   5 190.159 19.2573   7
   5  11   5 168.072 10.1620  20
   7  11   5 1.17477 4.61351  12
   7  11   5 0.64050 3.35533  20
   7  11   5 1.88397 2.67020   8
   7  11   5 3.14517 11.1575   7
   9  11   5 100.523 3.79705  20
   9  11   5 114.608 22.5321   7
   9  11   5 93.5333 10.8953  12
 -11 -11  -5 -0.9498 4.55411  19
  11  11   5 -6.0075 8.51505  12
  11  11   5 -4.5177 4.35126   7
  10 -12  -5 37.5083 5.49497  18
 -10  12   5 46.6577 6.13665  18
 -10  12   5 45.8546 8.12154  12
   8 -12  -5 49.7542 6.97035  11
   8 -12  -5 45.6789 4.89216   6
  -8  12   5 40.3990 7.99471  12
  -8  12   5 61.1000 8.21868  18
  -8  12   5 50.6383 5.90995  14
   6 -12  -5 23.1608 6.09975   4
   6 -12  -5 25.5640 5.52712  11
  -6  12   5 12.9564 5.34480  18
  -6  12   5 14.7013 7.12075  12
  -6  12   5 22.7021 4.71605  14
   4 -12  -5 181.772 10.5092  19
   4 -12  -5 177.264 12.3143  11
  -4  12   5 172.799 15.9443  12
  -4  12   5 199.570 11.8156  18
  -4  12   5 186.792 11.0793  14
   2 -12  -5 35.7193 5.71782  19
   2 -12  -5 37.9055 6.62056  11
  -2  12   5 35.4670 5.96203   8
  -2  12   5 33.7653 6.45843  20
  -2  12   5 26.6256 8.20422  12
  -2  12   5 35.5785 5.99625  14
  -2  12   5 31.0106 5.35918  18
   0 -12  -5 155.107 11.2455  11
   0 -12  -5 154.535 9.87768  19
   0  12   5 133.560 8.74179  18
   0  12   5 131.210 10.1964  20
   0  12   5 153.114 10.6838  14
   0  12   5 147.153 15.5411  12
   0  12   5 140.132 12.2256   7
   0  12   5 149.166 9.91004   8
   2  12   5 130.892 6.22786  18
   2  12   5 120.104 9.13746  20
   2  12   5 138.406 14.7016   7
   2  12   5 135.173 15.6667  12
   2  12   5 132.578 8.71132   8
   4  12   5 59.1870 10.3464  12
   4  12   5 48.4060 6.01071  20
   4  12   5 49.2844 8.97146   7
   4  12   5 47.3956 5.37997   8
   6  12   5 28.4849 10.4544   7
   6  12   5 20.1047 7.83297  12
   6  12   5 22.4487 3.89310  20
   6  12   5 20.5207 3.34063   8
   8  12   5 108.765 11.2953  12
   8  12   5 146.831 21.6061   7
  10  12   5 28.9191 5.80806  12
  10  12   5 18.2196 8.18531   7
   9 -13  -5 88.8693 4.56227   6
  -9  13   5 92.4330 6.41044  18
  -9  13   5 70.7500 7.73459  12
   7 -13  -5 11.1498 3.28598  11
   7 -13  -5 13.3776 3.02409   6
  -7  13   5 10.3429 4.09744  18
  -7  13   5 12.7873 4.36432  12
  -7  13   5 12.3538 3.67184  14
   5 -13  -5 126.896 11.6414   4
   5 -13  -5 130.722 9.50071  19
   5 -13  -5 125.282 8.96824  11
  -5  13   5 110.279 12.1829  12
  -5  13   5 120.804 9.43418  14
  -5  13   5 114.986 8.79617  18
   3 -13  -5 1.96947 3.80974  11
   3 -13  -5 0.04928 3.68662  19
  -3  13   5 3.42314 4.07214  12
  -3  13   5 -0.1267 3.88094  20
  -3  13   5 4.41178 4.21605  14
  -3  13   5 -3.2763 2.77957  18
  -3  13   5 0.26501 4.00817   8
   1 -13  -5 5.82291 4.40581  11
   1 -13  -5 1.35393 4.01109  19
  -1  13   5 5.41254 4.48072  14
  -1  13   5 1.49276 3.92008  20
  -1  13   5 11.9675 3.08779  18
  -1  13   5 2.96426 3.59894   8
  -1  13   5 8.55693 5.96704  12
  -1 -13  -5 36.2382 5.82187  11
  -1 -13  -5 27.1564 4.84113  19
   1  13   5 29.5964 5.02164  20
   1  13   5 23.4482 6.65412   7
   1  13   5 40.3982 5.68705   8
   1  13   5 24.7038 5.34502  14
   1  13   5 22.1611 7.81859  12
  -3 -13  -5 8.04361 5.26433   4
   3  13   5 23.8260 7.96466   7
   3  13   5 18.1173 7.06398  12
   3  13   5 12.6636 3.55940  20
   3  13   5 12.8785 3.35778   8
   5  13   5 60.0774 4.59981   8
   5  13   5 57.3370 5.05625  20
   5  13   5 59.7614 10.8358   7
   5  13   5 74.3769 11.9773  12
   7  13   5 8.93216 6.19574  12
   7  13   5 12.8162 10.6456   7
   9  13   5 23.3841 6.47951   7
   9  13   5 25.5452 6.11782  12
   8 -14  -5 63.8190 4.43097   6
  -8  14   5 68.7776 8.70953  12
  -8  14   5 78.4525 4.80240  18
   6 -14  -5 66.4968 6.93609   4
   6 -14  -5 76.8556 6.49649  11
   6 -14  -5 42.4514 5.18672   6
  -6  14   5 67.3004 8.77691  12
  -6  14   5 70.1078 5.38400  18
  -6  14   5 72.2147 6.95863  14
   4 -14  -5 59.0212 7.22355   4
   4 -14  -5 58.7487 7.17750  19
   4 -14  -5 48.7823 6.09909  11
  -4  14   5 55.4988 6.13283  14
  -4  14   5 65.9902 8.58568  20
  -4  14   5 57.5422 8.92155  12
  -4  14   5 70.6179 5.39200  18
  -4  14   5 66.3067 7.89277   8
   2 -14  -5 57.6855 7.26256  19
   2 -14  -5 63.5582 9.68604   4
   2 -14  -5 51.6459 6.10282  11
  -2  14   5 54.5087 7.64572  14
  -2  14   5 52.2186 5.05406  18
  -2  14   5 49.7453 6.66951   8
  -2  14   5 59.9775 7.91807  20
  -2  14   5 50.4482 8.90549  12
   0 -14  -5 17.6503 4.55690  19
   0 -14  -5 22.1777 4.68549  11
   0  14   5 13.3582 4.74231  14
   0  14   5 19.2781 6.90543  12
   0  14   5 23.6975 4.37451   8
   0  14   5 15.4673 3.70471  20
  -2 -14  -5 -6.6067 3.76953   4
  -2 -14  -5 -4.0421 3.29715  19
   2  14   5 -6.8706 5.09902  12
   2  14   5 -0.5527 2.56044  20
   2  14   5 -3.6088 2.28723   8
   2  14   5 8.59497 8.81317   7
   4  14   5 71.4926 11.4330  12
   4  14   5 64.2084 5.21654  20
   4  14   5 72.7750 4.54141   8
   4  14   5 51.9480 10.1413   7
   6  14   5 15.5065 6.32453  12
   6  14   5 16.5811 9.64094   7
   8  14   5 45.3383 6.36443  12
   5 -15  -5 92.1846 6.58986  11
   5 -15  -5 85.5118 6.30705   4
  -5  15   5 90.0922 6.82290  20
  -5  15   5 83.0745 6.03203  14
  -5  15   5 96.3962 10.0409  12
  -5  15   5 94.4777 6.40681   8
   3 -15  -5 43.7657 5.68044   4
   3 -15  -5 60.9511 7.40510  19
   3 -15  -5 52.9726 6.68037  11
  -3  15   5 35.0131 7.15993  12
  -3  15   5 39.4853 5.18593  14
  -3  15   5 53.8965 6.37835   8
  -3  15   5 42.0041 5.27561  20
   1 -15  -5 78.1115 7.71946  11
   1 -15  -5 73.3514 7.39047   4
   1 -15  -5 82.1557 8.20849  19
  -1  15   5 75.8269 7.40213  14
  -1  15   5 66.0759 5.49263   8
  -1  15   5 85.1185 7.01276  20
  -1  15   5 82.4955 9.67134  12
  -1 -15  -5 1.37298 4.27288  19
  -1 -15  -5 2.81596 3.83880   4
   1  15   5 2.40050 3.80910  12
   1  15   5 7.89188 2.88656  20
   1  15   5 6.28671 2.36976   8
  -3 -15  -5 32.4870 5.58310  19
   3  15   5 36.7725 3.69909  20
   3  15   5 29.8198 8.47624   7
   3  15   5 29.6880 2.30575   8
   3  15   5 33.5987 7.09205  12
   5  15   5 91.7586 8.83910  12
   5  15   5 110.213 15.9077   7
   4 -16  -5 21.5163 3.58009  11
   4 -16  -5 21.8745 3.68495   4
  -4  16   5 22.3176 5.26059  12
  -4  16   5 24.6304 3.44786  20
   2 -16  -5 33.5757 5.16207  11
   2 -16  -5 23.0810 3.72212   4
  -2  16   5 32.9016 4.37922   8
  -2  16   5 26.0759 6.00530  12
  -2  16   5 27.2990 3.58394  20
   0 -16  -5 63.2198 5.46519   4
   0 -16  -5 72.7980 8.39054  19
   0 -16  -5 70.3356 6.04328  11
   0  16   5 70.9633 4.18794   8
   0  16   5 72.8636 5.02267  20
   0  16   5 46.9915 7.18509  12
   2  16   5 11.3750 5.30770  12
   2  16  -6 17.3646 2.99440   7
   0  16  -6 -1.0405 1.53546   7
   2 -16   6 0.82614 2.20986  19
   4 -16   6 -0.7330 1.47466  19
   3  15  -6 1.71109 1.56259   7
   1  15  -6 20.5493 4.06739   7
  -1  15  -6 0.78418 2.12308   7
  -3  15  -6 1.12165 2.45462   7
   3 -15   6 1.14081 2.61607  19
   5 -15   6 3.83410 1.98784  19
   4  14  -6 17.5079 3.31804   7
   2  14  -6 23.5708 4.73718   7
   2  14  -6 24.1950 3.83228   7
   0  14  -6 41.3859 5.29642   7
  -2  14  -6 2.75444 3.04303   7
  -2  14  -6 4.46885 1.47012  20
  -4  14  -6 6.62584 3.58428   7
  -4  14  -6 6.13281 2.04885   8
  -4  14  -6 8.91208 2.42830  20
   4 -14   6 2.54312 2.17928  19
  -6  14  -6 15.5762 3.12041   8
  -6  14  -6 18.5470 3.68521  20
   6 -14   6 9.34791 2.64700  19
  -8  14  -6 15.6975 2.70078  20
   3  13  -6 -1.5871 1.94224   7
   1  13  -6 11.4111 3.27451   7
  -1  13  -6 -1.4888 2.26180   7
  -1  13  -6 -1.5110 1.72884  20
  -3  13  -6 4.41930 2.90623  20
  -3  13  -6 7.86840 2.74200   8
  -3  13  -6 3.04852 3.79875   7
  -5  13  -6 69.9952 6.59449  20
  -5  13  -6 94.8829 8.22613   7
  -5  13  -6 64.2267 5.97871   8
   5 -13   6 82.8652 7.05186  19
  -7  13  -6 4.80171 3.32239  20
  -7  13  -6 0.50681 3.00165   8
   7 -13   6 1.92612 2.39140  19
  -9  13  -6 2.34469 3.04106  20
   2  12  -6 7.55003 3.01621   7
   0  12  -6 187.197 11.0362   7
   0  12  -6 191.321 6.74696  20
  -2  12  -6 48.8931 8.81890   7
  -2  12  -6 71.6557 10.2692  13
  -2  12  -6 57.6977 5.35147   8
  -2  12  -6 57.3408 5.27205  20
  -4  12  -6 32.6537 6.81207   7
  -4  12  -6 28.4100 4.73436  20
  -4  12  -6 26.1948 4.83880   8
  -6  12  -6 27.2619 5.47073  20
  -6  12  -6 22.1753 4.56077   8
   6 -12   6 22.4714 4.37009  19
  -8  12  -6 9.33853 2.17894  18
  -8  12  -6 5.48530 4.28891  20
  -8  12  -6 7.49168 3.91701   8
   8 -12   6 8.43406 2.32446  19
 -10  12  -6 -5.4937 3.17615  20
   1  11  -6 300.630 14.0247   7
  -1  11  -6 21.5037 3.55635  20
  -1  11  -6 32.3887 6.48378   7
  -1  11  -6 35.5769 4.16691   8
  -1  11  -6 36.8254 7.45335  13
   1 -11   6 23.3256 3.70674   3
  -3  11  -6 40.1494 7.15925   7
  -3  11  -6 31.1766 4.95232  20
  -3  11  -6 50.8980 9.30567  13
   3 -11   6 33.1263 5.16846   3
  -7  11  -6 0.38277 4.23318  20
  -7  11  -6 3.45721 2.92575  18
   7 -11   6 7.27570 3.24513  19
  -9  11  -6 8.26476 3.38720  18
 -11  11  -6 7.66495 2.21712  18
  11 -11   6 2.15471 2.35610   6
   0  10  -6 23.5197 5.84602  13
   0  10  -6 22.7505 3.42090   8
   0  10  -6 23.2324 3.37355  20
   0  10  -6 19.9420 4.01958   7
   0 -10   6 25.7094 3.61110   3
  -2  10  -6 32.7418 4.86743  20
  -2  10  -6 33.7177 6.20151   7
  -2  10  -6 27.9732 6.65971  13
   2 -10   6 34.8627 5.16101   3
  -4  10  -6 247.214 16.0810  13
  -4  10  -6 222.221 9.95148  18
  -4  10  -6 254.946 13.0824  20
   4 -10   6 219.028 11.1209   3
  -6  10  -6 15.8373 5.40406  20
   6 -10   6 12.6206 5.41874  15
   6 -10   6 11.5710 4.21185  19
   8 -10   6 3.76525 5.00293  15
   8 -10   6 1.51558 2.72105  19
  10 -10   6 8.35914 4.57912   6
 -12  10  -6 1.86410 2.33315  18
   1   9  -6 0.80538 1.49465   8
   1   9  -6 7.67259 4.61962  13
  -1  -9   6 2.50657 1.65656   3
  -1   9  -6 38.9218 6.90100  13
  -1   9  -6 43.5924 5.87944   7
   1  -9   6 49.4503 4.59691   3
  -3   9  -6 111.670 8.75264  20
  -3   9  -6 115.785 11.2083  13
   3  -9   6 132.008 7.62151   3
   7  -9   6 48.0561 7.32701  19
   7  -9   6 49.5599 8.29000  15
   9  -9   6 -6.2914 4.25501  15
   9  -9   6 -1.0455 2.43597  19
  11  -9   6 2.98687 2.31712   6
  12   8  -6 11.8502 2.45646   7
  12   8  -6 15.5407 3.45346   5
  10   8  -6 9.57136 3.80003   5
   0  -8   6 14.1183 2.33967   3
   2  -8   6 21.2149 4.86343  15
   2  -8   6 15.8431 3.13660   3
  -4   8  -6 377.299 19.3805  13
   4  -8   6 385.409 14.4805   3
   4  -8   6 396.836 17.9965  15
  -6   8  -6 62.4028 9.72125  13
   6  -8   6 67.4649 7.40263  19
   6  -8   6 60.3562 8.76842  15
   8  -8   6 37.8041 6.87460  15
   8  -8   6 43.9574 6.72587  19
  10  -8   6 38.5890 7.16134  15
  10  -8   6 32.1383 5.50020   6
  12  -8   6 5.83855 2.60150   6
  13   7  -6 4.61774 1.83389   7
  13   7  -6 2.05351 3.17203   5
  11   7  -6 -0.3101 3.24772   7
  11   7  -6 -3.7151 3.78575   5
   9   7  -6 122.530 10.9727   5
  -3  -7   6 44.3328 2.76428  16
  -1  -7   6 40.5217 3.47967  16
   1  -7   6 2.91887 2.38792  16
   1  -7   6 1.73025 3.48160  15
   1  -7   6 2.36495 1.79571   3
   3  -7   6 26.4293 4.74960  16
   3  -7   6 14.5498 3.38050   3
   3  -7   6 20.6982 5.32479  15
  -5   7  -6 329.375 18.1571  13
   5  -7   6 359.115 17.2844  15
   5  -7   6 366.088 14.3331   3
   7  -7   6 35.0748 6.58422  15
   7  -7   6 41.4210 6.33421  19
   9  -7   6 194.659 9.38466  19
   9  -7   6 187.461 13.7811  15
  11  -7   6 3.49421 3.66787   6
  11  -7   6 6.52299 4.91595  15
  13  -7   6 29.9253 4.28804  18
  14   6  -6 4.89108 3.13009   5
  12   6  -6 0.40888 2.42824   7
  12   6  -6 2.49442 3.45082  10
  12   6  -6 3.67904 2.98485   5
  12   6  -6 2.84289 10.3660  12
  10   6  -6 -1.1474 4.00452  10
  10   6  -6 5.74578 4.63178   5
  10   6  -6 4.00104 5.98279   7
  10   6  -6 1.90159 18.5281  12
   8   6  -6 1.73318 4.10491   5
   8   6  -6 4.06189 4.50799  10
  -4  -6   6 118.434 3.62516  16
  -2  -6   6 294.080 9.04771  16
   0  -6   6 387.104 10.8141   3
   0  -6   6 373.752 12.4850  16
   2  -6   6 413.502 14.6885  16
   2  -6   6 401.683 12.8824   3
   2  -6   6 396.176 16.4596  15
   4  -6   6 182.554 11.5385  15
   4  -6   6 184.950 9.08306   3
   4  -6   6 179.302 10.6542  16
  -6   6  -6 406.174 20.1906  13
   6  -6   6 418.074 19.4927  15
   8  -6   6 41.0065 7.29847  15
   8  -6   6 41.5211 5.47073  19
   8  -6   6 46.4458 6.51112   2
  10  -6   6 29.7764 6.70413  15
  10  -6   6 26.2494 5.12495   6
  12  -6   6 33.9708 6.67982  15
  12  -6   6 37.9854 4.95490   6
  14  -6   6 60.2981 5.09185  18
  13   5  -6 4.27051 2.69222  10
  13   5  -6 2.95354 2.60659   5
  13   5  -6 3.90469 2.23722   7
  11   5  -6 12.6016 16.0500  12
  11   5  -6 -8.9251 3.33972   7
  11   5  -6 -0.8683 3.73614  10
  11   5  -6 -3.1020 3.11076   5
   9   5  -6 7.44276 5.12934   5
   9   5  -6 9.68276 5.28193  10
  -1  -5   6 39.1758 2.85031  16
   1  -5   6 3113.71 77.1792  16
   1  -5   6 3081.36 72.6699   3
   3  -5   6 7.31659 3.41430  15
   3  -5   6 14.7079 3.98379  16
   3  -5   6 13.0084 2.88101   3
   5  -5   6 321.727 12.6674   3
   5  -5   6 305.586 15.2766  15
   7  -5   6 3.31883 4.26870  15
   9  -5   6 76.9278 9.28280  10
   9  -5   6 80.4370 9.88190  15
   9  -5   6 66.5579 8.92334   6
  11  -5   6 48.8445 6.65480   6
  11  -5   6 59.8752 8.52440  10
  11  -5   6 40.9323 7.96556  15
  13  -5   6 83.4773 8.34963  10
  13  -5   6 85.1454 8.47987  18
  14   4  -6 17.7202 3.36923   7
  14   4  -6 8.19905 3.77808   5
  14   4  -6 18.7033 3.28361  10
 -14  -4   6 12.7633 3.45964  14
  12   4  -6 97.4734 9.90738   5
  12   4  -6 94.1975 8.44482   7
  12   4  -6 136.263 16.6920  12
  12   4  -6 110.686 8.52875  10
  10   4  -6 7.75277 5.30512   7
  10   4  -6 11.5262 5.09601   5
  10   4  -6 26.3400 16.5161  12
  10   4  -6 16.8672 5.34948  10
   8   4  -6 40.0368 7.08992   5
   0  -4   6 76.4301 4.43466  16
   0  -4   6 79.9130 3.31845   3
   2  -4   6 2.88999 1.60476   3
   2  -4   6 7.74781 2.42157  16
   4  -4   6 157.245 8.90629  16
   4  -4   6 156.400 7.47452   3
   4  -4   6 140.713 9.68308  15
   6  -4   6 1108.58 36.6802  15
   8  -4   6 153.997 10.4056   2
   8  -4   6 161.604 12.2967  15
  10  -4   6 74.2249 10.2036  15
  10  -4   6 88.1013 9.79589  10
  10  -4   6 100.684 8.46658   6
  12  -4   6 27.8613 3.94775   6
  12  -4   6 22.0057 6.71905  15
  12  -4   6 25.8605 6.17546  18
  12  -4   6 25.0131 5.81950  10
  14  -4   6 169.304 8.34959  18
  14  -4   6 170.573 8.99277  10
  15   3  -6 -0.5490 1.46149  10
  13   3  -6 144.176 9.67769   7
  13   3  -6 147.070 9.73681   5
  13   3  -6 166.804 10.5130  10
  11   3  -6 93.5182 9.66755  10
  11   3  -6 111.183 19.9900  12
  11   3  -6 90.5805 3.96899  20
  11   3  -6 96.5977 9.96208   5
  11   3  -6 89.5529 9.10310   7
   9   3  -6 5.77940 2.07389  20
   9   3  -6 5.08192 4.39139  10
   9   3  -6 3.76344 4.41569   5
   9   3  -6 11.2543 4.46380   7
   9   3  -6 -2.7718 13.7656  12
  -9  -3   6 5.43840 2.27858   3
  -1  -3   6 1.87771 1.37116  16
   1  -3   6 524.441 15.5292  16
   1  -3   6 511.539 13.9920   3
   3  -3   6 3.96520 2.35624   3
   3  -3   6 8.65883 2.80529  16
  -5   3  -6 82.1376 7.28173   1
   5  -3   6 80.9574 8.05511  15
   5  -3   6 88.7768 5.99586   3
   7  -3   6 25.1602 4.80117   2
   7  -3   6 23.9585 5.37000  15
  -9   3  -6 156.178 8.42407  19
   9  -3   6 170.637 11.1450   2
   9  -3   6 155.850 12.3867  15
   9  -3   6 139.960 12.0080  10
   9  -3   6 150.854 10.3213   6
  11  -3   6 2.60281 5.66007  18
  11  -3   6 1.54585 3.01449   6
  11  -3   6 5.30269 3.35755  10
  11  -3   6 -6.9974 4.49848  15
  13  -3   6 97.7896 8.96589  10
  13  -3   6 102.082 8.78577  18
  13  -3   6 88.8001 8.34052  15
  14   2  -6 24.4510 4.19382   5
  14   2  -6 21.8368 4.63670   7
  14   2  -6 23.7539 4.31279  10
 -14  -2   6 15.4914 4.12946  14
  12   2  -6 353.508 17.4861   5
  12   2  -6 315.504 15.7264   7
  12   2  -6 338.503 10.2721  20
  12   2  -6 336.349 16.5926  10
  10   2  -6 18.6332 11.3076  12
  10   2  -6 0.88505 2.24873  20
  10   2  -6 -2.8460 3.98459   5
  10   2  -6 1.58197 4.09608  10
  10   2  -6 -4.5997 4.43098   7
 -10  -2   6 -0.8054 2.43545   3
  -8  -2   6 241.316 9.14167   3
  -6  -2   6 342.580 10.1928   3
  -2  -2   6 229.277 7.14877   1
   0  -2   6 43.2993 2.56945   3
   0  -2   6 42.2764 3.53672  16
   2  -2   6 3.06651 2.01232   3
   2  -2   6 7.89194 2.43483  16
  -4   2  -6 45.8619 5.33972   1
   4  -2   6 45.4495 6.25719  15
   4  -2   6 46.4988 5.61431  16
   4  -2   6 54.0028 4.78091   3
  -6   2  -6 461.068 18.7387   1
   6  -2   6 473.109 15.7699   2
   6  -2   6 449.263 18.8873  15
   8  -2   6 52.8910 8.18301  15
   8  -2   6 56.0828 7.03027   2
 -10   2  -6 2.31356 2.73933  19
  10  -2   6 6.03976 4.22402   6
  10  -2   6 2.59511 4.82384  10
  10  -2   6 1.61994 4.75864  15
 -12   2  -6 -2.4785 2.73447  19
  12  -2   6 5.34790 3.67192  15
  12  -2   6 2.18092 1.91280   6
  12  -2   6 -1.6717 4.80863  18
  12  -2   6 0.02021 4.54978  10
  14  -2   6 27.1532 4.36936  10
  14  -2   6 28.2927 4.34137  18
  15   1  -6 1.04651 1.94104  10
  15   1  -6 2.04045 3.16813   5
 -15  -1   6 0.30548 2.03472  19
  13   1  -6 1.35618 3.01694   5
  13   1  -6 7.94251 4.41184   7
  13   1  -6 4.04661 3.06003  10
  13   1  -6 5.00545 1.87646  20
 -13  -1   6 3.00539 3.29549  14
  11   1  -6 11.3922 3.37295  20
  11   1  -6 5.75173 4.50188  10
  11   1  -6 3.34023 3.86157   7
  11   1  -6 5.51365 4.80085   5
  11   1  -6 -0.9369 6.89873  12
   9   1  -6 930.781 32.6316   5
   9   1  -6 916.643 32.1169  10
   9   1  -6 900.009 26.6282  20
   9   1  -6 916.953 41.3082  12
   9   1  -6 899.067 33.2305   7
  -9  -1   6 897.295 25.6311   3
  -7  -1   6 360.252 11.6870   3
  -5  -1   6 156.210 5.74897   3
  -3  -1   6 10.3378 1.50858   3
  -1  -1   6 202.410 6.13047   3
   1  -1   6 29.4803 3.28930  16
   1  -1   6 27.4242 2.71649   3
  -3   1  -6 225.363 9.54258   1
   3  -1   6 216.203 9.32914  16
   3  -1   6 224.366 8.26299   3
   3  -1   6 226.415 7.76854   2
  -5   1  -6 1567.51 45.0150   1
   5  -1   6 1600.25 38.1296   2
   5  -1   6 1491.81 45.6072  15
  -7   1  -6 20.7801 5.02273   1
   7  -1   6 14.2763 4.24112   2
   7  -1   6 11.4538 4.23390  15
  -9   1  -6 100.225 8.03525  19
   9  -1   6 102.824 7.90129   6
   9  -1   6 102.815 10.0549  15
   9  -1   6 88.4821 10.2108  10
   9  -1   6 90.6818 7.85611   2
 -11   1  -6 -2.3453 3.22960  19
  11  -1   6 10.6396 5.65931  18
  11  -1   6 -5.9205 4.20938  10
  11  -1   6 2.80526 2.72770   6
  11  -1   6 2.61685 4.81154  15
 -13   1  -6 1.77649 2.45052  19
  13  -1   6 1.47980 3.66160  18
  13  -1   6 -1.7265 3.98347  10
  15  -1   6 27.4077 3.97822  20
  15  -1   6 19.1391 3.12692  10
  14   0  -6 11.3856 3.68804  10
  14   0  -6 23.5072 6.19629   7
  14   0  -6 16.0768 1.99205  20
  14   0  -6 13.3771 4.08182   5
 -14   0   6 17.2327 4.35052  14
 -14   0   6 14.6086 3.29035  19
  12   0  -6 7.38815 3.48352  10
  12   0  -6 6.10944 2.74913  20
  12   0  -6 14.5057 4.96840   5
  12   0  -6 4.85722 4.51595   7
 -12   0   6 12.7852 4.77545  14
  10   0  -6 59.2304 8.23250  10
  10   0  -6 55.3038 6.61571  20
  10   0  -6 62.7627 8.43520   5
  10   0  -6 42.0839 7.91804   7
 -10   0   6 69.7076 5.92900   3
  -6   0   6 1518.77 37.8514   3
  -4   0   6 4757.46 109.967   3
  -2   0   6 3466.32 80.1254   3
   0   0   6 203.719 6.69340   3
  -2   0  -6 95.9925 5.67396   1
   2   0   6 95.0513 4.20850   2
   2   0   6 85.3824 4.67198   3
   2   0   6 95.5246 5.63663  16
  -4   0  -6 678.864 23.1611   1
   4   0   6 702.604 18.6870   2
  -6   0  -6 525.064 22.2290   1
   6   0   6 513.137 16.4946   2
   6   0   6 480.442 19.4229  15
   8   0   6 33.5828 5.16096   2
   8   0   6 40.0407 6.32524  15
 -10   0  -6 15.0036 4.53063  19
  10   0   6 6.09734 3.39105   6
  10   0   6 2.01653 4.87026   2
  10   0   6 4.15321 5.66992  18
  10   0   6 7.37343 5.03123  15
  10   0   6 9.34575 5.30547   5
  10   0   6 11.9946 5.25067  10
 -12   0  -6 103.895 8.27878  19
  12   0   6 80.5373 8.41434  18
  12   0   6 90.1334 10.2290  10
  14   0   6 222.138 11.0990  20
  14   0   6 223.984 10.8488   8
  14   0   6 176.847 10.5444  10
  15  -1  -6 2.38660 2.36493  10
 -15   1   6 1.31417 1.95605  19
  13  -1  -6 6.06687 5.70806   7
  13  -1  -6 3.97021 3.90011   5
  13  -1  -6 3.34240 3.00514  20
  13  -1  -6 6.99366 3.81389  10
 -13   1   6 4.36610 3.37601  19
 -13   1   6 6.09138 4.03412  14
  11  -1  -6 -1.0157 5.12965   7
  11  -1  -6 8.94372 4.60742  10
  11  -1  -6 6.90210 3.43473  20
  11  -1  -6 1.74368 4.21739   5
 -11   1   6 16.4952 5.00046  14
   9  -1  -6 937.648 29.6315  20
   9  -1  -6 916.119 33.3729   5
   9  -1  -6 932.312 33.1341  10
   9  -1  -6 1083.10 33.5837   7
  -9   1   6 969.781 28.0589   3
  -7   1   6 388.736 13.3020   3
  -5   1   6 162.901 6.98510   3
  -3   1   6 10.9935 2.02894   3
  -1   1   6 195.601 6.56288   3
  -1  -1  -6 30.3707 3.57108   1
   1   1   6 27.7143 3.60019  16
   1   1   6 29.0917 3.09145   3
  -3  -1  -6 220.973 10.2648   1
   3   1   6 223.708 8.33034   3
   3   1   6 216.095 9.30377  16
   3   1   6 217.164 7.64406   2
  -5  -1  -6 1474.42 45.7451   1
  -5  -1  -6 1554.05 39.6453   3
   5   1   6 1585.48 37.6874   2
  -7  -1  -6 17.2844 4.68755   3
  -7  -1  -6 25.5953 10.7850   1
   7   1   6 10.6874 4.56167   2
   7   1   6 13.9938 4.49911  15
   9   1   6 105.933 7.31593   6
   9   1   6 97.6951 9.14871   2
   9   1   6 112.948 10.6801   5
   9   1   6 107.847 10.5495  10
 -11  -1  -6 0.49542 3.19386  19
  11   1   6 0.82113 4.43214  10
  11   1   6 -8.5287 4.23309  18
  11   1   6 -8.4439 5.02939   8
  11   1   6 0.96342 5.74718   5
 -13  -1  -6 1.68698 2.57332  19
  13   1   6 -4.5624 3.94513   5
  13   1   6 -5.3907 4.03127  10
  13   1   6 -0.5170 4.59769   8
  13   1   6 2.60011 3.03419  18
  13   1   6 1.40114 4.32571  20
  15   1   6 26.3829 4.04226  10
  15   1   6 25.9020 4.07389  20
  14  -2  -6 27.3054 3.52332  20
  14  -2  -6 23.6058 3.75085  10
 -14   2   6 26.1698 3.63411  19
 -14   2   6 21.3388 3.95272  14
  12  -2  -6 343.574 14.3974  20
  12  -2  -6 355.725 16.5738  10
  12  -2  -6 334.891 15.9829   5
 -12   2   6 345.503 14.4353  19
 -12   2   6 359.219 16.0027  14
  -8   2   6 229.698 11.7529  14
  -8   2   6 236.201 10.1243   3
  -6   2   6 371.562 12.5674   3
  -4   2   6 1721.98 42.1989   3
  -2   2   6 229.763 7.70309   3
   0  -2  -6 48.4929 2.96996   1
   0   2   6 45.4937 3.68333   3
  -2  -2  -6 2.37835 2.02749   1
   2   2   6 3.25136 1.74042   2
   2   2   6 1.34328 2.08779   3
   2   2   6 0.44967 2.82773  16
  -4  -2  -6 48.6369 6.74609   1
   4   2   6 46.7672 4.95876   2
  -6  -2  -6 437.927 21.3897   1
   6   2   6 495.478 15.8818   2
  -8  -2  -6 57.2361 8.66647   3
   8   2   6 70.7977 8.75275   7
   8   2   6 53.5885 6.82878   2
 -10  -2  -6 1.91441 4.05086  19
  10   2   6 -1.1848 4.38578  18
  10   2   6 1.46607 4.87391   5
  10   2   6 -11.615 4.83470  20
  10   2   6 10.1767 5.19502  10
  10   2   6 -3.6721 4.41809   8
 -12  -2  -6 1.72184 3.41369  19
  12   2   6 4.19975 4.51235  20
  12   2   6 4.49215 4.68916   8
  12   2   6 3.42921 3.34499  18
  12   2   6 7.29101 4.83602  10
  12   2   6 -6.5644 4.26979   5
 -14  -2  -6 43.5765 5.06673  19
  14   2   6 28.4185 3.97777  20
  14   2   6 46.5339 6.37635   5
  14   2   6 40.0146 6.52870  10
  14   2   6 45.5288 5.51057   8
  13  -3  -6 163.345 9.96308  10
  13  -3  -6 159.829 9.00897  20
 -13   3   6 180.895 9.62182  19
 -13   3   6 150.491 9.48662  14
  -7   3   6 61.3772 4.99573   3
  -7   3   6 65.7870 6.85029  14
  -5   3   6 14.9208 2.81629   3
  -3   3   6 869.869 22.9027   3
  -1   3   6 1.86297 1.87580   3
  -1  -3  -6 525.138 15.9330   1
   1   3   6 511.030 14.5721   3
   1   3   6 503.659 13.2853   2
   1   3   6 522.211 16.3856  16
  -3  -3  -6 5.90939 2.55902   1
   3   3   6 5.72665 2.06240   2
  -5  -3  -6 84.5258 7.92215   1
   5   3   6 99.2236 6.34403   2
   7   3   6 15.2122 4.03216   2
   9   3   6 169.283 11.0781   2
   9   3   6 144.643 10.9328   8
   9   3   6 155.593 12.5556   5
   9   3   6 179.549 12.1777   7
   9   3   6 160.894 12.4648  20
   9   3   6 153.719 10.8373  18
   9   3   6 153.843 12.0691  10
 -11  -3  -6 1.04040 4.44176  19
  11   3   6 0.64123 4.43185  20
  11   3   6 3.15157 3.33604  18
  11   3   6 3.77091 3.08131  10
  11   3   6 1.09637 4.76022   5
  11   3   6 10.5820 5.14480   8
 -13  -3  -6 79.6995 6.68387  19
  13   3   6 108.092 9.41651  10
  13   3   6 100.219 9.32996   5
  13   3   6 100.250 8.30766  20
  13   3   6 84.4484 6.63206   8
  15   3   6 59.7922 3.84477  20
  14  -4  -6 27.5931 4.31569  20
  14  -4  -6 13.0322 4.28008  13
 -14   4   6 17.5619 4.12438  14
 -14   4   6 19.7945 3.04224  19
  12  -4  -6 102.200 6.20119  18
  12  -4  -6 115.472 8.91560  20
 -12   4   6 102.361 9.32977  14
 -12   4   6 111.614 7.44709  19
  10  -4  -6 13.7185 4.98366  18
  10  -4  -6 21.9330 5.73368  20
 -10   4   6 14.7062 4.15997  19
 -10   4   6 13.0582 4.60701  14
   6  -4  -6 8.96117 3.81970  15
  -6   4   6 10.0200 2.41733   3
  -4   4   6 193.652 8.02487   3
  -2   4   6 107.438 5.20549   3
   0  -4  -6 81.4654 5.07761   1
  -2  -4  -6 2.69209 2.28966   1
   2   4   6 2.11910 2.14419   2
  -4  -4  -6 161.822 9.42944   1
   4   4   6 167.010 7.87069   2
  -6  -4  -6 1065.20 35.3666   1
   6   4   6 1086.49 29.4933   2
   8   4   6 145.215 12.3203   7
   8   4   6 142.418 9.88622   2
   8   4   6 130.747 9.94508   8
   8   4   6 144.043 11.8195   5
 -10  -4  -6 71.5351 11.6940  19
  10   4   6 81.8963 10.1899   5
  10   4   6 93.2314 8.85290   8
  10   4   6 70.8563 9.61905  20
  10   4   6 83.7816 17.1728  12
  10   4   6 73.1950 9.67177  10
  10   4   6 76.7905 7.83901  18
 -12  -4  -6 28.7094 4.95520  19
  12   4   6 20.9336 4.01480   8
  12   4   6 17.2142 5.21233  10
  12   4   6 32.6059 5.35040  20
  12   4   6 24.7312 5.25900   5
 -14  -4  -6 166.088 7.51539  19
  14   4   6 168.819 7.54402  20
  14   4   6 181.824 10.0724   5
  14   4   6 165.714 9.05154  10
  14   4   6 162.769 6.77050   8
  13  -5  -6 8.36903 3.78990  20
 -13   5   6 6.62834 3.82004  14
 -13   5   6 1.95009 2.04455  19
  11  -5  -6 4.95974 4.74194  20
  11  -5  -6 -1.8643 3.30184  18
 -11   5   6 1.38373 3.44633  19
 -11   5   6 7.10721 3.50740  14
   9  -5  -6 8.65194 4.67184  18
   9  -5  -6 5.63491 2.35966   6
  -9   5   6 10.2775 3.69814  19
  -9   5   6 6.45029 4.15703  14
   7  -5  -6 409.449 13.7256   6
  -7   5   6 402.889 16.4077  14
   1   5   6 3025.09 67.5306   2
  -3  -5  -6 10.8909 3.17825   1
   3   5   6 9.60517 2.76507   2
  -5  -5  -6 318.152 15.1718   1
   5   5   6 325.304 12.5880   2
   7   5   6 8.86384 4.32825   8
   7   5   6 -1.4035 3.70093   2
   7   5   6 -1.6302 5.67178   7
  -9  -5  -6 85.7341 9.46436   3
   9   5   6 82.4535 10.3183   5
   9   5   6 49.8522 9.15397   7
   9   5   6 75.9666 8.12637   8
   9   5   6 70.0036 7.46671  18
   9   5   6 70.2817 9.96269  20
 -11  -5  -6 50.4022 7.84561  19
  11   5   6 42.6132 6.09251  20
  11   5   6 40.5514 7.68933   5
  11   5   6 39.0586 6.55101  10
  11   5   6 58.6656 7.39406   8
 -13  -5  -6 83.1189 6.69801  19
  13   5   6 84.8223 5.78207   8
  13   5   6 89.6676 7.48831  10
  13   5   6 78.1599 7.35495   5
  13   5   6 77.8016 6.18077  20
  14  -6  -6 5.02033 2.80671  20
 -14   6   6 4.90883 2.19312   9
  12  -6  -6 -0.0557 4.00585  20
  12  -6  -6 3.53206 2.79916  18
 -12   6   6 0.09246 2.46775  14
 -12   6   6 2.43052 2.40827  19
 -12   6   6 6.74359 5.68531  12
  10  -6  -6 3.22162 4.10633  18
 -10   6   6 -1.2111 3.02008  19
 -10   6   6 -0.1784 4.10356  14
   8  -6  -6 10.0419 3.55716   6
   8  -6  -6 8.78583 5.69628  18
  -8   6   6 3.78688 2.92355  19
  -8   6   6 9.08577 4.13669  14
  -6   6   6 135.462 9.38184  14
  -2  -6  -6 379.958 15.1745   1
   2   6   6 388.513 12.8836   2
  -4  -6  -6 183.321 10.8253   1
   4   6   6 167.739 8.53222   2
   6   6   6 364.828 15.1964   8
   6   6   6 375.234 19.8213   7
   6   6   6 393.661 15.0496   2
   8   6   6 33.7044 7.37639   5
   8   6   6 38.7798 5.99508   2
   8   6   6 27.8126 5.14510   8
   8   6   6 50.6717 6.65423  18
   8   6   6 21.9410 7.64126   7
   8   6   6 30.8228 6.04572  20
  10   6   6 32.8695 7.16015   5
  10   6   6 23.2166 3.17245  18
  10   6   6 16.4175 8.80121   7
  10   6   6 28.3825 5.33126   8
  10   6   6 30.7161 5.51200  20
 -14  -6  -6 76.2742 5.19274  19
  14   6   6 62.8961 6.01204   5
  13  -7  -6 4.19106 3.85852  20
 -13   7   6 6.46293 3.63793  12
 -13   7   6 7.15988 3.39802  14
 -13   7   6 5.97885 2.49342   9
  11  -7  -6 6.51562 4.10374  18
 -11   7   6 8.94580 5.99171  12
 -11   7   6 2.90087 2.98529  14
 -11   7   6 10.0852 2.61796  19
   9  -7  -6 101.906 6.67421   6
   9  -7  -6 94.7348 10.0340  18
  -9   7   6 101.239 7.08737  19
  -9   7   6 99.1499 9.13958  14
  -9   7   6 92.7408 13.0734  12
   7  -7  -6 36.1803 5.08669   6
   7  -7  -6 38.0143 6.09238  11
  -7   7   6 38.8253 8.60881  12
  -7   7   6 36.2376 6.11740  14
  -7   7   6 30.1309 4.39880  19
  -5   7   6 133.763 9.45309  14
  -3   7   6 50.0447 6.28215  14
  -1  -7  -6 3.41405 2.63590   1
  -3  -7  -6 18.5096 4.40161   1
   3   7   6 21.8598 3.75091   2
   5   7   6 325.303 14.7320   8
   5   7   6 360.016 14.0311   2
   5   7   6 351.373 19.7214   7
   7   7   6 32.4081 5.37897   8
   7   7   6 36.2650 5.88263   2
   7   7   6 46.0002 6.93651  20
   7   7   6 46.1729 5.69763  18
   7   7   6 35.8362 7.32913   5
   7   7   6 30.5264 8.68024   7
   9   7   6 179.753 18.6787   7
   9   7   6 187.811 6.19097  18
   9   7   6 202.216 13.9960   5
   9   7   6 199.038 12.1956  20
   9   7   6 188.528 10.9456   8
 -11  -7  -6 -6.8345 8.99267  19
  11   7   6 -1.4331 3.17301  20
  11   7   6 -9.2000 4.19664   5
  11   7   6 6.66397 10.7992  12
  11   7   6 1.21810 2.98738   8
  11   7   6 4.40273 9.85999   7
 -13  -7  -6 31.0620 4.72793  19
  13   7   6 37.2908 5.09879   5
  13   7   6 41.2141 2.84874  20
  12  -8  -6 17.1400 3.56933  18
 -12   8   6 13.2693 2.92992   9
 -12   8   6 20.7983 4.63143  14
 -12   8   6 17.3627 5.75106  12
  10  -8  -6 -0.1246 1.95009   6
  10  -8  -6 4.36570 4.17040  18
 -10   8   6 7.48926 5.06894  12
 -10   8   6 2.72183 3.97934  14
 -10   8   6 0.48201 3.52792   9
   8  -8  -6 107.219 7.62529   6
  -8   8   6 124.844 9.85017  14
  -8   8   6 104.616 9.23426   9
  -8   8   6 99.2506 13.4073  12
   6  -8  -6 107.958 9.69789  11
   6  -8  -6 120.573 9.22178   6
  -6   8   6 125.241 9.58802  14
  -6   8   6 122.604 10.7044   9
  -6   8   6 122.294 13.8404  12
  -4   8   6 224.500 16.5635  12
  -4   8   6 210.730 11.5177  14
  -2   8   6 147.492 9.37676  14
   0   8   6 10.3782 3.96956  14
  -2  -8  -6 9.90361 3.93117   1
   2   8   6 15.5490 4.44963  14
   4   8   6 388.137 15.2996   2
   4   8   6 391.900 16.3364  14
   4   8   6 391.854 19.6451   7
   4   8   6 459.746 23.4437  12
   6   8   6 62.1745 7.58583  20
   6   8   6 54.0968 6.42586  18
   6   8   6 64.9888 6.95045   8
   6   8   6 56.0177 8.91594   5
   6   8   6 58.5608 7.49644   2
   6   8   6 52.1006 9.37525   7
   8   8   6 23.7589 4.57289   8
   8   8   6 53.5515 8.64554   5
   8   8   6 32.7348 5.32111  20
   8   8   6 14.5350 10.3179   7
  10   8   6 25.6004 4.71679  20
  10   8   6 30.8674 4.43373   8
  10   8   6 27.4986 6.20945   5
  10   8   6 73.2534 12.6239  12
  10   8   6 17.9514 11.5033   7
 -12  -8  -6 3.21322 2.39096  19
  12   8   6 4.94074 2.93782   5
  12   8   6 9.97332 2.31971  20
  12   8   6 -10.807 6.74589  12
  11  -9  -6 134.141 8.22858  18
 -11   9   6 137.360 6.71734   9
 -11   9   6 140.295 9.29096  14
 -11   9   6 137.403 11.6806  12
   9  -9  -6 24.7527 4.20214   6
   9  -9  -6 27.1892 5.77896  18
  -9   9   6 21.2098 6.51899  12
  -9   9   6 23.4085 4.64953   9
  -9   9   6 26.1867 5.37465  14
   7  -9  -6 50.0030 6.96246   6
   7  -9  -6 57.6586 8.35861  11
  -7   9   6 73.1626 7.95285   9
  -7   9   6 46.3182 7.21492  14
  -7   9   6 47.1663 9.07127  12
   5  -9  -6 154.889 16.0068   4
   5  -9  -6 167.905 11.4305  11
   5  -9  -6 171.069 9.22293  19
  -5   9   6 184.970 11.1707  14
  -5   9   6 163.373 9.09403   9
  -5   9   6 183.765 16.0389  12
   3  -9  -6 66.8971 9.17960  11
  -3   9   6 87.8579 11.3963  12
  -3   9   6 67.1217 7.59907  14
  -1   9   6 20.6683 5.72047  12
  -1   9   6 3.67100 3.49447  14
   1   9   6 38.1514 6.39629   7
   1   9   6 50.5220 7.22653  14
   1   9   6 36.5001 5.86883   8
   1   9   6 93.3252 11.9934  12
   3   9   6 121.872 9.20332  14
   3   9   6 113.684 8.58240   8
   3   9   6 121.669 8.33179   2
   3   9   6 118.561 13.0555   7
   5   9   6 1.14365 3.27705  18
   5   9   6 -0.0845 3.71435   2
   5   9   6 3.57919 3.96944  20
   5   9   6 -4.4182 6.32718   7
   5   9   6 -1.3830 2.96661   8
   7   9   6 42.2815 6.13987   8
   7   9   6 25.9440 12.7038   7
   7   9   6 32.8329 5.18521  20
   7   9   6 63.8978 12.3811  12
   7   9   6 41.9069 7.25617   5
   9   9   6 2.67661 3.86913  20
   9   9   6 -0.5523 4.46254   5
   9   9   6 2.87452 5.29084  12
   9   9   6 0.44314 3.67842   8
   9   9   6 -6.7814 11.4216   7
 -11  -9  -6 5.79017 6.77280  19
  11   9   6 7.22435 2.17981  20
  11   9   6 0.80676 1.33209   8
  11   9   6 5.40504 4.15501   5
  11   9   6 -1.0383 7.05853  12
  11   9   6 -1.1068 7.97762   7
  10 -10  -6 1.57747 1.76661   6
  10 -10  -6 5.27798 3.72591  18
 -10  10   6 3.22761 2.67949  14
 -10  10   6 2.39330 2.33535   9
 -10  10   6 0.46198 3.45672  12
   8 -10  -6 58.9650 8.25701  11
   8 -10  -6 70.0659 6.88428   6
  -8  10   6 62.4150 7.79393  14
  -8  10   6 65.1855 5.82338   9
  -8  10   6 69.9382 12.3951  12
   6 -10  -6 64.6332 8.67446  11
   6 -10  -6 81.3717 9.88783   4
   6 -10  -6 69.1614 8.24629   6
  -6  10   6 79.0870 8.39688  14
  -6  10   6 66.1300 6.15321   9
  -6  10   6 68.3122 12.3539  12
   4 -10  -6 25.2387 5.68618  11
   4 -10  -6 24.2738 4.91046  19
  -4  10   6 26.5606 7.45859  12
  -4  10   6 23.6099 5.62931  14
  -4  10   6 19.6380 7.69230  18
  -4  10   6 23.4073 3.85069   9
   2 -10  -6 45.4953 6.89536  11
   2 -10  -6 37.4054 5.87688  19
  -2  10   6 49.3928 4.30486   9
  -2  10   6 60.6968 8.82355  18
  -2  10   6 54.7894 7.08561  14
  -2  10   6 59.1889 10.4338  12
   0 -10  -6 18.8959 5.11557  11
   0  10   6 23.7180 5.48373  18
   0  10   6 30.4171 5.57426  14
   0  10   6 19.7108 5.22271   8
   0  10   6 14.0121 6.07238   7
   0  10   6 33.4110 7.85649  12
   2  10   6 19.9086 5.01396  18
   2  10   6 36.8427 9.74179  12
   2  10   6 28.5379 6.24647   7
   2  10   6 35.2346 6.59740  20
   2  10   6 28.0719 5.27110   8
   2  10   6 23.2325 5.33092  14
   4  10   6 267.253 19.1949  12
   4  10   6 232.292 16.6533   7
   4  10   6 225.267 12.3201  20
   4  10   6 236.307 10.5539  18
   4  10   6 249.577 12.2382   8
   6  10   6 20.7420 4.31195   8
   6  10   6 5.31596 9.51507   7
   6  10   6 33.0489 10.1284  12
   6  10   6 18.0270 4.65372  20
   8  10   6 -0.1294 4.46706   5
   8  10   6 3.71369 2.93462   8
   8  10   6 -0.0486 7.08169  12
   8  10   6 2.93537 14.2228   7
   8  10   6 4.95841 3.37079  20
  10  10   6 18.7442 5.81288  12
  10  10   6 17.1353 10.8803   7
  10  10   6 11.8281 1.72823   8
  10  10   6 7.47311 4.20245   5
  10  10   6 11.2208 2.46070  20
 -12 -10  -6 2.42995 2.06908  19
  11 -11  -6 16.4688 3.61737  18
 -11  11   6 15.8004 3.26835  18
 -11  11   6 15.2359 4.55507  12
   9 -11  -6 20.1697 3.24863   6
  -9  11   6 23.8254 2.97000   9
  -9  11   6 26.2587 4.63287  14
  -9  11   6 29.3976 6.30121  12
   7 -11  -6 58.5348 7.52681   6
   7 -11  -6 60.4473 7.05822  11
  -7  11   6 71.3690 5.25889   9
  -7  11   6 60.9204 8.86541  18
  -7  11   6 57.9469 12.0615  12
  -7  11   6 62.7491 6.96190  14
   5 -11  -6 130.108 12.9035   4
   5 -11  -6 119.899 9.45783  19
   5 -11  -6 118.211 10.1949  11
  -5  11   6 103.798 6.29590   9
  -5  11   6 104.262 8.65247  14
  -5  11   6 122.368 14.7598  12
  -5  11   6 102.651 11.1950  18
   3 -11  -6 60.3453 6.80384  19
   3 -11  -6 75.0663 8.77223  11
  -3  11   6 74.7873 12.6616  12
  -3  11   6 76.7347 8.09534  14
  -3  11   6 57.7775 8.98706  18
   1 -11  -6 328.982 16.3715  11
   1 -11  -6 344.360 13.8368  19
  -1  11   6 318.715 15.1298  14
  -1  11   6 312.952 15.4372   8
  -1  11   6 333.100 14.8971  18
  -1  11   6 307.193 22.0115  12
  -1 -11  -6 29.3649 5.60054  11
   1  11   6 24.2664 6.45096   7
   1  11   6 36.6923 8.72736  12
   1  11   6 23.4792 5.39883  14
   1  11   6 29.5348 5.79340   8
   1  11   6 23.3161 5.89681  20
   1  11   6 25.7352 4.73196  18
   3  11   6 24.1567 4.86323   8
   3  11   6 21.2069 8.25158   7
   3  11   6 31.4046 5.82302  14
   3  11   6 49.7412 6.63749  20
   3  11   6 30.9993 4.86179  18
   3  11   6 28.6432 9.01624  12
   5  11   6 18.2109 9.28665   7
   5  11   6 24.9741 4.80953   8
   5  11   6 25.7669 9.17814  12
   5  11   6 31.1325 5.12331  20
   7  11   6 -4.4861 13.6064   7
   7  11   6 2.34945 2.50926   8
   7  11   6 -7.5062 6.39363  12
   7  11   6 3.77392 3.62135  20
   9  11   6 1.70888 6.40461  12
   9  11   6 3.97267 1.98752  20
   9  11   6 10.9774 11.2825   7
 -11 -11  -6 4.30242 2.62953  19
  10 -12  -6 11.8487 3.09050  18
 -10  12   6 12.4551 3.82235  18
 -10  12   6 9.02603 3.44731  12
   8 -12  -6 -6.5836 3.37081  11
   8 -12  -6 2.01399 2.71002   6
  -8  12   6 -0.8042 2.48723  14
  -8  12   6 3.07790 3.11770  18
  -8  12   6 4.18311 4.10175  12
   6 -12  -6 19.2130 5.05000   6
   6 -12  -6 15.0379 5.10906   4
   6 -12  -6 12.4161 4.80191  11
  -6  12   6 16.9418 6.51076  12
  -6  12   6 10.6389 5.28992  18
  -6  12   6 22.1275 5.48227  14
   4 -12  -6 6.72217 7.12738   4
   4 -12  -6 4.90628 4.34258  19
   4 -12  -6 -2.1955 3.86308  11
  -4  12   6 -0.8261 4.32426  14
  -4  12   6 3.44114 5.96475  12
  -4  12   6 2.28593 4.48446  18
   2 -12  -6 7.78855 4.07752  19
   2 -12  -6 13.4945 4.88304  11
  -2  12   6 5.21930 4.69284   8
  -2  12   6 10.3832 4.72398  14
  -2  12   6 4.71656 3.97652  18
  -2  12   6 11.6088 7.60716  12
   0 -12  -6 177.612 9.95200  19
   0 -12  -6 180.448 11.8299  11
   0  12   6 185.239 12.0263  20
   0  12   6 198.443 17.3316  12
   0  12   6 183.138 9.92802  18
   0  12   6 184.990 11.6347  14
   0  12   6 170.645 11.0996   8
  -2 -12  -6 36.7510 6.88440   4
   2  12   6 45.7367 6.39973   8
   2  12   6 39.3794 9.45765  12
   2  12   6 35.0383 5.94834  14
   2  12   6 49.4439 8.17020   7
   2  12   6 61.2262 5.53117  18
   2  12   6 45.6307 6.38298  20
   4  12   6 23.1729 4.63711  20
   4  12   6 21.1182 4.14699   8
   4  12   6 33.4478 10.7061   7
   4  12   6 25.1417 8.18070  12
   6  12   6 15.4240 3.29082  20
   6  12   6 23.7792 11.1067   7
   6  12   6 22.4792 3.74673   8
   6  12   6 21.4377 6.44241  12
   8  12   6 8.80184 1.97296  20
   8  12   6 0.55921 10.8842   7
   8  12   6 -0.4736 6.15439  12
  -9  13   6 1.58299 2.03604  18
  -9  13   6 1.68138 3.84326  12
   7 -13  -6 76.6833 6.48627   6
   7 -13  -6 69.0823 6.25165  11
  -7  13   6 51.8579 10.1130  12
  -7  13   6 64.3351 6.14910  14
  -7  13   6 64.8091 7.22548  18
   5 -13  -6 58.4667 7.98358   4
   5 -13  -6 44.3382 6.38679  11
  -5  13   6 43.5101 6.81075  18
  -5  13   6 42.2380 5.79479  14
  -5  13   6 54.2696 9.47308  12
   3 -13  -6 -0.0659 2.61782  11
   3 -13  -6 -3.1023 4.32380  19
   3 -13  -6 -2.7936 5.85348   4
  -3  13   6 9.99207 6.54783  12
  -3  13   6 -2.4650 4.37879   8
  -3  13   6 4.16594 5.10638  20
  -3  13   6 -1.2418 3.94212  18
  -3  13   6 6.10147 4.16771  14
   1 -13  -6 21.0268 7.77876   4
   1 -13  -6 4.10814 4.32243  19
   1 -13  -6 16.5630 4.83855  11
  -1  13   6 13.0167 3.49205  18
  -1  13   6 15.7848 5.11729  20
  -1  13   6 11.1080 4.56002  14
  -1  13   6 17.0474 4.59856   8
  -1  13   6 16.4780 5.46619  12
  -1 -13  -6 1.01989 3.88467  11
  -1 -13  -6 -8.4791 3.01386  19
  -1 -13  -6 -6.0656 2.88019   4
   1  13   6 1.41322 4.40892  12
   1  13   6 0.68676 2.13943  18
   1  13   6 -0.0207 3.16299   8
   1  13   6 -3.8270 5.27750   7
   1  13   6 0.30606 3.52263  20
   1  13   6 4.53958 4.26081  14
  -3 -13  -6 0.83310 3.59347  19
   3  13   6 8.24205 3.11099   8
   3  13   6 -0.6783 3.01059  20
   3  13   6 -0.4105 7.79691   7
   3  13   6 -6.0891 5.61666  12
   5  13   6 72.9457 5.49428   8
   5  13   6 68.1724 11.5528   7
   5  13   6 66.7850 5.64943  20
   5  13   6 67.7814 12.3165  12
   7  13   6 -4.8827 9.93002   7
   7  13   6 5.97370 5.85909  12
  -8  14   6 5.87971 1.98746  18
   6 -14  -6 19.3630 4.18826   4
   6 -14  -6 26.1512 4.46919  11
   6 -14  -6 26.1626 3.55276   6
  -6  14   6 17.5019 4.45817  14
  -6  14   6 16.3893 5.05243  12
  -6  14   6 18.4307 3.62145  18
   4 -14  -6 20.4679 4.04746  11
   4 -14  -6 22.1903 4.30152   4
  -4  14   6 31.3792 4.84297   8
  -4  14   6 23.6644 5.80640  12
  -4  14   6 21.4155 4.34324  14
  -4  14   6 16.6308 3.30200  18
   2 -14  -6 53.0080 8.35908   4
   2 -14  -6 35.0218 6.53604  19
   2 -14  -6 36.2957 5.63013  11
  -2  14   6 25.8836 5.44732  20
  -2  14   6 18.9051 6.83359  12
  -2  14   6 28.3496 5.56824  14
  -2  14   6 32.0771 4.60217  18
  -2  14   6 33.0419 5.20404   8
   0 -14  -6 35.1674 6.62413  19
   0 -14  -6 42.0531 6.67315   4
   0 -14  -6 46.6493 7.48203  11
   0  14   6 41.4813 7.52832  12
   0  14   6 28.7717 5.36705  14
   0  14   6 31.6625 5.14165  20
   0  14   6 39.6920 5.96427   8
  -2 -14  -6 3.06193 2.79041   4
  -2 -14  -6 0.51053 4.40059  19
   2  14   6 2.29026 2.68754   8
   2  14   6 2.27932 5.55226  12
   2  14   6 -4.4214 6.86903   7
   2  14   6 -0.2385 2.82965  20
   4  14   6 3.39011 8.91334   7
   4  14   6 1.78516 2.54779  20
   4  14   6 10.2382 2.49114   8
   4  14   6 10.8943 4.72005  12
   6  14   6 10.2717 9.12189   7
   6  14   6 13.8984 5.68952  12
   5 -15  -6 8.60778 3.38116   4
   5 -15  -6 -0.1882 2.95387  11
   5 -15  -6 12.0130 3.32513   6
  -5  15   6 4.42283 4.36823  12
  -5  15   6 6.41554 3.54585  20
   3 -15  -6 2.34367 2.70830   4
   3 -15  -6 4.71505 2.70426  11
  -3  15   6 3.83230 2.68528  14
  -3  15   6 2.78251 2.32450  20
  -3  15   6 4.62741 3.29978   8
  -3  15   6 0.71804 4.89966  12
   1 -15  -6 38.3464 6.15580   4
   1 -15  -6 37.5135 5.35878  11
   1 -15  -6 31.3444 5.79485  19
  -1  15   6 23.5342 6.79171  12
  -1  15   6 28.0373 4.34017   8
  -1  15   6 23.2523 4.85645  14
  -1  15   6 35.8948 5.63493  20
  -1 -15  -6 2.43852 3.44765   4
  -1 -15  -6 8.08955 5.49367  19
   1  15   6 3.95381 2.83993   8
   1  15   6 5.68710 5.23015  12
   1  15   6 0.44830 2.48655  20
   3  15   6 -1.6104 1.54023   8
   3  15   6 -1.2743 1.89781  20
   3  15   6 0.57297 4.88467  12
   5  15   6 2.56424 3.32647  12
   4 -16  -6 7.09302 2.15635   4
   2 -16  -6 26.9195 3.96637   4
   2 -16  -6 18.2851 3.36685  11
  -2  16   6 17.1892 3.08064   8
  -2  16   6 24.6692 3.35197  20
  -2  16   6 17.5677 5.10405  12
   0 -16  -6 -0.2553 2.65973   4
   0  16   6 -0.8341 1.70356   8
   0  16   6 -0.8187 1.82006  20
   0  16   6 3.23970 3.37566  12
   2  16   6 -0.5144 4.26366  12
   2 -16   7 59.5971 4.29504  19
   3  15  -7 78.7771 5.15776   7
   1  15  -7 24.1316 3.93326   7
  -1  15  -7 50.3410 5.65530   7
  -3  15  -7 7.90623 2.67119   7
   3 -15   7 8.65331 2.87319  19
   5 -15   7 11.2750 2.32169  19
   4  14  -7 12.4432 2.30259   7
   2  14  -7 6.52940 2.57083   7
   0  14  -7 48.6348 6.01349   7
  -2  14  -7 102.936 8.45908   7
  -4  14  -7 -0.7413 3.61087   7
  -4  14  -7 2.65470 2.58012   7
  -4  14  -7 0.66160 1.50563   8
  -4  14  -7 -0.1333 1.64451  20
   4 -14   7 -3.9074 2.58288  19
  -6  14  -7 89.4110 4.82108   8
  -6  14  -7 80.5171 5.06927  20
   6 -14   7 82.1310 5.28821  19
   3  13  -7 -1.4767 1.71001   7
   1  13  -7 -4.4941 2.05111   7
  -1  13  -7 19.6503 3.81039   7
  -3  13  -7 35.7517 6.33915   7
  -3  13  -7 36.4616 4.15945   8
  -3  13  -7 43.0194 4.83930  20
  -5  13  -7 54.2485 5.58391  20
  -5  13  -7 58.1965 5.77507   8
  -5  13  -7 80.2264 8.08849   7
  -5  13  -7 77.1624 7.46736   7
   5 -13   7 55.0155 6.35712  19
  -7  13  -7 89.4220 6.84540  20
  -7  13  -7 91.4644 6.47185   8
   7 -13   7 90.7308 5.47721  19
  -9  13  -7 29.3010 4.51754  20
   2  12  -7 36.6530 5.31427   7
   0  12  -7 24.4883 4.44709   7
  -2  12  -7 1.34168 2.67579  20
  -2  12  -7 5.32246 2.44809   8
  -2  12  -7 7.81230 5.95355  13
  -2  12  -7 6.25884 3.49455   7
  -4  12  -7 14.1204 3.42817   8
  -4  12  -7 12.2447 6.16445   7
  -4  12  -7 10.4105 3.64273  20
  -6  12  -7 45.8292 5.95149   8
  -6  12  -7 36.2982 5.57986  20
   6 -12   7 40.5500 6.01609  19
  -8  12  -7 9.31957 3.01917  20
  -8  12  -7 11.7490 4.05699   8
   8 -12   7 10.3242 2.26746  19
   1  11  -7 166.716 9.93582   7
  -1  11  -7 41.7253 7.76670   7
  -1  11  -7 41.6973 4.50160  20
  -1  11  -7 58.9781 9.73532  13
  -1  11  -7 37.7624 4.17040   8
   1 -11   7 37.7056 5.31783   3
  -3  11  -7 7.67952 5.10370   7
  -3  11  -7 0.33332 2.79721  20
  -3  11  -7 3.03019 5.10651  13
  -5  11  -7 409.013 17.1233  20
  -5  11  -7 432.476 11.8519  18
  -7  11  -7 112.232 9.75392  20
  -7  11  -7 111.524 6.68951  18
   7 -11   7 102.565 7.65166  19
  -9  11  -7 7.04741 2.50610  18
  -9  11  -7 5.27534 4.66100  20
   0  10  -7 199.345 7.12745   8
   0  10  -7 169.829 7.66726  20
   0  10  -7 171.832 10.7858   7
   0  10  -7 197.288 14.4914  13
   0 -10   7 200.189 8.79846   3
  -2  10  -7 186.243 13.8368  13
  -2  10  -7 187.488 9.77561  20
  -2  10  -7 165.343 11.8885   7
   2 -10   7 193.974 9.73343   3
  -4  10  -7 18.0626 3.42642  18
  -4  10  -7 26.6974 7.77019   7
  -4  10  -7 18.2357 4.69911  20
  -4  10  -7 23.9987 6.97713  13
   4 -10   7 19.0836 4.72159   3
  -6  10  -7 585.162 22.4035  20
   6 -10   7 636.777 21.2680  19
   6 -10   7 572.445 24.4071  15
  -8  10  -7 26.0493 6.09716  20
   8 -10   7 39.1393 6.87477  15
   8 -10   7 52.7698 5.55224  19
  10 -10   7 130.287 9.01999   6
   1   9  -7 146.765 11.6199  13
   1   9  -7 142.793 4.76617   8
  -1  -9   7 146.329 6.66615   3
  -1   9  -7 178.068 11.4336   7
  -1   9  -7 200.889 9.21701  20
  -1   9  -7 169.747 12.7415  13
   1  -9   7 209.240 8.86275   3
  -3   9  -7 137.215 12.0167  13
  -3   9  -7 144.752 9.14877  20
  -3   9  -7 164.433 11.1986   7
   3  -9   7 155.254 8.62224   3
   3  -9   7 164.973 11.7677  15
  -5   9  -7 299.652 18.1635  13
  -5   9  -7 307.158 14.7986  20
   5  -9   7 285.687 16.2878  15
   5  -9   7 301.144 13.5090   3
  -7   9  -7 29.1735 6.52338  20
   7  -9   7 33.1947 6.99626  15
   7  -9   7 35.8909 5.07435  19
   9  -9   7 38.2047 4.59313  19
   9  -9   7 26.3250 5.70710  15
  11  -9   7 58.3004 6.27461   6
  12   8  -7 27.2608 4.45275   5
  12   8  -7 13.3510 2.47229   7
  10   8  -7 30.7429 5.48732   5
   2   8  -7 185.784 12.5042  13
   0   8  -7 -2.1715 3.84518  13
   0  -8   7 1.18254 1.82121   3
  -2   8  -7 71.9586 9.17420  13
   2  -8   7 68.8173 7.69757  15
   2  -8   7 76.0177 5.82203   3
  -6   8  -7 82.9667 10.5645  13
  -6   8  -7 101.412 10.2102  20
   6  -8   7 107.723 10.5303  15
   6  -8   7 88.1634 9.11852  19
   8  -8   7 139.929 11.7690  15
   8  -8   7 129.078 8.44350  19
  10  -8   7 26.3221 5.56566  15
  10  -8   7 29.9589 5.52624   6
  12  -8   7 1.10357 2.10057   6
  13   7  -7 5.11298 3.20278   5
  11   7  -7 68.1808 7.93019   5
  11   7  -7 48.5417 6.47206  10
  11   7  -7 51.9760 5.85779   7
   9   7  -7 187.930 12.7569   5
  -3  -7   7 8.06737 1.72424  16
  -1  -7   7 115.090 5.92068  16
   1  -7   7 76.9249 5.80940  16
   1  -7   7 77.7803 7.45198  15
   1  -7   7 84.3226 5.19248   3
   3  -7   7 39.3656 6.76459  15
   3  -7   7 41.2141 4.54698   3
  -5   7  -7 464.901 22.0113  13
   5  -7   7 458.822 20.5515  15
   5  -7   7 454.811 16.8803   3
   7  -7   7 10.1841 4.58227  19
   7  -7   7 3.39762 4.58260  15
   9  -7   7 123.502 7.35033  19
   9  -7   7 137.754 11.8264  15
  11  -7   7 3.14705 3.35284   6
  11  -7   7 5.97066 3.87095  15
  13  -7   7 27.4541 4.17878  18
  12   6  -7 105.962 7.37932   7
  12   6  -7 137.849 9.73752   5
  12   6  -7 127.204 8.55857  10
  10   6  -7 74.0617 8.41828  10
  10   6  -7 78.9605 9.21817   5
  10   6  -7 64.7112 8.03399   7
   8   6  -7 24.0995 6.36596   5
   8   6  -7 19.4104 4.98505  10
  -4  -6   7 106.090 3.95522  16
  -2  -6   7 6.69307 1.76409  16
   0  -6   7 0.46548 1.83233  16
   0  -6   7 4.28071 1.51621   3
   2  -6   7 123.645 9.14291  15
   2  -6   7 148.831 7.07522   3
   2  -6   7 146.485 8.05840  16
   4  -6   7 39.1493 6.37437  16
   4  -6   7 38.4188 6.09494  15
   4  -6   7 31.8755 4.52825   3
  -6   6  -7 844.001 33.5779  13
   6  -6   7 933.837 32.6479  15
   8  -6   7 84.0865 7.46869  19
   8  -6   7 71.3280 8.54344  15
  10  -6   7 22.2055 6.48868  15
  10  -6   7 23.4809 5.02385   6
  12  -6   7 2.40494 4.86871  15
  12  -6   7 5.38745 2.84947   6
  14  -6   7 27.1682 3.77265  18
  13   5  -7 12.3040 2.85302   7
  13   5  -7 17.7625 4.39509   5
  13   5  -7 9.28406 3.50596  10
 -13  -5   7 11.6274 3.68635  14
  11   5  -7 13.2725 3.89079   7
  11   5  -7 17.2947 5.05928  10
  11   5  -7 25.5194 6.01973   5
   9   5  -7 77.8236 9.67392   5
   9   5  -7 91.3943 9.16345  10
   7   5  -7 304.859 16.8458   5
  -3  -5   7 601.983 16.2302  16
  -1  -5   7 33.2597 3.04120  16
   1  -5   7 343.771 12.3035  16
   1  -5   7 352.903 10.9250   3
   3  -5   7 7.82159 3.35617  15
   3  -5   7 5.49182 2.71530   3
   3  -5   7 4.11294 3.18849  16
   5  -5   7 216.584 13.1614  15
   5  -5   7 236.663 10.9332   3
  -7   5  -7 183.726 13.5084  13
   7  -5   7 179.223 11.0463   2
   7  -5   7 180.393 13.1684  15
   9  -5   7 84.2068 9.98775  10
   9  -5   7 80.6783 10.1081  15
   9  -5   7 85.1190 9.60792   6
  11  -5   7 25.9267 6.49217  15
  11  -5   7 19.2764 4.29078   6
  11  -5   7 8.46807 4.80001  10
  13  -5   7 5.19498 3.37827  10
  13  -5   7 -2.3421 4.01138  18
  14   4  -7 17.1791 3.41298  10
  14   4  -7 13.2511 3.17351   5
  14   4  -7 15.4278 3.19023   7
  12   4  -7 14.7424 4.52336  10
  12   4  -7 26.5324 5.55937   5
  12   4  -7 19.3003 4.04477   7
  10   4  -7 0.34277 3.89299   7
  10   4  -7 4.35680 4.57526  10
  10   4  -7 0.70752 4.52758   5
   8   4  -7 -2.4476 3.71114  10
   8   4  -7 -1.0036 4.38288   5
  -2  -4   7 642.348 17.5737  16
   0  -4   7 312.183 9.32088   3
   0  -4   7 335.844 11.0868  16
   2  -4   7 0.11449 2.54509  16
   2  -4   7 -1.0098 1.50883   3
   4  -4   7 0.96720 2.40823   3
   4  -4   7 0.86468 3.07230  15
   4  -4   7 -0.8010 2.87942  16
   6  -4   7 330.415 16.4395  15
   8  -4   7 167.518 10.8188   2
   8  -4   7 170.071 12.8677  15
   8  -4   7 159.558 8.86151  19
   8  -4   7 169.101 13.0913  10
  10  -4   7 45.1885 7.37260  10
  10  -4   7 50.7118 7.42998   6
  10  -4   7 41.3457 7.62012  15
  12  -4   7 0.23600 3.91849  18
  12  -4   7 0.03919 3.51363  15
  12  -4   7 4.41383 2.54544   6
  12  -4   7 4.88150 3.94323  10
  14  -4   7 8.10720 3.06190  18
  14  -4   7 7.41960 2.74211  10
  13   3  -7 30.5789 5.35457   5
  13   3  -7 17.5827 3.89092  10
  13   3  -7 22.0346 4.34368   7
 -13  -3   7 25.8530 4.21514  14
  11   3  -7 4.25949 3.49111   5
  11   3  -7 -1.3370 3.88424  10
  11   3  -7 0.44955 3.39450   7
   9   3  -7 2.20948 4.50632   5
   9   3  -7 7.02455 4.48989  10
   9   3  -7 2.42814 1.80747  20
   9   3  -7 4.60753 3.46203   7
  -9  -3   7 1.82896 2.14325   3
  -1  -3   7 179.399 6.87607  16
  -1  -3   7 174.293 5.50883   3
   1  -3   7 3.80240 1.81017   3
   1  -3   7 2.98769 1.99043  16
   3  -3   7 375.478 15.4996  15
   3  -3   7 363.358 13.8074  16
   3  -3   7 377.175 12.2680   3
   5  -3   7 41.3300 5.40707   3
   5  -3   7 33.3693 5.78105  15
   5  -3   7 41.0716 5.37435   2
   7  -3   7 20.1495 6.13936  15
   7  -3   7 31.2947 5.30473   2
   9  -3   7 69.9507 9.01032   2
   9  -3   7 75.5257 9.55573  15
   9  -3   7 73.9052 9.66888  10
  11  -3   7 197.675 13.8580  15
  11  -3   7 192.903 9.99716   6
  11  -3   7 192.107 13.0493  10
  11  -3   7 128.412 13.6154  18
  13  -3   7 -1.6280 3.47618  10
  13  -3   7 6.45801 4.14703  18
  14   2  -7 1.09176 2.12623   5
  14   2  -7 -0.9901 2.05003   7
  14   2  -7 -1.0910 1.87939  10
 -14  -2   7 -0.0540 3.16776  14
  12   2  -7 1.46052 4.04616   5
  12   2  -7 4.21479 4.23931  10
  12   2  -7 -0.2111 3.55232   7
 -12  -2   7 7.90293 4.13047  14
  10   2  -7 27.3627 6.28859  10
  10   2  -7 31.0356 4.14522  20
  10   2  -7 27.5681 6.23244   5
  10   2  -7 40.0095 6.16623   7
 -10  -2   7 31.6743 4.90240   3
  -6  -2   7 103.507 4.92976   3
  -2  -2   7 185.643 5.75135   3
   0  -2   7 55.8698 4.25505  16
   0  -2   7 47.1907 3.05180   3
   2  -2   7 801.151 23.2841  16
   2  -2   7 789.376 21.3079   3
  -4   2  -7 248.147 11.7031   1
   4  -2   7 244.043 11.2170  16
   4  -2   7 250.275 12.7605  15
   4  -2   7 264.478 10.1636   3
   4  -2   7 242.735 9.38458   2
  -6   2  -7 -1.9223 2.81924   1
   6  -2   7 2.12340 4.23058  15
   6  -2   7 -0.2379 3.25417   2
   8  -2   7 35.7013 5.68995   2
   8  -2   7 44.3711 7.27051  15
 -10   2  -7 278.801 11.7549  19
  10  -2   7 324.398 17.3405  15
  10  -2   7 288.563 12.6429   6
  10  -2   7 292.991 16.4448  10
  12  -2   7 71.5434 9.32873  10
  12  -2   7 64.7042 9.05581  18
  12  -2   7 65.7279 4.24996   6
  12  -2   7 72.6137 8.16264  15
  14  -2   7 -2.8827 2.73720  18
  14  -2   7 0.46185 2.30125  10
  15   1  -7 25.1112 3.30890  10
 -15  -1   7 32.9452 3.74456  19
  13   1  -7 -1.9625 3.30275   7
  13   1  -7 4.53592 3.64106  10
  13   1  -7 8.78069 3.97673   5
 -13  -1   7 2.10788 3.56686  14
  11   1  -7 12.7071 4.69840   7
  11   1  -7 21.7937 3.46041  20
  11   1  -7 19.7188 5.25286  10
  11   1  -7 18.4949 4.77482   5
   9   1  -7 249.580 14.5955   7
   9   1  -7 283.459 15.3146  10
   9   1  -7 285.037 15.6635   5
   9   1  -7 267.193 11.0842  20
  -9  -1   7 263.203 10.7729   3
  -7  -1   7 160.027 7.24172   3
  -5  -1   7 743.480 19.7091   3
  -3  -1   7 9.80492 1.67706   3
  -1  -1   7 219.959 7.01435   3
   1  -1   7 475.335 13.9413   3
   1  -1   7 511.117 15.4579  16
  -3   1  -7 1.77519 2.49577   1
   3  -1   7 11.2235 2.70763   3
   3  -1   7 6.55833 2.47805   2
   3  -1   7 5.29644 2.90810  16
  -5   1  -7 243.690 12.0094   1
   5  -1   7 243.021 12.5911  15
   5  -1   7 242.437 9.86931   2
   7  -1   7 281.422 14.7811  15
   7  -1   7 273.627 12.2500   2
  -9   1  -7 3.42777 2.73757  19
   9  -1   7 0.69118 4.29717   2
   9  -1   7 5.42759 4.54893  10
   9  -1   7 5.31989 4.83917  15
 -11   1  -7 1.25648 2.78626  19
  11  -1   7 4.82378 5.09077  15
  11  -1   7 -3.1106 4.02960  10
  11  -1   7 4.98390 3.03689   6
  11  -1   7 7.31778 5.65300  18
  13  -1   7 0.41286 3.85299  10
  13  -1   7 5.33556 3.95546  18
  15  -1   7 4.32273 2.58501  10
  14   0  -7 1.22763 3.18788   7
  14   0  -7 -1.0100 2.05623   5
  14   0  -7 -2.4630 2.66973  10
 -14   0   7 -2.9429 2.35236  19
 -14   0   7 0.01491 2.18681  14
  12   0  -7 2.92740 2.21588  20
  12   0  -7 0.07087 3.70535   5
  12   0  -7 -4.3646 4.07034   7
  12   0  -7 1.61207 3.75079  10
 -12   0   7 0.50858 2.71119  14
  10   0  -7 -4.7397 2.92829  20
  10   0  -7 -0.8973 4.12363   5
  10   0  -7 -0.9216 3.92320  10
  10   0  -7 -9.0337 3.54578   7
 -10   0   7 1.35126 3.22907   3
  -6   0   7 -0.0237 1.60593   3
  -4   0   7 -0.3201 1.56215   3
  -2   0   7 -1.6711 1.31110   3
   0   0   7 0.74790 1.99306  16
   0   0   7 -1.1403 1.57251   3
  -2   0  -7 -0.2553 2.18654   1
   2   0   7 -0.0924 1.71577   3
   2   0   7 -1.1746 2.23224  16
  -4   0  -7 0.14599 4.92789   1
   4   0   7 -0.6413 1.94311   2
  -6   0  -7 20.6840 7.51623   1
   6   0   7 -0.3146 2.76848  15
   6   0   7 -0.8949 2.73869   2
   8   0   7 1.94631 4.01565  15
   8   0   7 1.96106 3.48860   2
 -10   0  -7 -1.3433 3.08271  19
  10   0   7 7.00056 5.08383  15
  10   0   7 -3.7235 4.06084   5
  10   0   7 -0.1264 2.81894   6
  10   0   7 -4.7743 4.07612  10
  10   0   7 -8.9633 6.38839  18
 -12   0  -7 2.45669 3.45521  19
  12   0   7 4.61601 4.95125  10
  12   0   7 0.32661 4.10311  18
  14   0   7 2.87630 2.97207  10
  14   0   7 6.23012 3.13144   8
  14   0   7 0.04704 2.79853  20
 -15   1   7 30.4736 3.87326  19
  13  -1  -7 4.56834 2.82272  10
  13  -1  -7 -4.6296 5.45233   7
  13  -1  -7 1.06961 3.90482   5
  13  -1  -7 3.57233 2.15746  20
 -13   1   7 -0.9470 2.71807  19
 -13   1   7 7.00639 3.07586  14
  11  -1  -7 34.4165 7.64261   7
  11  -1  -7 12.1625 3.61558  20
  11  -1  -7 20.9594 5.39953   5
  11  -1  -7 7.72521 4.46386  10
 -11   1   7 13.4028 4.80728  14
   9  -1  -7 253.688 14.7050  10
   9  -1  -7 258.564 9.75564  18
   9  -1  -7 262.937 12.3598  20
   9  -1  -7 265.988 14.4896   5
  -9   1   7 283.081 11.4579   3
  -9   1   7 251.360 12.7164  14
  -7   1   7 159.770 7.61510   3
  -5   1   7 705.784 19.6001   3
  -3   1   7 10.5890 2.11525   3
  -1   1   7 222.758 7.57258   3
   1   1   7 498.559 16.2999  16
   1   1   7 518.369 14.7858   3
  -3  -1  -7 9.56939 4.97420   1
   3   1   7 7.76685 2.55581   3
   3   1   7 3.03411 2.52705  16
  -5  -1  -7 252.283 16.5751   1
   5   1   7 247.829 12.6810  15
   5   1   7 265.442 10.1967   2
   7   1   7 275.632 12.5764   2
  -9  -1  -7 9.30530 3.96241  19
   9   1   7 2.78765 6.63786  18
   9   1   7 5.83335 4.82611   5
   9   1   7 -3.2725 3.71124   2
   9   1   7 3.98554 4.80222  10
 -11  -1  -7 1.79853 3.80103  19
  11   1   7 7.10690 4.76685  18
  11   1   7 2.44707 4.52381  10
  11   1   7 0.34079 4.34169   5
 -13  -1  -7 -1.3912 2.10868  19
  13   1   7 -0.9942 2.83729   5
  13   1   7 2.34655 2.72276  18
  13   1   7 0.18644 4.12658  10
  13   1   7 -0.3706 4.52720  20
  13   1   7 9.91275 3.51414   8
  15   1   7 0.73641 2.52079  10
  14  -2  -7 -1.0673 1.76256  10
  14  -2  -7 1.76578 2.09372  20
 -14   2   7 -1.4071 2.27340  14
 -14   2   7 2.51821 2.26931  19
  -6   2   7 104.601 6.23315   3
  -4   2   7 22.8421 2.96622   3
  -2   2   7 186.886 7.02504   3
   0   2   7 43.0943 3.84564   3
  -2  -2  -7 801.990 23.7320   1
   2   2   7 773.488 23.6972  16
   2   2   7 816.585 21.6988   3
  -4  -2  -7 240.536 12.9009   1
   4   2   7 240.985 9.02041   2
  -6  -2  -7 20.2020 10.1430   1
   8   2   7 44.2350 6.43459   2
   8   2   7 36.3687 7.21200   5
 -10  -2  -7 306.721 13.6562  19
  10   2   7 279.865 14.5585  18
  10   2   7 285.801 16.2329  10
  10   2   7 256.382 15.8920   5
 -12  -2  -7 64.6282 6.64981  19
  12   2   7 73.7392 9.13077  20
  12   2   7 91.9355 7.95013  18
  12   2   7 79.7627 9.50677   5
  12   2   7 72.3700 8.84942   8
  12   2   7 67.4690 9.08334  10
  14   2   7 1.56177 3.33991   5
  14   2   7 2.28838 2.49865  10
  14   2   7 0.56503 2.19492  20
  14   2   7 6.47121 3.16059   8
  13  -3  -7 17.6977 4.05890  10
  13  -3  -7 23.1244 3.85129  20
 -13   3   7 22.1953 4.12966  14
 -13   3   7 19.1146 3.61535  19
  -5   3   7 316.781 11.2672   3
  -3   3   7 218.001 8.20585   3
  -1   3   7 164.957 6.82944   3
  -3  -3  -7 369.642 13.9759   1
   3   3   7 359.396 11.3529   2
  -5  -3  -7 38.9610 6.84295   1
   5   3   7 41.8123 5.66660   2
  -7  -3  -7 31.8079 5.52280   3
   7   3   7 29.9999 5.53490   2
  -9  -3  -7 52.8333 8.74563  19
   9   3   7 73.4336 10.0214  18
   9   3   7 53.3375 9.05192   5
   9   3   7 51.0275 7.27671   2
   9   3   7 67.1519 4.44567   6
   9   3   7 69.9589 9.03247   8
   9   3   7 61.1375 9.43561  10
 -11  -3  -7 165.221 10.0148  19
  11   3   7 178.830 11.8380   8
  11   3   7 205.237 13.9430   5
  11   3   7 160.044 12.5410  10
  11   3   7 178.917 10.1270  18
  11   3   7 175.221 12.4074  20
 -13  -3  -7 -2.5224 2.27423  19
  13   3   7 -3.3195 3.64203  10
  13   3   7 -0.6338 3.73757   5
  13   3   7 1.29606 2.57373   8
  13   3   7 1.22439 3.71715  20
  14  -4  -7 14.8225 2.77533  20
 -14   4   7 15.3220 2.18707  19
 -14   4   7 21.5798 5.02513  12
  12  -4  -7 26.7479 5.06988  20
 -12   4   7 24.4422 4.02087  19
 -12   4   7 25.7328 5.51492  14
  10  -4  -7 0.97780 3.34392  18
  10  -4  -7 2.74272 4.51560  20
 -10   4   7 3.68934 4.29453  19
 -10   4   7 1.61898 3.40610  14
  -6   4   7 0.80343 2.06211   3
  -6   4   7 -7.4485 2.68188  14
  -4   4   7 390.114 12.9358   3
  -2   4   7 651.860 18.3103   3
  -2  -4  -7 -1.2437 1.80594   1
  -4  -4  -7 -0.8056 3.00217   1
   4   4   7 0.44716 2.91468   2
  -6  -4  -7 287.830 16.9550   1
   6   4   7 316.884 12.5240   2
   8   4   7 177.841 13.2650   5
   8   4   7 168.669 11.4427   8
   8   4   7 191.428 13.0675  10
   8   4   7 146.184 12.2338  20
   8   4   7 151.890 12.7241   7
   8   4   7 160.974 11.1141  18
   8   4   7 169.059 10.5455   2
 -10  -4  -7 41.6021 7.85704  19
  10   4   7 40.5342 6.69517   8
  10   4   7 39.9971 6.20717  18
  10   4   7 48.0002 7.70354  20
  10   4   7 31.6461 6.55932  10
  10   4   7 32.6399 7.32860   5
 -12  -4  -7 1.78786 3.04935  19
  12   4   7 6.85839 3.89244   8
  12   4   7 -1.3852 3.97032  20
  12   4   7 0.00434 2.61594  10
  12   4   7 -1.4270 3.18680   5
 -14  -4  -7 12.8075 2.41684  19
  14   4   7 5.29914 2.83398  10
  14   4   7 5.43733 2.41451  20
  14   4   7 10.4408 3.62191   5
  14   4   7 5.76947 2.03566   8
  13  -5  -7 21.2367 4.17803  20
 -13   5   7 14.8909 2.75346  19
 -13   5   7 15.4357 5.59780  12
 -13   5   7 9.08103 4.02095  14
  11  -5  -7 22.1993 4.10209  18
  11  -5  -7 23.5094 5.52853  20
 -11   5   7 18.6884 4.23018  19
 -11   5   7 19.6567 5.13859  14
   9  -5  -7 95.4938 8.78810  18
  -9   5   7 99.3040 9.02184  14
  -9   5   7 96.0940 8.51912  19
   7  -5  -7 313.985 11.4265   6
  -7   5   7 310.793 14.3093  14
  -5   5   7 196.486 10.5243  14
  -3  -5  -7 1.50216 2.59938   1
   3   5   7 3.35468 2.12486   2
  -5  -5  -7 201.732 12.2121   1
   5   5   7 205.883 9.71830   2
   7   5   7 173.738 10.3835   2
   7   5   7 173.169 13.0065   5
   7   5   7 179.915 14.9163   7
   7   5   7 166.730 10.9184   8
   9   5   7 87.7447 10.5680   5
   9   5   7 87.8759 10.0397  20
   9   5   7 83.3191 8.26365  18
   9   5   7 78.1234 8.56070   8
   9   5   7 64.4339 10.0428   7
 -11  -5  -7 19.1867 6.54814  19
  11   5   7 18.1032 4.95955  20
  11   5   7 14.5768 4.48459   8
  11   5   7 18.9403 2.72041  18
  11   5   7 21.3920 5.58123  10
  11   5   7 20.0908 5.34652   5
 -13  -5  -7 4.63607 2.60391  19
  13   5   7 -0.7464 2.73823  20
  13   5   7 4.94747 2.74733   8
  13   5   7 -0.8807 2.77293   5
  13   5   7 3.60436 3.27340  10
  14  -6  -7 0.59519 2.10479  20
 -14   6   7 1.52943 1.79043   9
  12  -6  -7 113.242 9.28703  20
 -12   6   7 121.878 12.7840  12
 -12   6   7 133.744 9.34947  14
 -12   6   7 135.813 6.54810  19
  10  -6  -7 79.5430 8.67422  18
 -10   6   7 65.8096 7.25152  14
 -10   6   7 76.1003 7.01587  19
   8  -6  -7 20.3152 7.02269  18
   8  -6  -7 11.9304 3.35295   6
  -8   6   7 18.5441 4.94272  14
  -8   6   7 16.3699 3.63770  19
   6  -6  -7 263.437 11.3798   6
   6  -6  -7 275.079 15.3564  11
  -6   6   7 254.290 13.4857  14
  -4   6   7 102.537 8.11456  14
   2   6   7 129.537 6.81126   2
  -4  -6  -7 27.6139 5.39905   1
   4   6   7 35.7685 4.71883   2
   6   6   7 845.586 33.8791   7
   6   6   7 873.630 25.7980   2
   6   6   7 840.028 27.6124   8
   6   6   7 880.444 31.9137   5
   8   6   7 67.9323 9.75049   5
   8   6   7 96.3250 9.56417  20
   8   6   7 64.8573 11.1787   7
   8   6   7 85.4772 8.19544   8
   8   6   7 86.2065 7.40942  18
  10   6   7 25.3560 6.71814   5
  10   6   7 25.0333 5.17016   8
  10   6   7 22.7798 3.29018  18
  10   6   7 26.3575 5.53766  20
  10   6   7 21.3488 7.50359   7
 -12  -6  -7 -0.9733 3.00349  19
  12   6   7 2.38392 4.32381   5
  12   6   7 4.46504 2.95199   8
  12   6   7 7.51319 2.56820  20
 -14  -6  -7 22.1425 2.99770  19
  13  -7  -7 9.91382 3.59047  20
 -13   7   7 10.7520 2.67031   9
 -13   7   7 11.7215 4.53156  12
  11  -7  -7 68.1100 7.20805  18
 -11   7   7 54.2674 5.87433   9
 -11   7   7 59.9238 7.65351  14
 -11   7   7 65.5936 9.31026  12
 -11   7   7 71.7014 4.69665  19
   9  -7  -7 186.203 7.56632   6
   9  -7  -7 182.411 12.0533  18
  -9   7   7 183.988 16.5663  12
  -9   7   7 173.790 11.6633  14
  -9   7   7 189.723 9.06655  19
   7  -7  -7 387.957 14.2919   6
   7  -7  -7 385.877 17.3459  11
  -7   7   7 392.249 17.0053  14
  -7   7   7 395.575 23.5614  12
  -7   7   7 375.193 13.7647  19
   5  -7  -7 62.6571 8.16687  11
   5  -7  -7 58.4316 7.43691   6
  -5   7   7 69.7935 11.6253  12
  -5   7   7 53.1482 6.97648  14
  -3   7   7 16.1738 4.87187  14
   3   7   7 30.1084 5.74530  14
   3   7   7 32.7116 5.02685   2
   5   7   7 432.075 20.3923   5
   5   7   7 452.984 17.6470   8
   5   7   7 441.622 16.5911   2
   5   7   7 440.905 22.9100   7
   7   7   7 -8.5932 8.54789   7
   7   7   7 4.70073 5.12332   5
   7   7   7 3.74327 4.33257   2
   9   7   7 127.446 6.52135  18
   9   7   7 129.497 9.71883   8
   9   7   7 123.831 9.95193  20
   9   7   7 133.213 11.8984   5
   9   7   7 119.980 16.2522   7
 -11  -7  -7 -2.4164 6.02044  19
  11   7   7 4.59297 3.51074  20
  11   7   7 3.38275 2.96258   8
  11   7   7 15.0265 4.29769   5
  11   7   7 5.41915 5.92166   7
 -13  -7  -7 29.0383 4.11539  19
  13   7   7 39.3916 3.00968  20
  13   7   7 32.2923 5.59720   5
 -12   8   7 25.5409 5.35153  12
 -12   8   7 23.6447 3.93282  14
 -12   8   7 26.2183 3.62515   9
  10  -8  -7 27.2448 5.55409  18
 -10   8   7 32.8228 5.55427   9
 -10   8   7 33.7017 5.17025  14
 -10   8   7 42.7890 8.76580  12
   8  -8  -7 5.28330 2.89463   6
   8  -8  -7 16.5537 6.35427  18
  -8   8   7 -0.8994 3.74798  14
  -8   8   7 6.88228 3.23759  19
  -8   8   7 1.36863 4.65867   9
  -8   8   7 5.03644 6.11253  12
   6  -8  -7 539.335 19.1943   6
   6  -8  -7 521.042 21.6276  11
  -6   8   7 559.735 20.9278  14
  -6   8   7 545.992 19.0620   9
  -6   8   7 572.393 29.0495  12
  -6   8   7 559.922 16.5133  19
   4  -8  -7 27.7816 5.77957  11
  -4   8   7 32.3551 5.69202  14
  -4   8   7 68.1670 11.0279  12
  -2   8   7 172.517 10.1429  14
   0   8   7 4.39417 4.43301  14
   2   8   7 66.2312 6.97331  14
   2   8   7 59.0986 10.9396   7
   4   8   7 84.9699 9.94363   5
   4   8   7 82.0719 8.04960   2
   4   8   7 75.3173 8.21218   8
   4   8   7 81.3615 13.3076   7
   6   8   7 63.9484 11.6813   7
   6   8   7 96.5667 8.93726   2
   6   8   7 106.961 8.54714  18
   6   8   7 97.4861 8.44654   8
   6   8   7 104.826 9.30898  20
   6   8   7 85.8104 10.1435   5
   8   8   7 137.557 6.65111  18
   8   8   7 129.252 17.3502   7
   8   8   7 147.967 10.2886  20
   8   8   7 151.017 9.82751   8
   8   8   7 158.863 12.5592   5
  10   8   7 27.8033 4.41255   8
  10   8   7 19.4763 4.73478  20
  10   8   7 25.1170 11.7492   7
  10   8   7 41.0327 6.72986   5
 -12  -8  -7 2.85464 2.68514  19
  12   8   7 1.83230 1.58633   8
  12   8   7 -3.1317 2.13200   5
  12   8   7 -1.6215 1.98639  20
  11  -9  -7 53.1946 6.32891  18
 -11   9   7 46.5868 5.23843  14
 -11   9   7 51.5560 9.50675  12
 -11   9   7 42.0504 4.81423   9
   9  -9  -7 -2.1620 2.42547   6
   9  -9  -7 5.62894 3.91409  18
  -9   9   7 3.20608 4.27302  14
  -9   9   7 -0.0203 3.25231   9
  -9   9   7 -5.9800 5.51084  12
   7  -9  -7 187.743 10.0705   6
   7  -9  -7 176.000 11.8394  11
  -7   9   7 150.146 16.6302  12
  -7   9   7 185.498 11.6372  14
   5  -9  -7 35.3551 5.92119   6
   5  -9  -7 32.2352 7.72042   4
   5  -9  -7 26.5548 5.94809  11
  -5   9   7 33.2257 5.14797   9
  -5   9   7 52.7629 9.37467  12
  -5   9   7 36.0358 6.18494  14
   3  -9  -7 664.299 27.2125   4
   3  -9  -7 672.311 21.4307  19
   3  -9  -7 689.258 25.4608  11
  -3   9   7 691.759 19.9040   9
  -3   9   7 681.297 23.5440  14
  -3   9   7 687.064 32.1260  12
   1  -9  -7 134.144 10.7882  11
  -1   9   7 134.601 9.50151  14
  -1   9   7 201.351 16.1035  12
  -1  -9  -7 199.471 12.7939  11
   1   9   7 207.551 11.2170  14
   1   9   7 166.273 14.6516   7
   1   9   7 228.903 17.0045  12
   3   9   7 141.400 9.79582   8
   3   9   7 138.871 10.6477  20
   3   9   7 142.591 12.9069   7
   3   9   7 149.620 10.4539  18
   3   9   7 130.393 9.73034  14
   5   9   7 293.368 19.6545   7
   5   9   7 304.318 15.0498  20
   5   9   7 311.335 13.1946  18
   5   9   7 316.989 14.2400   8
   7   9   7 27.5528 4.89621   8
   7   9   7 42.9765 7.29304   5
   7   9   7 27.5975 10.3709   7
   7   9   7 34.1178 5.48882  20
   7   9   7 36.6452 3.87678  18
   9   9   7 26.6715 5.50605   5
   9   9   7 13.7992 4.06882  20
   9   9   7 21.6242 11.0403   7
   9   9   7 25.4533 4.38587   8
   9   9   7 61.3823 12.3133  12
 -11  -9  -7 57.6202 8.80081  19
  11   9   7 45.4191 6.59762   5
  11   9   7 52.5247 4.12542  20
  11   9   7 74.5803 12.3349   7
  11   9   7 49.7183 3.35241   8
  10 -10  -7 10.0909 3.79030  18
 -10  10   7 8.92970 2.77695   9
 -10  10   7 5.81131 3.91203  12
 -10  10   7 5.34332 2.76735  14
   8 -10  -7 0.65747 4.02979  11
   8 -10  -7 5.75809 3.13523   6
  -8  10   7 2.74577 4.19873  14
  -8  10   7 14.3120 6.46158  12
  -8  10   7 6.83920 3.27312   9
   6 -10  -7 14.3226 4.74771   6
   6 -10  -7 13.6238 5.38637   4
   6 -10  -7 10.0826 3.74607  11
  -6  10   7 19.3970 7.22939  12
  -6  10   7 15.7657 5.04297  14
  -6  10   7 11.2294 3.61123   9
   4 -10  -7 691.087 27.5542   4
   4 -10  -7 704.531 26.4784  11
   4 -10  -7 726.527 22.1144  19
  -4  10   7 729.428 24.7732  14
  -4  10   7 713.546 20.1220   9
  -4  10   7 712.628 34.3038  12
   2 -10  -7 494.862 20.8746  11
   2 -10  -7 483.940 17.7404  19
  -2  10   7 469.799 18.8517  14
  -2  10   7 521.929 27.0440  12
  -2  10   7 464.851 14.1420   9
  -2  10   7 508.098 21.1800  18
   0 -10  -7 210.377 12.8236  11
   0  10   7 190.353 17.0767  12
   0  10   7 189.627 11.3091  14
  -2 -10  -7 174.869 12.8423   4
  -2 -10  -7 183.632 10.9691  19
   2  10   7 191.503 12.2865  20
   2  10   7 173.696 11.1836  14
   2  10   7 271.995 20.5337  12
   2  10   7 194.722 14.4084   7
   2  10   7 199.358 11.5619   8
   2  10   7 175.510 11.1751  18
   4  10   7 35.1564 5.39519  18
   4  10   7 22.3757 5.15334   8
   4  10   7 4.57624 7.17719   7
   4  10   7 25.5993 5.59521  20
   6  10   7 635.685 31.4814  12
   6  10   7 628.491 22.3949  20
   6  10   7 633.007 21.8559   8
   6  10   7 629.090 30.4941   7
   8  10   7 34.9706 4.99339  20
   8  10   7 38.2112 8.86465  12
   8  10   7 31.3940 11.7897   7
   8  10   7 28.7658 4.60421   8
   8  10   7 40.5452 6.87073   5
  10  10   7 109.243 5.61671  20
  10  10   7 108.980 4.66932   8
  10  10   7 106.281 16.9456   7
  10  10   7 93.9495 8.07238   5
 -12 -10  -7 1.72133 1.76706  19
   9 -11  -7 11.0164 4.98784  18
   9 -11  -7 7.68272 2.34443   6
  -9  11   7 5.79200 2.82236  14
  -9  11   7 10.6921 4.60239  12
  -9  11   7 11.4886 2.28378   9
   7 -11  -7 25.2464 5.48810  11
   7 -11  -7 26.9073 4.63759   6
  -7  11   7 23.9506 3.58945   9
  -7  11   7 21.1916 5.35269  14
  -7  11   7 22.7074 7.24304  12
   5 -11  -7 23.3231 5.74809   4
   5 -11  -7 22.8063 4.84669  11
  -5  11   7 19.6093 5.28687  14
  -5  11   7 14.3218 3.23228   9
  -5  11   7 8.29844 5.48413  18
  -5  11   7 18.4343 7.74960  12
   3 -11  -7 648.823 26.7847   4
   3 -11  -7 632.641 20.9603  19
   3 -11  -7 667.057 25.2727  11
  -3  11   7 644.943 16.2331   9
  -3  11   7 655.013 24.9351  18
  -3  11   7 679.514 23.7496  14
  -3  11   7 695.322 33.0872  12
   1 -11  -7 174.838 14.2607   4
   1 -11  -7 183.730 9.95294  19
   1 -11  -7 159.314 11.8483  11
  -1  11   7 150.219 10.8484  14
  -1  11   7 167.335 11.6816  18
  -1  11   7 155.167 16.9037  12
  -1 -11  -7 51.4216 7.93110   4
  -1 -11  -7 36.5221 5.44041  19
  -1 -11  -7 35.5059 6.07777  11
   1  11   7 38.0754 6.70826  20
   1  11   7 43.5744 6.42788  18
   1  11   7 36.1104 6.34851   8
   1  11   7 38.9638 9.69883  12
   1  11   7 33.9288 6.09980  14
   3  11   7 4.69379 3.75648   8
   3  11   7 3.19407 6.14541   7
   3  11   7 -0.3952 4.02256  14
   3  11   7 10.0198 4.50950  20
   3  11   7 5.71469 3.45450  18
   3  11   7 20.1234 8.15205  12
   5  11   7 430.267 25.3978   7
   5  11   7 421.105 24.9353  12
   5  11   7 433.868 17.6648  20
   5  11   7 413.356 16.3358   8
   7  11   7 98.5620 7.43387  20
   7  11   7 99.0410 13.4456  12
   7  11   7 105.049 20.6389   7
   7  11   7 101.718 6.75164   8
   9  11   7 8.08232 2.26204  20
   9  11   7 9.03521 9.95659   7
   9  11   7 17.0626 6.71226  12
   9  11   7 11.0988 1.88240   8
 -11 -11  -7 14.3992 2.87209  19
 -10  12   7 85.0315 6.47922  18
   8 -12  -7 -3.4443 2.16488   6
   8 -12  -7 1.95424 3.27912  11
  -8  12   7 4.11627 2.66743  14
  -8  12   7 1.26427 4.12710  18
  -8  12   7 -1.8055 4.73876  12
   6 -12  -7 109.413 9.51407  11
   6 -12  -7 109.472 7.64972   6
   6 -12  -7 114.357 9.56902   4
  -6  12   7 127.609 13.7145  12
  -6  12   7 105.653 9.20943  14
  -6  12   7 102.725 8.68747  18
   4 -12  -7 -0.2380 5.96888  19
   4 -12  -7 -3.9983 3.84891  11
   4 -12  -7 1.77030 4.69346   4
  -4  12   7 -0.8368 4.12007  14
  -4  12   7 2.47942 6.02645  12
  -4  12   7 3.21365 4.90006  18
   2 -12  -7 42.1738 6.70614  11
   2 -12  -7 33.1223 5.95755  19
   2 -12  -7 26.8583 7.14080   4
  -2  12   7 48.2775 6.30459  14
  -2  12   7 33.8694 9.07908  12
  -2  12   7 36.6102 5.98450  18
   0 -12  -7 27.3427 5.52566  11
   0 -12  -7 22.1604 6.56035   4
   0 -12  -7 26.5324 5.46645  19
   0  12   7 25.5563 5.54422  14
   0  12   7 17.2377 5.35495  20
   0  12   7 20.9857 7.83338  12
   0  12   7 20.2968 4.29197  18
   0  12   7 25.2543 5.63181   8
  -2 -12  -7 5.34518 4.42516   4
  -2 -12  -7 6.55899 4.13095  19
   2  12   7 7.40907 4.27668   8
   2  12   7 4.39467 4.17390  20
   2  12   7 -0.0100 5.82807   7
   2  12   7 -0.7075 3.68740  14
   2  12   7 8.76891 7.43220  12
   2  12   7 6.72572 3.00531  18
   4  12   7 7.74047 8.75358   7
   4  12   7 6.58125 4.01889  20
   4  12   7 11.6996 3.74408   8
   4  12   7 9.58306 7.05684  12
   6  12   7 42.0921 8.12684  12
   6  12   7 39.2384 5.40741  20
   6  12   7 37.9707 4.75006   8
   6  12   7 26.6825 11.1439   7
   8  12   7 20.0584 5.32276  12
   8  12   7 8.19943 2.23121  20
   8  12   7 5.79399 10.1004   7
 -10 -12  -7 9.81719 3.88450  19
  -9  13   7 7.77407 2.54750  18
   7 -13  -7 183.549 9.97995  11
   7 -13  -7 176.257 7.92448   6
  -7  13   7 165.333 9.65952  14
  -7  13   7 161.373 13.5659  12
  -7  13   7 160.772 9.50853  18
   5 -13  -7 7.94248 3.99499  11
   5 -13  -7 3.96470 4.07004   4
   5 -13  -7 8.98630 3.90363   6
  -5  13   7 4.30358 3.82052  18
  -5  13   7 3.37073 4.09581  12
  -5  13   7 11.4094 4.35642  14
   3 -13  -7 5.24795 4.07421  11
   3 -13  -7 -2.7053 2.61083   4
   3 -13  -7 14.2789 6.71529  19
  -3  13   7 0.78759 3.44194  18
  -3  13   7 4.39639 3.02339  14
  -3  13   7 -0.2856 4.41091  12
   1 -13  -7 -2.8151 3.55464  11
   1 -13  -7 2.27023 4.65697   4
   1 -13  -7 5.08048 6.23932  19
  -1  13   7 -1.0373 3.82578  12
  -1  13   7 1.30690 4.35278  20
  -1  13   7 3.53693 4.36069  14
  -1  13   7 -4.1748 2.76377  18
  -1  13   7 3.31398 4.21216   8
  -1 -13  -7 14.8220 4.97812  11
  -1 -13  -7 18.9812 5.17424  19
  -1 -13  -7 22.8824 5.57977   4
   1  13   7 18.3921 2.95966  18
   1  13   7 21.2294 5.21757  14
   1  13   7 17.2951 4.87439  20
   1  13   7 19.9929 4.44991   8
   1  13   7 18.4414 6.16098  12
   3  13   7 40.2695 5.63838   8
   3  13   7 22.4373 8.60716   7
   3  13   7 41.9570 8.62610  12
   3  13   7 30.9333 5.18158  20
   5  13   7 44.2201 5.20439  20
   5  13   7 37.7347 10.6493   7
   5  13   7 57.9088 11.1738  12
   5  13   7 50.8829 5.30073   8
   7  13   7 87.4859 9.16214  12
   7  13   7 84.5315 3.96800  20
   7  13   7 115.725 18.5456   7
   6 -14  -7 30.8824 3.92943   6
   6 -14  -7 25.3116 4.31146   4
   6 -14  -7 22.3078 3.56607  11
  -6  14   7 27.4032 4.04507  18
  -6  14   7 29.8867 6.22466  12
  -6  14   7 25.0798 3.78505  14
   4 -14  -7 20.5942 4.39272  11
   4 -14  -7 12.9341 4.46825   4
  -4  14   7 15.4487 4.43911  14
  -4  14   7 15.5656 3.82131   8
  -4  14   7 17.3178 3.74735  18
  -4  14   7 16.4665 5.90408  12
   2 -14  -7 13.6651 3.75495   4
   2 -14  -7 13.2255 4.45341  11
  -2  14   7 6.50010 2.78900  18
  -2  14   7 11.3766 3.74233  20
  -2  14   7 4.49124 3.78364   8
  -2  14   7 2.32532 5.41876  12
  -2  14   7 8.56690 4.36486  14
   0 -14  -7 49.1352 7.04662  19
   0 -14  -7 49.0165 6.14977   4
   0 -14  -7 55.9335 7.36546  11
   0  14   7 48.4353 8.79889  12
   0  14   7 44.6708 7.00902  20
   0  14   7 52.8099 5.73624  14
   0  14   7 49.2212 6.52021   8
  -2 -14  -7 94.0872 7.38788   4
   2  14   7 100.799 6.99442   8
   2  14   7 102.663 12.2112  12
   2  14   7 94.8920 6.81991  20
   4  14   7 0.20173 2.16168  20
   4  14   7 -1.6068 2.22098   8
   4  14   7 4.94987 5.74584  12
   6  14   7 85.2180 8.32748  12
   6  14   7 87.5247 16.8353   7
   5 -15  -7 27.3172 3.78047  11
   5 -15  -7 27.1229 3.99209   4
  -5  15   7 14.0003 3.80434  12
   3 -15  -7 73.9264 6.07998   4
   3 -15  -7 81.4747 6.98121  11
  -3  15   7 77.1269 7.00187  20
  -3  15   7 63.2423 8.03833  12
  -3  15   7 76.1500 5.98421   8
  -3  15   7 99.3186 7.20152  14
   1 -15  -7 28.4044 4.26823   4
   1 -15  -7 26.0516 4.34541  11
  -1  15   7 24.8871 4.09872  14
  -1  15   7 20.6018 5.15196  12
  -1  15   7 23.5337 3.93144   8
  -1  15   7 17.5040 3.77037  20
  -1 -15  -7 56.7216 6.40015   4
   1  15   7 60.4103 5.14446   8
   1  15   7 60.5820 7.97801  12
   1  15   7 64.1941 5.92021  20
   3  15   7 8.16814 5.56129  12
   3  15   7 7.21863 1.90808   8
   3  15   7 5.88175 2.23749  20
   2 -16  -7 34.4329 4.66180   4
  -2  16   7 43.4939 4.36287  20
   0 -16  -7 22.0497 3.48968   4
   0  16   7 18.8988 2.97808  20
   1  15  -8 4.33229 1.99809   7
  -1  15  -8 36.7803 4.67828   7
  -1  15  -8 37.2814 4.93231   7
  -3  15  -8 5.30298 2.27120   7
   3 -15   8 4.62502 2.39940  19
   5 -15   8 1.00760 1.56122  19
   4  14  -8 2.32136 1.61750   7
   2  14  -8 48.6131 4.88917   7
   0  14  -8 3.62432 2.24932   7
  -2  14  -8 6.19303 3.09303   7
  -4  14  -8 4.49812 2.71424   7
  -4  14  -8 2.01833 3.67987   7
   4 -14   8 3.43864 2.75070  19
  -6  14  -8 -0.8318 1.64008  20
   6 -14   8 0.75751 1.91339  19
   3  13  -8 -0.6550 1.87695   7
   1  13  -8 -0.9342 1.94347   7
  -1  13  -8 16.8029 6.06544  13
  -1  13  -8 6.01521 2.87254   7
  -3  13  -8 9.77099 2.51473  20
  -3  13  -8 10.4847 1.95032   8
  -3  13  -8 6.21754 3.85988   7
  -5  13  -8 5.87363 2.96829  20
  -5  13  -8 11.2273 5.08905   7
  -5  13  -8 7.79332 2.28393   8
   5 -13   8 8.36371 3.19027  19
  -7  13  -8 7.07705 2.43791   8
  -7  13  -8 9.73773 2.82632  20
   7 -13   8 7.00585 2.18278  19
   2  12  -8 8.39048 2.78373   7
   0  12  -8 55.1910 6.39266   7
   0  12  -8 60.1173 10.0711  13
  -2  12  -8 -3.4680 2.84675   7
  -2  12  -8 2.24204 1.85547   8
  -2  12  -8 2.22212 5.24251  13
  -2  12  -8 1.49104 2.09570  20
  -4  12  -8 0.12461 2.49775   8
  -4  12  -8 7.84260 5.05528   7
  -4  12  -8 2.12301 2.89549  20
  -6  12  -8 4.52434 3.13454   8
  -6  12  -8 -2.6644 3.00846  20
   6 -12   8 2.26241 2.83136  19
  -8  12  -8 0.71570 2.96021   8
  -8  12  -8 5.16656 2.54317  20
   8 -12   8 3.60686 1.75985  19
   1  11  -8 1.69672 2.60860   7
   1  11  -8 6.99077 5.63757  13
  -1  11  -8 2.13351 1.92343   8
  -1  11  -8 -6.5361 5.05968  13
  -1  11  -8 4.62754 3.02982   7
  -1  11  -8 -0.6748 1.88318  20
  -3  11  -8 20.9788 3.99237  20
  -3  11  -8 21.2328 6.17414   7
  -3  11  -8 15.1396 6.51562  13
  -5  11  -8 42.8082 6.37121  20
  -5  11  -8 64.9669 9.05903   7
   5 -11   8 18.9165 4.72874  19
  -7  11  -8 3.99226 1.91245  18
  -7  11  -8 -1.5464 3.71313  20
   7 -11   8 2.09496 3.05708  19
  -9  11  -8 23.8889 4.95369  20
   2  10  -8 11.9911 5.88402  13
   0  10  -8 65.1873 3.73093   8
   0  10  -8 60.7469 9.38871  13
   0  10  -8 62.8418 6.50522   7
   0  10  -8 63.6096 4.47112  20
   0 -10   8 65.7995 5.41845   3
  -2  10  -8 80.6961 10.0476   7
  -2  10  -8 75.7906 6.02377  20
  -2  10  -8 70.1009 9.90582  13
   2 -10   8 75.6835 6.31386   3
  -4  10  -8 1.17992 5.21591  13
  -4  10  -8 2.93068 2.91613  20
  -4  10  -8 9.98249 5.77410   7
   4 -10   8 -8.2254 4.92946  15
  -6  10  -8 4.20676 4.00877  20
   6 -10   8 7.00342 3.80999  19
   6 -10   8 10.7783 5.30441  15
  -8  10  -8 1.99009 3.05411  20
   8 -10   8 -2.9184 3.05885  19
   8 -10   8 3.14980 3.34999  15
 -10  10  -8 3.35031 2.71856  18
  10 -10   8 1.06708 4.00450   6
   1   9  -8 105.853 10.7526  13
   1   9  -8 111.509 4.57222  20
  -1   9  -8 329.504 16.4577   7
  -1   9  -8 368.541 13.2338  20
  -1   9  -8 361.777 18.8051  13
   1  -9   8 376.326 13.3147   3
   1  -9   8 371.701 17.6359  15
  -3   9  -8 24.0348 6.41500   7
  -3   9  -8 16.4720 4.54029  17
  -3   9  -8 9.81485 5.23369  13
  -3   9  -8 15.2886 4.39195  20
  -3   9  -8 19.9343 2.74993  18
   3  -9   8 19.4853 4.36242   3
   3  -9   8 19.2646 5.34719  15
  -7   9  -8 7.47454 4.62611  20
   7  -9   8 16.8769 5.86052  15
   7  -9   8 8.35993 4.39843  19
   9  -9   8 1.44891 3.32939  15
   9  -9   8 4.99497 2.46492  19
  11  -9   8 3.09241 2.53665   6
   2   8  -8 65.9711 8.87157  13
   0   8  -8 3.13630 4.22303  13
   0  -8   8 2.14217 2.07150   3
  -2   8  -8 77.1633 9.53330  13
  -2   8  -8 73.7368 9.72520   7
   2  -8   8 91.6476 6.49811   3
   2  -8   8 86.7375 8.55535  15
  -6   8  -8 407.248 21.3894  13
   6  -8   8 414.267 20.4952  15
   6  -8   8 420.141 16.7829  19
   8  -8   8 47.2565 5.90517  19
   8  -8   8 44.1584 7.72838  15
  10  -8   8 55.8483 7.10663  15
  10  -8   8 73.5546 8.21079   6
  12  -8   8 60.4959 4.12421   6
  11   7  -8 35.2490 5.29984   5
  11   7  -8 26.5431 4.13122   7
   9   7  -8 116.231 9.26064  10
   9   7  -8 109.656 10.0297   5
   3   7  -8 306.590 16.6515  13
  -1  -7   8 72.4349 4.07767   3
   1  -7   8 15.4455 2.80698   3
   1  -7   8 12.7803 4.34458  15
  -3   7  -8 386.225 19.5805  13
   3  -7   8 437.885 15.0249   3
   3  -7   8 440.518 19.1844  15
   7  -7   8 133.400 11.8224  15
   7  -7   8 115.041 9.30959  19
   9  -7   8 23.4841 5.48590  15
   9  -7   8 21.3219 3.49424  19
  11  -7   8 34.1086 6.71105  15
  11  -7   8 51.7621 6.39945   6
  13  -7   8 11.5208 3.21322  18
  12   6  -8 50.7203 6.89508   5
  12   6  -8 50.6968 6.01910  10
  12   6  -8 39.5536 4.81195   7
  10   6  -8 165.898 9.69677   7
  10   6  -8 174.024 11.2389  10
  10   6  -8 189.137 12.3620   5
   8   6  -8 93.1771 9.78166   5
   8   6  -8 98.6991 9.11682  10
   6   6  -8 167.577 12.7696  10
  -2  -6   8 719.619 20.2965  16
   0  -6   8 222.106 7.95162   3
   0  -6   8 217.677 9.32470  16
   2  -6   8 190.817 11.3172  15
   2  -6   8 192.132 8.46928   3
   2  -6   8 189.129 9.97837  16
  -6   6  -8 37.4885 7.03333  13
   6  -6   8 33.1006 6.33007  15
   8  -6   8 26.3895 4.58673  19
   8  -6   8 29.9237 6.71708  15
  10  -6   8 68.5910 8.08976   6
  10  -6   8 55.8246 9.08416  15
  12  -6   8 0.84523 2.28601   6
  13   5  -8 13.2694 3.55518  10
  13   5  -8 15.5430 4.32467   5
  13   5  -8 8.47584 2.29111   7
  11   5  -8 10.9428 4.84041   5
  11   5  -8 8.57693 3.15109   7
  11   5  -8 4.83682 4.20954  10
   9   5  -8 97.2169 9.29881  10
   9   5  -8 89.6380 9.72850   5
   7   5  -8 109.012 10.1515   5
   7   5  -8 99.1256 9.24696  10
  -3  -5   8 143.838 5.88846  16
  -1  -5   8 536.165 14.2727   3
  -1  -5   8 540.634 16.3416  16
   1  -5   8 118.958 5.92107   3
   1  -5   8 123.772 6.83402  16
   3  -5   8 217.070 12.1924  15
   3  -5   8 223.617 11.0591  16
   3  -5   8 233.178 9.79173   3
   5  -5   8 -0.0554 4.34207  15
   5  -5   8 1.59267 3.40195   3
  -7   5  -8 111.415 11.2403  13
   7  -5   8 96.1839 9.21398   2
   7  -5   8 96.5379 8.33535  19
   7  -5   8 89.1492 10.6180  10
   7  -5   8 118.799 11.2050  15
   9  -5   8 5.86817 4.87725  10
   9  -5   8 23.4932 5.55632   6
   9  -5   8 20.6999 5.34257  15
  11  -5   8 86.0858 10.1702  15
  11  -5   8 79.8171 9.02425  10
  11  -5   8 92.7050 7.39719   6
  13  -5   8 -0.5218 2.48577  18
  14   4  -8 31.3317 4.05889   5
  14   4  -8 35.0292 4.43735  10
  12   4  -8 -0.8691 2.56996  10
  12   4  -8 2.14348 3.01111   5
  12   4  -8 0.25671 2.29935   7
  10   4  -8 18.9655 5.59293   5
  10   4  -8 16.9489 4.22489   7
  10   4  -8 18.6689 5.03537  10
   8   4  -8 32.4769 5.85807  10
   8   4  -8 22.4153 6.01938   5
   6   4  -8 395.712 18.4645  13
  -2  -4   8 1183.00 31.1150  16
   0  -4   8 152.083 7.07861  16
   0  -4   8 153.484 5.98338   3
   2  -4   8 94.2068 6.35986  16
   2  -4   8 89.6153 5.51924   3
   4  -4   8 43.9512 6.88747  16
   4  -4   8 41.2025 6.66786  15
   4  -4   8 43.1413 4.75922   3
   6  -4   8 239.514 14.2300  15
   6  -4   8 242.572 11.4412   2
   8  -4   8 599.523 19.5186  19
   8  -4   8 695.917 27.0116  15
   8  -4   8 632.312 25.8635  10
  10  -4   8 187.197 11.0759   6
  10  -4   8 187.381 12.9772  10
  10  -4   8 209.476 14.2351  15
  12  -4   8 5.09666 4.78052  15
  12  -4   8 10.2002 3.71659  10
  12  -4   8 15.7856 3.41816   6
  12  -4   8 7.71288 3.80889  18
  14  -4   8 14.2766 2.92680  18
  13   3  -8 3.53623 2.65930   5
  13   3  -8 0.99297 2.31676   7
  13   3  -8 -3.3488 3.03072  10
 -13  -3   8 -1.5962 3.12527  14
  11   3  -8 29.5852 6.15882   5
  11   3  -8 38.5352 6.41403  10
  11   3  -8 34.0680 4.84286   7
   9   3  -8 26.3142 4.88493   7
   9   3  -8 15.7825 1.97655  20
   9   3  -8 8.66348 4.53209  10
   9   3  -8 13.8279 5.28360   5
   7   3  -8 95.3239 9.93406   5
   7   3  -8 115.880 10.1091  13
  -7  -3   8 116.409 5.86818   3
  -1  -3   8 20.8311 2.41556   3
  -1  -3   8 21.0387 3.12062  16
   1  -3   8 8.84909 1.87761   3
   1  -3   8 9.13656 2.45475  16
   3  -3   8 400.263 16.6659  15
   3  -3   8 397.759 15.0742  16
   3  -3   8 406.794 13.3127   3
   5  -3   8 170.393 8.99822   3
   5  -3   8 188.611 9.54991   2
   5  -3   8 163.725 11.3036  15
   7  -3   8 1274.30 41.9592  15
   7  -3   8 1241.73 34.6270   2
   9  -3   8 3.99837 4.47678  10
   9  -3   8 7.65724 5.30452  15
  11  -3   8 84.3318 9.74020  10
  11  -3   8 96.0636 10.4154  15
  11  -3   8 87.1233 7.43757   6
  13  -3   8 1.95876 3.39761  10
  13  -3   8 1.93883 4.00808  18
  14   2  -8 11.3311 2.87447   5
  14   2  -8 11.7332 3.31600   7
  14   2  -8 8.05024 2.57447  10
  12   2  -8 51.9964 7.59417   5
  12   2  -8 46.1819 6.64020   7
  12   2  -8 44.2707 7.27624  10
 -12  -2   8 51.5500 6.55034  14
  10   2  -8 149.270 11.6322   5
  10   2  -8 120.573 9.54452   7
  10   2  -8 132.641 5.99767  20
  10   2  -8 144.779 11.9951  13
  10   2  -8 119.789 9.75115  10
   8   2  -8 -1.0324 1.87056  20
   8   2  -8 -2.8965 3.74732  13
   8   2  -8 1.21178 3.39782   7
   8   2  -8 2.30305 3.94259  10
   8   2  -8 1.64008 4.33171   5
  -8  -2   8 3.11600 2.14829   3
  -6  -2   8 261.092 9.25488   3
  -4  -2   8 17.4009 2.47084   3
  -2  -2   8 749.881 19.0902   3
   0  -2   8 360.791 12.2585  16
   0  -2   8 351.012 10.6130   3
   2  -2   8 9.20801 2.64583   3
   2  -2   8 11.0623 3.09122  16
  -4   2  -8 110.887 7.79379   1
   4  -2   8 125.909 6.99169   3
   4  -2   8 109.719 7.82465  16
   4  -2   8 131.880 9.77601  15
  -6   2  -8 136.862 10.5296   1
   6  -2   8 162.048 9.75752   2
   6  -2   8 171.042 11.4844  15
   8  -2   8 99.7105 8.68673   2
   8  -2   8 93.9509 9.98773  15
   8  -2   8 94.8417 10.5834  10
  10  -2   8 129.561 11.5918  10
  10  -2   8 136.961 11.9755  15
  10  -2   8 110.152 8.67226   6
  12  -2   8 27.7046 5.99038  10
  12  -2   8 24.7271 5.05142  18
  12  -2   8 10.8164 5.43067  15
  12  -2   8 23.9317 3.55419   6
  14  -2   8 4.12324 2.97574  10
  14  -2   8 2.99271 2.48049  18
  13   1  -8 32.3418 6.65818   7
  13   1  -8 35.1277 5.86926   5
  13   1  -8 37.6147 6.20135  10
 -13  -1   8 42.3753 5.57943  14
  11   1  -8 105.442 9.87519   5
  11   1  -8 109.548 10.3882   7
  11   1  -8 113.355 5.99122  20
  11   1  -8 113.023 9.14974  10
  11   1  -8 103.349 10.4754  13
 -11  -1   8 137.349 9.76607  14
   9   1  -8 3.34426 4.70841  13
   9   1  -8 6.62215 4.42882  10
   9   1  -8 14.9828 5.15264   7
   9   1  -8 6.11958 2.41106  20
   9   1  -8 4.38841 4.47215   5
  -9  -1   8 13.0316 3.27565   3
   7   1  -8 782.139 25.9812   7
  -5  -1   8 86.5480 4.76828   3
  -3  -1   8 442.845 12.4782   3
  -1  -1   8 303.209 9.39273   3
   1  -1   8 21.2472 3.34901  16
   1  -1   8 18.9112 2.90346   3
  -3   1  -8 108.476 6.99762   1
   3  -1   8 116.606 6.44486   3
   3  -1   8 108.795 7.24704  16
   3  -1   8 129.415 8.38795  15
  -5   1  -8 3.89636 3.23745   1
   5  -1   8 3.84291 3.73238  15
   7  -1   8 8.31225 3.92978   2
   7  -1   8 4.61620 3.92626  15
  -9   1  -8 24.5809 4.43398  19
   9  -1   8 22.7328 5.81694  15
   9  -1   8 24.3855 6.05908  10
   9  -1   8 16.7756 5.78583   2
  11  -1   8 196.804 13.6856  10
  11  -1   8 197.964 8.94164   6
  11  -1   8 201.345 13.6776  15
  11  -1   8 210.397 13.6602  18
  13  -1   8 18.1052 5.02990  10
  13  -1   8 16.0009 4.35756  18
  14   0  -8 3.96328 4.03879   7
  14   0  -8 0.22950 2.58325  10
  14   0  -8 4.68603 3.06448   5
 -14   0   8 2.73235 2.55927  19
  12   0  -8 372.947 12.3864  20
  12   0  -8 369.422 17.3450   5
  12   0  -8 386.945 18.6444   7
  12   0  -8 357.141 17.6459  13
  12   0  -8 388.275 17.0904  10
 -12   0   8 358.026 15.1259  14
  10   0  -8 1108.47 37.3082   5
  10   0  -8 1088.09 31.1922  20
  10   0  -8 1106.48 36.7698  10
  10   0  -8 1108.75 39.6837   7
 -10   0   8 1130.91 33.6089  14
 -10   0   8 1096.56 31.1767   3
   8   0  -8 23.0093 5.42592  10
   8   0  -8 27.1014 4.69336  20
   8   0  -8 31.5521 6.21825   5
  -8   0   8 29.2758 4.53442   3
  -6   0   8 594.804 17.6136   3
  -4   0   8 114.606 5.43758   3
  -2   0   8 946.668 24.2337   3
   0   0   8 63.7959 5.39478  16
   0   0   8 68.3741 4.07171   3
   2   0   8 358.005 11.6253   3
   2   0   8 321.844 12.7514  16
  -4   0  -8 199.184 10.5209   1
   4   0   8 198.952 10.7716  15
  -6   0  -8 10.7105 5.46390   1
   6   0   8 7.74625 4.14031  15
   8   0   8 185.673 12.3209  15
   8   0   8 148.553 12.1695   5
   8   0   8 165.499 13.1330  10
   8   0   8 195.649 11.1514   2
 -10   0  -8 3.03067 3.30704  19
  10   0   8 2.35890 5.79709  18
  10   0   8 3.15950 3.48495   6
  10   0   8 -4.6572 4.27389  10
 -12   0  -8 3.10310 2.79603  19
  12   0   8 -2.4922 3.95423  18
  12   0   8 -9.1220 4.07782  10
  14   0   8 0.39720 2.16529  10
  14   0   8 -1.7515 2.72080  20
  14   0   8 0.70130 2.51704   8
  13  -1  -8 47.9100 7.46736   7
  13  -1  -8 27.4146 4.45508  10
  13  -1  -8 32.7631 3.69736  20
  13  -1  -8 31.7816 5.32034   5
 -13   1   8 42.7645 5.51948  19
 -13   1   8 34.5845 4.81870  14
  11  -1  -8 121.648 12.0514   7
  11  -1  -8 120.659 10.0021  10
  11  -1  -8 115.506 7.53733  20
  11  -1  -8 110.494 9.89698   5
 -11   1   8 124.165 8.78651  14
   9  -1  -8 11.7657 4.34007  20
   9  -1  -8 0.68965 4.10446  10
   9  -1  -8 9.62777 4.73347   5
   9  -1  -8 22.0307 5.60652   7
  -9   1   8 5.43986 4.06316  14
  -9   1   8 12.5942 3.69641   3
  -7   1   8 490.373 15.8847   3
  -7   1   8 469.054 17.6117  14
  -5   1   8 74.3889 4.95189   3
  -3   1   8 430.118 12.9365   3
  -1   1   8 301.036 9.72789   3
   1   1   8 28.1089 4.51739  16
   1   1   8 28.0001 3.96636   3
  -5  -1  -8 24.9981 8.68641   1
   7   1   8 5.37876 3.69017   2
  -9  -1  -8 24.9093 4.48104  19
   9   1   8 27.8865 6.92701   5
   9   1   8 20.8445 6.16625  10
   9   1   8 21.4111 5.56618   2
   9   1   8 21.1457 6.39058  18
 -11  -1  -8 196.902 9.93393  19
  11   1   8 182.634 13.1848  18
  11   1   8 174.161 12.9427   5
  11   1   8 233.591 14.3064  10
  13   1   8 19.7336 5.18175  10
  13   1   8 1.33563 4.68561  20
  13   1   8 8.46253 3.42769  18
  13   1   8 21.3841 5.28205   8
  13   1   8 8.26631 4.30327   5
  14  -2  -8 8.51558 2.77987  10
 -14   2   8 10.8794 2.12486  19
  12  -2  -8 51.1219 6.16830   5
  12  -2  -8 57.6258 7.23910  10
  12  -2  -8 53.8661 5.68485  20
 -12   2   8 54.6611 6.25777  19
 -12   2   8 61.9012 7.49246  14
  10  -2  -8 136.500 10.5611   5
  10  -2  -8 146.515 10.9112  10
  10  -2  -8 146.015 9.93811  20
 -10   2   8 145.104 10.2695  14
  -6   2   8 239.760 9.77752   3
  -4   2   8 21.8489 3.40640   3
  -2   2   8 788.793 21.3326   3
   0   2   8 368.076 13.5715  16
   0   2   8 380.253 12.0285   3
   2   2   8 8.03915 2.52504   3
  -4  -2  -8 120.784 14.6744   1
  -6  -2  -8 177.095 20.0254   1
  -8  -2  -8 85.0699 10.2260  19
   8   2   8 104.995 8.46768   2
   8   2   8 96.6921 10.5795  10
   8   2   8 104.381 10.8799   5
 -10  -2  -8 122.028 9.62242  19
  10   2   8 128.246 11.6126   5
  10   2   8 128.745 5.44188   6
  10   2   8 122.270 10.6765  18
  10   2   8 126.849 11.6896  10
 -12  -2  -8 19.8819 4.17140  19
  12   2   8 12.3199 4.51538  18
  12   2   8 13.1033 4.21842   8
  12   2   8 26.7735 5.99466   5
  12   2   8 30.7654 6.09204  10
  12   2   8 19.9448 4.51092  20
  14   2   8 4.92160 2.43041  20
  14   2   8 3.41683 3.39767  10
  14   2   8 4.02559 2.96019   8
  13  -3  -8 -0.3948 3.85818  13
  13  -3  -8 1.56997 2.44173  20
  13  -3  -8 3.73188 2.77839  10
 -13   3   8 5.28246 2.72413  19
 -13   3   8 5.61476 3.67306  14
  -5   3   8 81.1119 5.36029   3
  -3   3   8 39.3039 3.77791   3
  -1   3   8 25.1304 3.12672   3
  -5  -3  -8 168.719 15.8142   1
   7   3   8 1152.28 39.5092   5
   7   3   8 1163.78 32.2590   2
  -9  -3  -8 -4.3941 6.35796  19
   9   3   8 -0.3246 4.28690   5
   9   3   8 12.3605 5.63367  10
   9   3   8 0.20151 2.28794   6
   9   3   8 -1.8416 4.77432  18
 -11  -3  -8 91.8425 7.70454  19
  11   3   8 96.4227 9.88578   8
  11   3   8 98.7323 8.23065  18
  11   3   8 78.3694 8.43525  20
  11   3   8 96.7598 10.2038  10
  11   3   8 85.1659 10.0709   5
 -13  -3  -8 -0.1052 2.04310  19
  13   3   8 1.69523 2.78277   5
  13   3   8 -1.8996 3.38446   8
  13   3   8 2.76787 2.90133  10
  13   3   8 -3.5148 2.57302  20
  14  -4  -8 35.0814 3.54400  20
 -14   4   8 35.5234 3.11873  19
  12  -4  -8 0.66692 3.28798  20
 -12   4   8 6.65200 2.96202  14
 -12   4   8 3.37696 2.83819  19
  10  -4  -8 20.0080 5.21314  20
  10  -4  -8 27.3232 4.71805  18
 -10   4   8 30.0512 5.86202  14
 -10   4   8 20.5281 4.52675  19
   6  -4  -8 451.452 13.6705   6
  -6   4   8 453.386 17.2667  14
  -6   4   8 454.520 15.6486   3
  -4   4   8 8.47722 2.37429   3
  -2   4   8 1167.23 30.5379   3
   6   4   8 245.184 11.2108   2
   8   4   8 635.704 26.1907   5
   8   4   8 591.533 21.4623   2
   8   4   8 599.398 22.5256  18
   8   4   8 620.664 24.8163  10
 -10  -4  -8 175.972 11.8636  19
  10   4   8 202.925 11.7864  18
  10   4   8 194.856 13.0193  10
  10   4   8 186.076 13.7947   5
  10   4   8 191.764 13.2739  20
  10   4   8 186.474 12.5638   8
 -12  -4  -8 8.48626 3.09978  19
  12   4   8 11.1693 2.09155  18
  12   4   8 10.8533 4.30882   8
  12   4   8 12.4643 4.17467   5
  12   4   8 7.42953 4.50537  20
  12   4   8 13.4383 4.76453  10
  14   4   8 13.9828 3.64024   5
  14   4   8 14.1076 2.60271  20
  13  -5  -8 16.1274 3.57381  20
  13  -5  -8 11.1490 3.53536  13
 -13   5   8 9.00960 1.96915  19
 -13   5   8 7.33184 3.58757  14
  11  -5  -8 11.5606 4.02137  20
 -11   5   8 13.1222 3.19110  19
 -11   5   8 0.97355 4.18532  14
   9  -5  -8 98.3323 10.2034  20
   9  -5  -8 91.1794 8.32767  18
  -9   5   8 89.2803 7.30167  19
  -9   5   8 95.9383 8.93892  14
   7  -5  -8 100.273 10.8106  18
   7  -5  -8 99.5291 5.99090   6
  -7   5   8 106.524 8.60337  19
  -7   5   8 119.238 9.20918  14
  -5   5   8 701.451 23.0731  14
   7   5   8 93.5624 10.8062   5
   7   5   8 124.258 11.6136   7
   7   5   8 103.736 9.92569  18
   7   5   8 99.5004 9.64744   8
   9   5   8 12.2134 4.90775   8
   9   5   8 12.4027 4.32711  18
   9   5   8 2.08886 5.29740  20
   9   5   8 9.11247 6.27048   5
 -11  -5  -8 73.4415 7.54418  19
  11   5   8 92.3935 8.74131  10
  11   5   8 75.3495 8.88010  20
  11   5   8 96.7434 5.71330  18
  11   5   8 83.8351 8.48897   5
  11   5   8 83.9897 8.33362   8
 -13  -5  -8 0.17057 2.02098  19
  13   5   8 2.70590 2.64101   5
  13   5   8 6.84851 3.20881  10
  13   5   8 5.09028 2.93912  20
  13   5   8 1.62310 3.05452   8
  12  -6  -8 49.5225 6.12702  20
 -12   6   8 51.9716 9.57171  12
 -12   6   8 51.9591 4.43336  19
 -12   6   8 46.2598 6.44677  14
  10  -6  -8 196.811 11.0126  18
 -10   6   8 179.982 16.2764  12
 -10   6   8 184.633 9.27539  19
 -10   6   8 208.963 11.3447  14
   8  -6  -8 84.3433 10.8527  18
   8  -6  -8 95.1675 5.51630   6
  -8   6   8 111.867 9.37664  14
  -8   6   8 95.0528 7.00908  19
  -8   6   8 110.535 13.2630  12
   6  -6  -8 176.859 8.89307   6
   6  -6  -8 169.735 11.4666  11
  -6   6   8 178.826 9.12746  19
  -6   6   8 170.820 10.6285  14
  -6   6   8 204.973 16.0111  12
  -4   6   8 -1.5956 3.27871  14
   6   6   8 27.9101 5.63402   8
   6   6   8 12.1582 7.44443   7
   6   6   8 27.1843 6.71068   5
   8   6   8 17.4444 5.15094   8
   8   6   8 26.9724 6.80862   5
   8   6   8 26.1420 7.12796   7
   8   6   8 20.4380 4.72853  18
   8   6   8 25.4315 6.33834  20
 -10  -6  -8 62.5890 9.53516  19
  10   6   8 58.8421 8.03229   5
  10   6   8 58.3470 5.13863  18
  10   6   8 64.4910 8.16086   8
  10   6   8 50.8526 8.25329  20
 -12  -6  -8 -2.1821 2.57232  19
  12   6   8 -2.7010 3.54886   5
  12   6   8 -2.5422 2.55672   8
  12   6   8 -3.0332 3.06102  20
  13  -7  -8 1.85178 2.73358  20
 -13   7   8 0.41969 1.69608   9
  11  -7  -8 36.5756 5.51915  18
 -11   7   8 50.1950 6.86719   9
 -11   7   8 36.5658 5.12208  14
 -11   7   8 42.0967 7.90944  12
   9  -7  -8 131.577 4.65537   6
   9  -7  -8 134.207 10.7552  18
  -9   7   8 134.030 10.0535  14
  -9   7   8 122.260 7.60634  19
  -9   7   8 124.708 15.0533  12
   7  -7  -8 0.81201 5.49973  18
   7  -7  -8 3.63073 4.14456  11
   7  -7  -8 1.21621 3.26589   6
  -7   7   8 22.5511 6.23834  12
  -7   7   8 7.15947 4.14901  14
  -7   7   8 -0.9757 2.83385  19
   5  -7  -8 68.1609 7.14410   6
   5  -7  -8 68.0741 8.32500  11
  -5   7   8 91.3044 11.7868  12
  -5   7   8 68.3541 5.90697  19
  -5   7   8 59.4956 7.02033  14
  -3   7   8 335.833 14.3661  14
  -1   7   8 70.4229 6.88621  14
   1   7   8 24.3268 5.23071  14
   3   7   8 389.769 15.8254  14
   5   7   8 3.50388 4.41142   8
   5   7   8 -15.011 6.82072   7
   5   7   8 -0.4705 5.64841   5
   7   7   8 111.216 10.3772   8
   7   7   8 131.371 10.5346  20
   7   7   8 91.9436 14.7411   7
   7   7   8 112.269 9.44924  18
   7   7   8 128.388 11.7213   5
   9   7   8 24.2270 7.79386   7
   9   7   8 26.7432 5.24889   8
   9   7   8 18.5142 5.42940  20
   9   7   8 35.5671 6.78092   5
   9   7   8 19.5009 3.43773  18
 -11  -7  -8 32.9915 5.62830  19
  11   7   8 53.7458 6.52183   5
  11   7   8 31.9723 4.52402   8
  11   7   8 40.1694 6.13651  20
 -13  -7  -8 17.7602 2.56137  19
  13   7   8 18.9193 2.32052  20
  13   7   8 14.3327 3.73940   5
  12  -8  -8 13.9867 3.10330  20
 -12   8   8 16.5791 3.37591  14
 -12   8   8 14.8179 3.92968  12
 -12   8   8 17.0649 3.24838   9
  10  -8  -8 4.26889 4.22666  18
 -10   8   8 4.29909 3.91127  14
 -10   8   8 8.79193 3.35016   9
 -10   8   8 12.9129 6.54991  12
   8  -8  -8 90.3090 10.3964  18
   8  -8  -8 90.6151 9.10013  11
   8  -8  -8 96.3884 6.16129   6
  -8   8   8 90.9617 8.50382   9
  -8   8   8 73.0062 13.4648  12
  -8   8   8 98.3507 8.86859  14
   6  -8  -8 -5.6399 3.69120   6
   6  -8  -8 -0.3235 4.49300   4
   6  -8  -8 1.63645 4.06428  11
  -6   8   8 4.36652 4.97537  12
  -6   8   8 0.42631 3.36272  14
  -6   8   8 1.00886 4.53008   9
  -6   8   8 1.72114 2.55629  19
   4  -8  -8 40.4225 6.97749   4
   4  -8  -8 28.6674 6.12602  11
   4  -8  -8 19.4225 5.11683   6
  -4   8   8 27.6933 5.34206  14
  -4   8   8 40.3328 7.74816  12
  -4   8   8 28.6985 5.31868   9
   2  -8  -8 69.3838 8.81572  11
  -2   8   8 52.7225 6.99480  14
  -2   8   8 66.6647 11.9816  12
   0   8   8 7.53380 3.97560  14
   2   8   8 83.1907 7.63457  14
   4   8   8 22.5514 6.09387  18
   4   8   8 17.2484 4.97479   8
   4   8   8 16.9088 6.56112   5
   4   8   8 8.52355 6.01508   7
   4   8   8 16.5206 6.03857  20
   6   8   8 394.206 19.7686   5
   6   8   8 405.098 16.1344  18
   6   8   8 404.090 22.1537   7
   6   8   8 396.810 16.8283   8
   6   8   8 388.998 17.7701  20
   8   8   8 38.1505 6.46933  20
   8   8   8 44.0485 7.75778   5
   8   8   8 46.0253 4.56424  18
   8   8   8 35.8160 9.38384   7
   8   8   8 47.4041 7.29771   8
 -10  -8  -8 65.7561 9.68619  19
  10   8   8 65.7546 8.55848   5
  10   8   8 56.9367 6.86452  20
  10   8   8 61.1521 6.40934   8
 -12  -8  -8 55.9164 4.83192  19
  12   8   8 77.2327 6.90845   5
  12   8   8 60.3481 3.25187   8
  12   8   8 72.7539 4.38796  20
 -11   9   8 38.9867 3.57406   9
 -11   9   8 28.0840 4.21941  14
 -11   9   8 28.9702 6.05037  12
   9  -9  -8 33.1581 6.21190  18
   9  -9  -8 24.3646 3.55259   6
  -9   9   8 31.3159 5.65337  14
  -9   9   8 26.5076 4.72908   9
  -9   9   8 30.4175 7.02806  12
   7  -9  -8 84.2497 8.87271  11
   7  -9  -8 72.6907 6.98846   6
  -7   9   8 79.9379 8.57764  14
  -7   9   8 68.1937 13.2950  12
  -7   9   8 72.4355 7.45835   9
   5  -9  -8 3.98418 4.48402   6
   5  -9  -8 16.6641 5.06478  11
   5  -9  -8 9.79104 5.19352   4
  -5   9   8 10.3820 4.46133   9
  -5   9   8 9.01278 4.58527  14
   3  -9  -8 5.41977 5.29888   4
   3  -9  -8 2.93272 4.40274  11
   3  -9  -8 3.23188 4.29327  19
  -3   9   8 3.29313 3.74605  14
  -3   9   8 1.09369 3.25593   9
  -3   9   8 10.2001 6.54090  12
   1  -9  -8 105.605 10.2518  11
   1  -9  -8 99.2234 10.8100   4
   1  -9  -8 80.5260 8.68754  19
  -1   9   8 111.371 6.97786   9
  -1   9   8 113.429 9.05959  14
  -1   9   8 167.784 14.9180  12
  -1  -9  -8 386.052 17.8663  11
  -1  -9  -8 368.977 15.2551  19
  -1  -9  -8 368.136 18.0478   4
   1   9   8 349.707 15.4136  14
   1   9   8 337.443 10.6311   9
   1   9   8 446.749 22.7322  12
   1   9   8 391.101 17.3909  18
  -3  -9  -8 -4.8433 4.14871  19
   3   9   8 6.92846 5.92747   7
   3   9   8 9.94093 5.16676   8
   3   9   8 24.4460 5.89373  20
   3   9   8 9.44429 5.44740  18
   3   9   8 17.9963 5.57285  14
   5   9   8 71.2082 9.80096   5
   5   9   8 45.4798 9.14849   7
   5   9   8 65.9061 6.56202  18
   5   9   8 57.3567 7.65204   8
   5   9   8 59.9146 8.70283  20
   7   9   8 3.74504 4.23243   8
   7   9   8 -5.5030 8.49624   7
   7   9   8 4.60100 5.22102   5
   7   9   8 7.14657 2.61361  18
   7   9   8 0.66866 4.30658  20
   9   9   8 3.38731 2.86304  20
   9   9   8 2.30451 3.24884   8
   9   9   8 6.13267 4.88807   5
   9   9   8 -0.4237 9.15030   7
 -11  -9  -8 3.06101 2.29567  19
  11   9   8 -7.9144 3.10347   5
  11   9   8 5.30719 2.16474  20
  11   9   8 6.91510 1.99849   8
 -10  10   8 -2.4578 3.32237  14
 -10  10   8 1.53131 4.24866  12
 -10  10   8 -1.0075 1.88156   9
   8 -10  -8 161.139 10.4508  11
   8 -10  -8 164.178 8.00178   6
  -8  10   8 165.032 10.4824  14
  -8  10   8 157.471 8.42584   9
  -8  10   8 146.247 14.8313  12
   6 -10  -8 5.01721 3.47268   6
   6 -10  -8 2.30737 4.62294   4
   6 -10  -8 12.4074 4.92106  11
  -6  10   8 14.0704 4.94021  14
  -6  10   8 9.42640 6.15125  12
  -6  10   8 10.6506 3.37995   9
   4 -10  -8 6.16311 4.70979  11
   4 -10  -8 0.86672 4.50797   6
   4 -10  -8 2.58406 4.48691   4
  -4  10   8 10.9118 6.71498  12
  -4  10   8 10.7162 4.84985  14
  -4  10   8 -0.9827 2.74001   9
   2 -10  -8 12.2640 5.56847   4
   2 -10  -8 11.3870 4.71773  11
   2 -10  -8 14.5992 5.99013  19
  -2  10   8 10.6345 4.66113  14
  -2  10   8 13.0482 3.28455   9
  -2  10   8 10.2748 6.21836  18
   0 -10  -8 61.2394 8.42340  11
   0 -10  -8 55.8561 8.91942   4
   0 -10  -8 56.6824 7.98145  19
   0  10   8 58.1509 3.33895   9
   0  10   8 55.7684 7.24320  14
   0  10   8 58.9468 8.19762  18
  -2 -10  -8 81.6790 9.62482   4
  -2 -10  -8 62.7544 7.40373  19
   2  10   8 70.9003 9.64002  20
   2  10   8 71.5931 7.77047  18
   2  10   8 75.4421 8.07480  14
   2  10   8 83.2606 9.05072   8
   4  10   8 1.94030 4.46576  20
   4  10   8 -0.5394 3.55765  18
   4  10   8 -3.1445 6.41124   7
   4  10   8 1.07583 4.16524   8
   6  10   8 6.05300 4.41842  20
   6  10   8 -0.6356 10.2119   7
   6  10   8 5.78380 2.44827  18
   6  10   8 1.25777 4.00492   8
   8  10   8 -5.8646 11.7656   7
   8  10   8 2.21718 3.51258  20
   8  10   8 1.83979 4.18197   5
   8  10   8 0.62654 2.93786   8
 -10 -10  -8 14.2210 6.48441  19
  10  10   8 3.48098 2.28208  20
  10  10   8 3.76936 3.58347   5
  10  10   8 3.93122 1.88304   8
  -9  11   8 64.4865 9.78765  12
  -9  11   8 57.2490 6.58584  14
  -9  11   8 66.8433 3.68653   9
   7 -11  -8 34.3192 4.44509   6
   7 -11  -8 25.9341 4.55538  11
   7 -11  -8 32.0820 5.94652   4
  -7  11   8 31.5102 5.23284  14
  -7  11   8 29.2059 7.81513  12
  -7  11   8 28.6291 3.73390   9
   5 -11  -8 2.49009 3.92107  11
   5 -11  -8 5.83477 4.91422   4
   5 -11  -8 0.69135 3.67126   6
  -5  11   8 0.38341 2.66836   9
  -5  11   8 4.95133 4.44547  14
  -5  11   8 8.26836 6.23249  12
  -5  11   8 -2.2938 3.89039  18
   3 -11  -8 9.72276 6.66104  19
   3 -11  -8 9.83090 5.13239  11
   3 -11  -8 3.19899 4.51147   4
  -3  11   8 3.66253 3.94805  14
  -3  11   8 0.73099 6.46232  12
  -3  11   8 1.69991 1.87003   9
  -3  11   8 -7.8494 4.65329  18
   1 -11  -8 4.27110 5.97198  19
   1 -11  -8 3.60800 4.51334  11
   1 -11  -8 6.89631 5.48541   4
  -1  11   8 6.82491 4.38750  14
  -1  11   8 2.56682 6.10181  12
  -1  11   8 0.17248 4.51593  18
  -1 -11  -8 -3.8556 4.85567  11
  -1 -11  -8 -1.6039 4.44704   4
  -1 -11  -8 -9.2982 3.85324  19
   1  11   8 5.04053 4.13720  14
   1  11   8 3.23488 3.79668  18
   1  11   8 4.63352 6.91131  12
   1  11   8 6.12616 4.46548   8
   1  11   8 6.32500 5.22824  20
   3  11   8 10.2923 4.03019  18
   3  11   8 9.86676 4.65485   8
   3  11   8 28.2637 7.70334  12
   3  11   8 10.9337 4.81481  20
   5  11   8 17.5939 4.53215   8
   5  11   8 19.2948 3.14463  18
   5  11   8 13.7800 4.65095  20
   5  11   8 27.0222 9.38349   7
   7  11   8 5.79270 10.4596   7
   7  11   8 -1.7984 3.25837   8
   7  11   8 2.34066 3.27620  20
   9  11   8 11.6189 2.24549   8
   9  11   8 9.26170 2.43503  20
   8 -12  -8 3.32969 3.30693  11
   8 -12  -8 3.99818 2.11326   6
  -8  12   8 -0.5711 3.19860  14
  -8  12   8 5.26759 4.26831  18
  -8  12   8 1.63701 3.34363  12
   6 -12  -8 37.7419 4.74178   6
   6 -12  -8 38.3743 5.95983  11
   6 -12  -8 26.3899 5.50644   4
  -6  12   8 25.5590 7.24542  12
  -6  12   8 30.3516 4.92825  14
  -6  12   8 35.4622 6.60071  18
   4 -12  -8 30.9090 5.91552  11
   4 -12  -8 28.5494 5.44322   6
   4 -12  -8 29.2469 6.08186   4
  -4  12   8 22.8499 5.25953  14
  -4  12   8 30.8097 5.77875  18
  -4  12   8 37.4655 8.54119  12
   2 -12  -8 20.6976 7.57219  19
   2 -12  -8 10.6782 3.88072   4
   2 -12  -8 12.9460 4.01523  11
  -2  12   8 13.6345 4.87617  14
  -2  12   8 19.3475 6.10639  12
  -2  12   8 19.8014 5.61923  18
   0 -12  -8 52.2686 7.94252  19
   0 -12  -8 55.5224 7.36388   4
   0 -12  -8 59.5897 7.85200  11
   0  12   8 57.1733 9.19953  20
   0  12   8 52.6636 6.83593  18
   0  12   8 37.5307 6.25359   8
   0  12   8 60.7377 12.4194  12
   0  12   8 47.9784 6.84729  14
  -2 -12  -8 -4.9989 4.94132  19
  -2 -12  -8 4.11604 4.05808   4
   2  12   8 9.18881 6.64706  12
   2  12   8 -1.2506 2.28132  18
   2  12   8 -2.6393 3.91492   8
   2  12   8 4.71210 4.24061  14
   2  12   8 0.96723 3.78714  20
   4  12   8 -1.1399 3.15709   8
   4  12   8 -0.8011 3.60661  20
   4  12   8 3.75893 4.34217  12
   6  12   8 1.02930 2.99793  20
   6  12   8 -12.445 9.45188   7
   6  12   8 6.03306 4.94105  12
   6  12   8 1.03528 2.69934   8
   8  12   8 1.36430 1.57243   8
   8  12   8 5.29404 2.31817  20
   7 -13  -8 0.34090 2.02706   6
   7 -13  -8 -1.8644 2.13495  11
  -7  13   8 1.44301 4.72275  12
  -7  13   8 -0.9615 2.27685  14
  -7  13   8 -0.5671 2.03554  18
   5 -13  -8 2.33940 3.29567   6
   5 -13  -8 2.28542 2.80200   4
   5 -13  -8 5.17924 2.95797  11
  -5  13   8 1.31040 3.80694  18
  -5  13   8 4.02021 4.62203  12
  -5  13   8 3.16519 3.74970  14
   3 -13  -8 0.84670 4.05487  11
   3 -13  -8 -0.5090 3.95333   4
  -3  13   8 -0.6560 2.63610  14
  -3  13   8 4.06258 5.70496  12
  -3  13   8 -4.4698 3.09104  18
   1 -13  -8 1.95968 4.13174  11
   1 -13  -8 -2.0068 2.83987   4
  -1  13   8 4.42277 3.98751   8
  -1  13   8 2.46749 4.64697  20
  -1  13   8 -0.7967 3.83410  14
  -1  13   8 4.12226 3.15965  18
  -1  13   8 -7.4189 5.65221  12
  -1 -13  -8 12.9313 4.35141  11
  -1 -13  -8 8.80567 3.39998   4
   1  13   8 12.7434 7.05902  12
   1  13   8 5.58551 2.88097  18
   1  13   8 7.94250 4.17545   8
   1  13   8 1.99376 3.93576  14
   1  13   8 6.68848 4.03897  20
   3  13   8 6.94141 3.72012  20
   3  13   8 8.66263 3.75584   8
   3  13   8 4.95405 6.40382  12
   5  13   8 -2.0977 5.86032  12
   5  13   8 1.68525 2.74192  20
   5  13   8 5.02577 2.98122   8
   7  13   8 6.74109 1.85095  20
   6 -14  -8 3.98376 2.16182   6
   6 -14  -8 5.69723 2.13688   4
   6 -14  -8 0.74276 2.98859  11
  -6  14   8 1.29434 3.98811  12
  -6  14   8 0.61775 2.46552  18
   4 -14  -8 -1.7366 3.27415   4
   4 -14  -8 1.77798 3.47699  11
   4 -14  -8 0.98243 2.23711   6
  -4  14   8 -0.2042 4.57865  12
  -4  14   8 3.97119 2.49724  18
  -4  14   8 7.19564 3.64806  14
   2 -14  -8 45.1349 5.82712  11
   2 -14  -8 49.5424 5.86261   4
  -2  14   8 52.6008 9.99645  12
  -2  14   8 53.7407 4.93195  18
  -2  14   8 63.8736 7.05407  14
  -2  14   8 48.0313 5.79504   8
  -2  14   8 49.1987 6.23635  20
   0 -14  -8 6.16377 2.83494  11
   0 -14  -8 9.58560 3.56438   4
   0  14   8 3.94073 4.46124  12
   0  14   8 7.73653 2.85197  14
   0  14   8 10.1073 3.27409  20
   0  14   8 12.2812 4.00924   8
  -2 -14  -8 7.61788 3.63264   4
   2  14   8 8.04983 5.87890  12
   2  14   8 0.49027 2.86259   8
   2  14   8 5.71673 3.43835  20
   4  14   8 4.03036 2.60468  20
   4  14   8 2.70817 5.38192  12
   4  14   8 -1.2046 1.88770   8
   5 -15  -8 11.0291 2.86058   4
   3 -15  -8 40.1313 5.57882   4
   3 -15  -8 44.2396 5.54812  11
  -3  15   8 40.8093 4.39107   8
  -3  15   8 37.1083 6.29203  12
  -3  15   8 40.6004 5.68808  20
   1 -15  -8 2.36341 2.29675   4
   1 -15  -8 12.6779 3.48588  11
  -1  15   8 1.67868 2.94048  20
  -1  15   8 9.08773 2.57366   8
  -1  15   8 7.10908 2.81330  14
  -1  15   8 7.03827 3.85039  12
  -1 -15  -8 31.7021 4.61887   4
   1  15   8 27.0850 4.10513   8
   1  15   8 29.7235 4.07816  20
   1  15   8 41.4369 6.58078  12
   3  15   8 2.71464 1.76832   8
   3  15   8 6.32201 4.60275  12
   3  15   8 5.85543 2.17849  20
   0  16   8 1.51798 1.92956  20
   1  15  -9 51.5280 4.65779   7
  -1  15  -9 19.9286 3.02133   7
  -1  15  -9 12.6445 2.53353   7
   3 -15   9 40.0745 3.46159  19
   2  14  -9 53.0901 4.73557   7
   0  14  -9 98.3751 6.92402   7
  -2  14  -9 14.1679 3.43497   7
  -4  14  -9 16.6649 3.30266   7
  -4  14  -9 20.3580 4.52696   7
   4 -14   9 17.9797 3.20387  19
   6 -14   9 10.4096 1.95474  19
   3  13  -9 -3.0158 1.60161   7
   1  13  -9 122.404 8.14981   7
  -1  13  -9 67.9599 6.88499   7
  -3  13  -9 2.75997 3.58983   7
  -7  13  -9 71.1041 4.63052   8
  -7  13  -9 66.1336 4.82406  20
   7 -13   9 62.0905 3.97558  19
   2  12  -9 42.2119 5.12430   7
   0  12  -9 51.2080 8.30082  13
   0  12  -9 45.9575 6.45974   7
  -2  12  -9 25.4766 5.04308   7
  -2  12  -9 20.3645 3.23788  20
  -2  12  -9 20.8651 6.81925  13
  -4  12  -9 112.565 6.86409  20
  -4  12  -9 115.679 6.69430   8
  -4  12  -9 112.494 10.4789   7
  -6  12  -9 2.47584 2.45068   8
  -6  12  -9 3.76664 3.08074  20
   6 -12   9 3.25869 3.00389  19
  -8  12  -9 137.630 7.28684   8
  -8  12  -9 141.883 8.07410  20
   8 -12   9 135.387 5.34833  19
   1  11  -9 313.164 17.6054  13
   1  11  -9 296.156 13.7576   7
  -1  11  -9 5.45534 5.19869  13
  -1  11  -9 6.62725 2.17866  20
  -1  11  -9 5.52166 1.49275   8
  -1  11  -9 3.12322 3.19221   7
  -3  11  -9 62.5001 6.25798  20
  -3  11  -9 54.4511 9.11298   7
  -3  11  -9 72.7897 10.9601  13
  -5  11  -9 187.584 10.3503  20
  -5  11  -9 165.528 13.2007   7
   5 -11   9 191.034 10.3797  19
  -7  11  -9 84.2448 8.17640  20
   7 -11   9 93.3768 6.70934  19
  -9  11  -9 0.57690 3.54147  20
   2  10  -9 68.4165 9.85609  13
   0  10  -9 48.3532 8.09872  13
   0  10  -9 61.8569 3.87844  20
   0  10  -9 62.6396 7.07979   7
   0 -10   9 53.5649 5.22727   3
  -2  10  -9 301.272 15.8780   7
  -2  10  -9 285.335 11.9901  20
  -2  10  -9 311.988 18.0481  13
   2 -10   9 304.713 12.9360   3
  -4  10  -9 155.128 13.0453   7
  -4  10  -9 171.082 9.93781  20
  -4  10  -9 149.202 12.5649  13
   4 -10   9 161.598 12.2498  15
  -6  10  -9 7.72988 3.37386  20
  -6  10  -9 8.95607 2.44842  18
   6 -10   9 3.63836 3.39482  19
   6 -10   9 -0.1477 4.23475  15
  -8  10  -9 54.0685 8.27120  20
   8 -10   9 70.3438 6.00033  19
   8 -10   9 54.2530 8.04704  15
 -10  10  -9 56.2698 3.61067  18
 -10  10  -9 58.4144 6.47186  20
  10 -10   9 50.7804 6.64236   6
   3   9  -9 43.6652 7.58521  13
   1   9  -9 133.356 11.6332  13
   1   9  -9 122.501 8.37690   7
  -1   9  -9 66.8998 5.61274  20
  -1   9  -9 72.6755 8.76338   7
  -1   9  -9 66.0745 9.55150  13
   1  -9   9 65.2974 8.58624  15
   1  -9   9 67.6003 5.55889   3
  -3   9  -9 54.6037 9.16173  13
  -3   9  -9 47.0894 7.54532   7
  -3   9  -9 49.6142 5.85680  17
  -3   9  -9 40.3040 6.42572  20
   3  -9   9 52.4162 8.44537  15
   3  -9   9 46.4374 5.85919   3
  -7   9  -9 130.126 11.0418  20
   7  -9   9 132.287 10.5412  15
   7  -9   9 132.369 9.05183  19
   9  -9   9 19.8259 2.87752  19
   9  -9   9 22.6946 5.58165  15
  11  -9   9 49.0960 5.33432   6
   4   8  -9 71.6358 10.7268   4
   4   8  -9 90.2199 10.2214  13
   2   8  -9 801.314 30.4177   4
   2   8  -9 852.732 31.9696  13
   0   8  -9 238.772 12.4738   7
   0   8  -9 236.376 14.9235  13
   0  -8   9 263.525 9.95033   3
  -2   8  -9 105.322 10.7771  13
  -2   8  -9 110.327 11.4206   4
  -2   8  -9 100.550 10.6042   7
   2  -8   9 102.661 6.97002   3
   2  -8   9 113.877 10.9110  15
  -6   8  -9 9.01490 5.94376  13
   6  -8   9 2.56397 3.49046  19
   6  -8   9 14.9754 5.37475  15
   8  -8   9 89.6054 10.0330  15
   8  -8   9 108.014 8.11031  19
  10  -8   9 45.2781 7.79105  15
  10  -8   9 52.4298 7.75884   6
  12  -8   9 24.7269 2.85395   6
  11   7  -9 224.946 11.0214  10
  11   7  -9 221.034 9.97992   7
  11   7  -9 241.090 12.1802   5
   9   7  -9 115.426 10.3356   5
   9   7  -9 117.624 9.28584  10
   5   7  -9 266.546 15.5721  13
   3   7  -9 201.800 13.3280  13
   1   7  -9 398.601 19.5734  13
  -1  -7   9 426.512 12.7872   3
  -1   7  -9 -0.8472 3.33299   7
  -1   7  -9 9.14602 4.86451  13
   1  -7   9 4.82301 2.47641   3
   1  -7   9 9.95276 4.13665  15
  -3   7  -9 111.742 10.7456  13
   3  -7   9 123.103 10.2608  15
   3  -7   9 117.471 7.41763   3
  -7   7  -9 232.441 15.6820  13
   7  -7   9 216.745 10.9482  19
   7  -7   9 212.584 14.7252  15
   9  -7   9 5.63409 2.82011  19
   9  -7   9 -1.2850 4.49640  15
  11  -7   9 7.74751 3.37278   6
  12   6  -9 3.41781 2.94296  10
  12   6  -9 -1.7772 2.32544   5
  12   6  -9 1.12238 1.87421   7
  10   6  -9 64.6847 6.11651   7
  10   6  -9 86.1136 9.17479   5
  10   6  -9 83.9247 7.35884  10
   8   6  -9 77.7440 8.39643  10
   8   6  -9 92.5128 9.67815   5
   6   6  -9 16.9942 6.05756  13
   6   6  -9 26.7850 5.34603  10
   4   6  -9 0.90096 4.39903  13
   2   6  -9 33.5583 6.93082  13
   0  -6   9 86.9625 5.25199   3
  -6   6  -9 14.7282 6.07274  13
   6  -6   9 16.3685 4.83118  15
   6  -6   9 27.6559 5.01385  19
   8  -6   9 34.4200 6.59102  15
   8  -6   9 30.9357 4.90333  19
  10  -6   9 106.968 8.85846   6
  10  -6   9 110.405 11.0217  15
  12  -6   9 30.8735 4.03390   6
  13   5  -9 17.0419 2.89581   7
  13   5  -9 16.6350 3.48249  10
  13   5  -9 19.1570 4.17787   5
  11   5  -9 13.4021 3.19640   7
  11   5  -9 16.6098 5.28714   5
  11   5  -9 17.6009 4.60058  10
   9   5  -9 2.08236 3.41002   5
   9   5  -9 0.96514 3.85452  10
   9   5  -9 0.18907 2.54353   7
   7   5  -9 44.2502 7.28046  10
   7   5  -9 32.6062 6.34850  13
   7   5  -9 41.8888 7.07235   5
   5   5  -9 396.309 18.6464  13
  -1  -5   9 207.197 7.31870   3
  -1  -5   9 197.849 8.64159  16
   1  -5   9 3.04460 2.16661   3
   1  -5   9 2.72088 2.65395  16
   3  -5   9 12.4169 4.35096  15
   3  -5   9 18.9602 4.41301  16
   3  -5   9 26.0343 3.80343   3
  -7   5  -9 10.0727 5.32529  13
   7  -5   9 6.41981 3.38267  19
   7  -5   9 16.5864 5.55410  10
   7  -5   9 13.5133 5.42727  15
   9  -5   9 5.95969 5.30478   6
   9  -5   9 16.2169 5.30295  10
   9  -5   9 11.0499 5.57971  15
  11  -5   9 11.1863 3.75985   6
  11  -5   9 10.0097 4.71649  10
  11  -5   9 29.6345 6.56599  15
  13  -5   9 36.9915 4.91421  18
  12   4  -9 2.85876 2.50532  10
  12   4  -9 1.51948 2.69191   5
  12   4  -9 1.14932 2.07950   7
  10   4  -9 23.1749 4.43766   7
  10   4  -9 18.3165 5.73415   5
  10   4  -9 17.0111 5.22304  10
   8   4  -9 45.9559 7.04240   7
   8   4  -9 48.2380 8.50240  13
   8   4  -9 36.6794 6.34076  10
   8   4  -9 38.3456 6.95892   5
   6   4  -9 -4.6405 3.32159   5
   6   4  -9 -2.0971 5.11174  13
  -2  -4   9 66.2148 4.60822  16
  -2  -4   9 62.8878 3.58523   3
   0  -4   9 27.3442 3.21284   3
   0  -4   9 22.9293 3.44060  16
   2  -4   9 3.87767 3.13291  16
   2  -4   9 1.89560 2.38542   3
   4  -4   9 73.6166 7.50816  16
   4  -4   9 79.9793 8.25701  15
   4  -4   9 78.2662 6.19337   3
  -6   4  -9 137.827 11.7610  13
   6  -4   9 155.008 11.8258  15
   8  -4   9 129.431 11.6928  15
   8  -4   9 125.722 8.33377  19
   8  -4   9 117.885 11.3744  10
  10  -4   9 15.2089 5.90355  15
  10  -4   9 14.7246 5.40715  10
  10  -4   9 9.31306 4.44944   6
  12  -4   9 47.7077 4.76669   6
  12  -4   9 48.0251 6.97452  10
  12  -4   9 40.3350 6.48007  18
  14  -4   9 -0.1768 1.90209  18
  13   3  -9 17.5428 3.72315   5
  13   3  -9 16.4256 3.20378   7
  13   3  -9 22.5736 4.26076  10
  11   3  -9 5.04164 2.91186   7
  11   3  -9 6.67431 4.83766   5
  11   3  -9 7.96553 4.46281  10
   9   3  -9 1.85639 3.60439   7
   9   3  -9 0.55297 4.90693  13
   9   3  -9 0.29662 3.93685   5
   9   3  -9 1.04299 4.20612  10
  -9  -3   9 5.74275 2.62975   3
   7   3  -9 64.3577 8.30829   5
   7   3  -9 67.1004 3.95718  20
   7   3  -9 71.8424 8.81153  13
   7   3  -9 65.8778 8.29423  10
  -7  -3   9 73.1864 5.13344   3
  -5  -3   9 8.59315 1.92155   3
  -3  -3   9 78.4354 3.94455   3
  -1  -3   9 66.9032 5.14036  16
  -1  -3   9 77.7131 4.09234   3
   1  -3   9 149.866 6.74200   3
   1  -3   9 137.763 7.83948  16
   3  -3   9 8.58771 3.41808  16
   3  -3   9 10.4541 2.98718   3
   3  -3   9 8.93438 3.79726  15
   5  -3   9 368.521 17.4839  15
   7  -3   9 144.842 8.81860  19
   7  -3   9 149.526 11.8558  15
   7  -3   9 119.737 11.8614  10
   9  -3   9 9.84092 5.87406  15
   9  -3   9 15.6430 6.01004  10
  11  -3   9 12.4217 5.78353  15
  11  -3   9 17.5270 4.45959  10
  11  -3   9 19.1107 3.99123   6
  13  -3   9 3.51281 2.60282  18
  13  -3   9 -2.7490 3.01800  10
  14   2  -9 1.74051 2.59006  10
  14   2  -9 4.94200 2.33188   5
  12   2  -9 28.1044 5.39132  10
  12   2  -9 31.5974 5.40298   5
  12   2  -9 26.2529 4.73250   7
  10   2  -9 -1.7710 3.38823   7
  10   2  -9 4.66431 3.15221  10
  10   2  -9 -3.8248 4.23965  13
  10   2  -9 3.35910 1.68336  20
  10   2  -9 6.13368 3.58707   5
   8   2  -9 10.9937 4.66831   7
   8   2  -9 7.16937 4.47387  10
   8   2  -9 12.7878 2.68726  20
   8   2  -9 12.7847 5.41998   5
   8   2  -9 10.3274 4.88489  13
  -8  -2   9 13.2491 3.05041   3
  -4  -2   9 4.46096 1.79148   3
  -2  -2   9 198.180 7.05695   3
   0  -2   9 27.7564 3.69249  16
   0  -2   9 28.4047 3.25279   3
   2  -2   9 531.612 18.3251  16
   2  -2   9 549.867 16.6300   3
   4  -2   9 99.4605 8.67180  15
   4  -2   9 113.499 6.93197   3
   6  -2   9 99.5695 9.44371  15
   8  -2   9 39.1891 7.14145  15
   8  -2   9 43.6110 7.47678  10
  10  -2   9 -4.3254 3.29666   6
  10  -2   9 0.00383 4.90072  15
  10  -2   9 -0.6827 3.19917  10
  12  -2   9 38.4851 6.81422  15
  12  -2   9 39.0309 6.33813  18
  12  -2   9 28.5603 3.26554   6
  12  -2   9 30.2224 5.44721  10
  14  -2   9 0.51454 1.81031  10
  14  -2   9 -2.8487 1.83915  18
  13   1  -9 39.6290 6.79774   7
  13   1  -9 40.8409 6.29926   5
  13   1  -9 42.7254 5.89702  10
  11   1  -9 93.4688 8.44960   7
  11   1  -9 97.0885 9.84976   5
  11   1  -9 90.1833 4.93290  20
  11   1  -9 78.7590 8.02892  10
  11   1  -9 80.3465 9.25683  13
 -11  -1   9 97.0321 8.48531  14
   9   1  -9 385.866 18.9264   7
   9   1  -9 396.855 18.9948   5
   9   1  -9 387.288 13.4903  20
   9   1  -9 375.436 18.3666  10
   9   1  -9 411.720 19.8130  13
  -9  -1   9 396.415 14.3951   3
   7   1  -9 115.909 9.14156   7
   7   1  -9 92.9379 9.32692   5
   7   1  -9 88.2367 9.54377  13
  -7  -1   9 101.476 5.99201   3
  -5  -1   9 94.5371 5.20846   3
  -3  -1   9 5.09342 1.69091   3
  -1  -1   9 1.92343 2.08398  16
  -1  -1   9 1.42807 1.64888   3
   1  -1   9 125.149 7.18987  16
   1  -1   9 116.252 6.27562   3
   3  -1   9 134.088 7.33224   3
   3  -1   9 120.023 7.99163  16
   3  -1   9 113.656 8.49592  15
   5  -1   9 136.494 10.1660  15
   7  -1   9 118.373 11.6545  10
   7  -1   9 159.972 11.8092  15
   9  -1   9 89.6570 9.96845  15
   9  -1   9 75.3624 10.2599  10
  11  -1   9 39.5250 7.40095  10
  11  -1   9 33.0772 6.71587  18
  11  -1   9 47.3810 5.58340   6
  13  -1   9 7.99688 2.88768  18
  13  -1   9 12.3535 3.37651  10
  14   0  -9 -2.5869 2.43917   5
  14   0  -9 1.07994 2.46459  10
 -14   0   9 1.33858 2.09415  19
  12   0  -9 -0.6555 3.24368  10
  12   0  -9 0.29000 4.09324  13
  12   0  -9 -2.1561 1.67139  20
  12   0  -9 -2.8046 3.70542   7
  12   0  -9 4.26984 3.93560   5
 -12   0   9 2.26398 3.84290  14
  10   0  -9 1.44026 2.89555  20
  10   0  -9 0.91875 4.38327  13
  10   0  -9 0.34826 4.23906   5
  10   0  -9 1.44171 3.98246  10
  10   0  -9 -0.0592 3.07939   7
 -10   0   9 -5.4278 3.33121  14
   8   0  -9 0.30707 2.95968  20
   8   0  -9 5.87507 4.20673   5
   8   0  -9 -6.3500 3.31499  10
   8   0  -9 -3.9334 3.64809   7
  -8   0   9 1.96704 2.42292   3
  -4   0   9 0.55014 1.48232   3
  -2   0   9 0.45330 1.73412   3
   0   0   9 1.43228 2.05350   3
   0   0   9 -4.8192 1.87834  16
   2   0   9 0.17580 2.68740  16
   2   0   9 0.37083 2.28465   3
   4   0   9 4.99601 4.14402  15
   6   0   9 -3.8294 3.54799  15
  -8   0  -9 0.81704 3.04124  19
   8   0   9 -0.0390 4.38764  15
   8   0   9 -2.4127 4.87229   5
   8   0   9 2.18761 4.87677  10
 -10   0  -9 -1.2555 2.93374  19
  10   0   9 -6.3747 3.56101   6
  10   0   9 5.35957 5.29440  10
  10   0   9 2.49710 6.12413  18
  12   0   9 -2.3416 2.64239  10
  12   0   9 6.23155 4.41180  18
  14   0   9 -3.3457 1.77920  10
  13  -1  -9 47.1360 7.36743  13
  13  -1  -9 55.5941 7.44970   7
  13  -1  -9 54.4147 6.05027  10
  13  -1  -9 41.6538 6.00784   5
  13  -1  -9 43.3615 2.99388  20
 -13   1   9 54.3484 5.56071  19
 -13   1   9 46.5911 6.04464  14
  11  -1  -9 92.6625 9.92060   7
  11  -1  -9 89.7557 8.76147  10
  11  -1  -9 93.7310 6.48996  20
  11  -1  -9 93.5808 10.1452  13
  11  -1  -9 89.8331 9.17999   5
 -11   1   9 86.7414 8.41066  14
   9  -1  -9 402.154 19.2136   7
   9  -1  -9 393.975 18.7201   5
   9  -1  -9 398.574 18.3916  10
   9  -1  -9 402.145 15.4138  20
  -9   1   9 383.908 14.6857   3
  -9   1   9 413.010 17.3647  14
   7  -1  -9 90.2979 8.99828   5
  -7   1   9 101.189 6.27022   3
  -5   1   9 88.3413 5.51190   3
  -3   1   9 5.95332 2.26484   3
  -1   1   9 2.80809 2.15546   3
   1   1   9 108.919 7.09482  16
   1   1   9 118.106 6.19532   3
   3   1   9 121.890 8.28917  15
   7   1   9 122.747 11.1922   5
  -9  -1  -9 90.2075 7.72841  19
   9   1   9 95.0207 11.2082  18
   9   1   9 98.7821 10.4429   5
   9   1   9 107.824 11.1533  10
 -11  -1  -9 46.7349 5.02293  19
  11   1   9 31.4992 5.98995  10
  11   1   9 33.1634 6.20229  18
  11   1   9 44.2021 7.01880   5
  13   1   9 11.4135 4.34806  10
  13   1   9 12.5821 3.38878  18
  13   1   9 5.39795 4.78079   8
  14  -2  -9 0.74659 1.34168  17
 -14   2   9 6.24920 1.94364  19
  12  -2  -9 30.0047 4.96625  10
  12  -2  -9 22.6393 4.80948  13
  12  -2  -9 24.7542 3.80357  20
  12  -2  -9 24.7307 4.93842   5
 -12   2   9 19.0759 4.62504  14
 -12   2   9 24.0452 4.21319  19
  10  -2  -9 12.1718 5.72086   7
  10  -2  -9 5.58692 3.34977  20
  10  -2  -9 4.26651 3.02113   5
  10  -2  -9 1.91970 3.68961  10
 -10   2   9 -1.5575 3.54662  14
  -4   2   9 5.20935 2.49582   3
  -2   2   9 195.121 7.83769   3
   0   2   9 18.3746 2.96955   3
   0   2   9 23.8950 4.02754  16
  -8  -2  -9 55.6652 7.74082  19
   8   2   9 40.4934 7.76779  18
   8   2   9 34.3022 7.18760   5
   8   2   9 42.3902 7.52982  10
 -10  -2  -9 -0.5511 2.76351  19
  10   2   9 4.05081 4.94499  10
  10   2   9 6.55675 4.85210   5
  10   2   9 1.11222 2.02054   6
  10   2   9 -3.5845 4.30799  18
 -12  -2  -9 35.5884 4.47222  19
  12   2   9 33.5267 5.36957   8
  12   2   9 38.3749 6.40848   5
  12   2   9 30.3792 5.93904  10
  12   2   9 34.9123 5.02478  18
  14   2   9 3.50616 2.13930  10
  14   2   9 1.26297 2.83808  20
  13  -3  -9 17.3429 3.13991  20
  13  -3  -9 25.4306 5.14341  13
  13  -3  -9 16.7394 3.56387  10
 -13   3   9 11.4071 3.05351  14
 -13   3   9 13.7991 2.82981  19
  -5   3   9 6.32262 2.56926   3
  -3   3   9 76.8404 5.59383   3
  -1   3   9 71.4537 5.11889   3
  -7  -3  -9 94.0609 12.6925  19
   7   3   9 136.254 11.6503  10
   7   3   9 118.660 11.1063   5
  -9  -3  -9 9.76358 4.90061  19
   9   3   9 8.16320 5.15486  10
   9   3   9 13.1529 6.01689   5
   9   3   9 10.8764 5.48403  18
 -11  -3  -9 20.6107 4.18483  19
  11   3   9 14.8968 4.50821  18
  11   3   9 17.5051 5.04562   5
  11   3   9 34.5867 6.43926  10
  11   3   9 22.6210 6.07324   8
  13   3   9 2.34164 2.67269  20
  13   3   9 4.60757 3.74778   5
  13   3   9 1.32646 2.48496  10
  13   3   9 -4.4154 3.28098   8
  12  -4  -9 1.38527 2.95560  20
 -12   4   9 2.82960 2.89231  19
 -12   4   9 0.46869 2.83049  14
  10  -4  -9 23.7538 5.49916  20
 -10   4   9 22.5773 4.60706  19
 -10   4   9 23.2577 5.32811  14
  -4   4   9 124.614 6.99144   3
  -2   4   9 55.7873 5.00359   3
   6   4   9 142.611 11.6758   5
  -8  -4  -9 135.346 16.4780  19
   8   4   9 124.800 11.9089  18
   8   4   9 114.303 11.1195  10
   8   4   9 115.121 11.3974   5
 -10  -4  -9 10.2732 4.22454  19
  10   4   9 20.1218 6.35536  20
  10   4   9 18.0931 5.14034  18
  10   4   9 11.5161 5.93443   8
  10   4   9 14.4283 5.97357   5
  10   4   9 20.1365 5.74719  10
 -12  -4  -9 49.4528 4.93056  19
  12   4   9 33.1709 4.77449   8
  12   4   9 42.7899 5.98153   5
  12   4   9 39.0749 5.73078  20
  12   4   9 44.1647 3.31533  18
  12   4   9 39.9268 5.52923  10
  13  -5  -9 15.5094 3.07848  20
  13  -5  -9 12.8446 4.28580  13
 -13   5   9 21.6393 3.10671  19
  11  -5  -9 13.3476 4.53809  20
  11  -5  -9 14.1581 3.11446  17
 -11   5   9 16.1198 4.47147  14
 -11   5   9 14.0380 3.79378  19
   9  -5  -9 4.05649 4.89430  20
   9  -5  -9 -3.4939 3.26472  18
  -9   5   9 -1.2129 3.70049  14
  -9   5   9 0.81433 3.01189  19
   7  -5  -9 43.6337 6.44427  11
   7  -5  -9 37.5267 4.01622   6
   7  -5  -9 39.5913 6.45871  18
  -7   5   9 53.1528 7.34496  14
  -7   5   9 47.8823 6.75719  19
   5  -5  -9 454.166 19.1112  11
   5  -5  -9 472.100 15.2117   6
  -5   5   9 478.279 17.9362  14
   5   5   9 59.7202 8.91013   5
   7   5   9 16.9680 6.03980   5
   7   5   9 10.0227 5.17210  18
  -9  -5  -9 11.3684 7.60351  19
   9   5   9 8.62628 5.69343   5
   9   5   9 8.81099 4.20277  18
   9   5   9 15.7445 6.18118  20
   9   5   9 -1.1024 3.40677   8
 -11  -5  -9 11.3533 3.48012  19
  11   5   9 15.8548 4.55938  10
  11   5   9 6.29945 4.86290   5
  11   5   9 10.3897 4.39081   8
  11   5   9 6.47125 3.80187  20
  11   5   9 16.0408 3.10492  18
  13   5   9 31.1418 3.71395  20
  13   5   9 35.9908 4.54001   5
  13   5   9 41.3614 4.33713   8
  12  -6  -9 -0.8160 2.26939  20
 -12   6   9 2.05266 1.64574  19
 -12   6   9 1.27081 3.03657  14
  10  -6  -9 77.8250 7.82405  20
 -10   6   9 92.7578 8.53400  14
 -10   6   9 83.9599 6.14329  19
   8  -6  -9 75.6635 8.89019  18
   8  -6  -9 82.7382 3.82299   6
   8  -6  -9 69.1332 5.42559  17
  -8   6   9 82.1116 6.52550  19
  -8   6   9 78.6168 8.38699  14
   6  -6  -9 28.3070 4.03956  17
   6  -6  -9 28.7267 7.01758  18
   6  -6  -9 23.8540 6.09868  11
   6  -6  -9 21.8057 3.52598   6
  -6   6   9 23.7367 3.96809  19
  -6   6   9 24.8723 5.69409  14
   4  -6  -9 8.94727 4.37488  11
   4  -6  -9 2.69474 2.92967   6
  -4   6   9 3.31131 4.37885  14
  -2   6   9 51.5979 6.35948  14
   4   6   9 125.179 11.7625   5
   6   6   9 19.9307 6.20348   5
   6   6   9 26.3262 5.84538  18
   8   6   9 26.9755 6.07383   8
   8   6   9 22.5886 6.93816   5
   8   6   9 41.7970 7.43127  20
   8   6   9 26.5043 5.44627  18
 -10  -6  -9 111.930 10.7572  19
  10   6   9 115.081 6.95201  18
  10   6   9 110.350 11.0973   5
  10   6   9 110.643 9.41436   8
  10   6   9 111.691 9.93166  20
 -12  -6  -9 20.8702 2.96947  19
  12   6   9 25.8032 4.24240  20
  12   6   9 23.4982 3.74225   8
  12   6   9 23.8732 5.07026   5
 -13   7   9 2.40342 2.26832   9
  11  -7  -9 237.510 11.4904  20
 -11   7   9 235.386 10.4332   9
 -11   7   9 251.986 11.6770  14
   9  -7  -9 122.884 9.93812  18
  -9   7   9 113.821 9.30795  14
  -9   7   9 108.120 6.99310  19
   7  -7  -9 115.272 6.60155   6
   7  -7  -9 127.524 11.5574  18
   7  -7  -9 116.765 10.0037  11
  -7   7   9 123.554 9.72746  14
  -7   7   9 108.081 7.14858  19
   5  -7  -9 274.665 12.0505   6
   5  -7  -9 275.912 15.0160   4
   5  -7  -9 258.707 14.3800  11
  -5   7   9 285.403 13.7363  14
  -5   7   9 265.378 10.8591  19
   3  -7  -9 181.846 11.0552   6
   3  -7  -9 212.861 13.0616  11
  -3   7   9 220.535 11.5967  14
  -1   7   9 402.440 15.7728  14
   3   7   9 115.527 10.4307   5
   5   7   9 78.7691 9.40103   5
   5   7   9 65.9405 8.25784  18
   7   7   9 220.778 13.5522  20
   7   7   9 202.769 12.8430   8
   7   7   9 211.099 11.7142  18
   7   7   9 218.734 14.9881   5
   9   7   9 2.97518 4.40031   8
   9   7   9 -0.5862 4.91655   5
   9   7   9 3.23750 2.82115  18
   9   7   9 4.71487 2.94929  20
 -11  -7  -9 4.12927 2.57875  19
  11   7   9 3.91997 3.61395  20
  11   7   9 0.87217 2.86466   8
  11   7   9 0.07622 3.94381   5
  12  -8  -9 2.21303 3.06348  20
 -12   8   9 -2.1294 2.35529   9
 -10   8   9 371.192 13.4050   9
 -10   8   9 347.172 14.3336  14
   8  -8  -9 18.5689 2.75423   6
   8  -8  -9 6.49529 4.46957  11
   8  -8  -9 9.09931 5.62677  18
  -8   8   9 13.3305 4.83199  14
  -8   8   9 18.7880 5.16032   9
   6  -8  -9 15.5145 5.50910   4
   6  -8  -9 40.9027 6.51941  11
   6  -8  -9 26.1858 4.83399   6
  -6   8   9 22.5912 5.71030   9
  -6   8   9 26.1031 3.90438  19
  -6   8   9 25.3667 5.66699  14
   4  -8  -9 84.9217 9.82754   4
   4  -8  -9 85.8530 9.58582  11
   4  -8  -9 77.4358 8.18910   6
  -4   8   9 82.4669 7.93630  14
  -4   8   9 85.2962 8.12860   9
   2  -8  -9 816.415 29.4856  11
   2  -8  -9 845.616 30.7762   4
  -2   8   9 824.163 23.8422   9
  -2   8   9 893.726 27.2562  14
   0  -8  -9 249.192 14.4870  11
   0   8   9 227.845 12.4137  14
   2   8   9 104.814 5.92771   9
   2   8   9 81.3879 8.83424  14
   4   8   9 10.6512 5.17117   5
   4   8   9 0.17083 5.19158   8
   4   8   9 -7.2662 3.77172  18
   6   8   9 1.80063 4.92152   8
   6   8   9 10.0333 5.87852  20
   6   8   9 0.73363 3.56080  18
   6   8   9 7.11776 5.28907   5
   8   8   9 90.6583 8.98960   5
   8   8   9 96.1421 6.57560  18
   8   8   9 97.1828 9.41124  20
   8   8   9 102.271 9.11494   8
 -10  -8  -9 46.3371 6.96839  19
  10   8   9 38.3759 6.19907   5
  10   8   9 42.0460 6.47811  20
  10   8   9 51.9813 6.26992   8
 -12  -8  -9 23.3112 2.73498  19
  12   8   9 19.0311 3.38274   5
  12   8   9 22.3468 3.05978  20
 -11   9   9 62.3847 4.75561   9
   9  -9  -9 83.4083 7.47623  18
  -9   9   9 76.6013 7.73364  14
  -9   9   9 83.5742 6.49978   9
   7  -9  -9 1.51612 5.80877  18
   7  -9  -9 3.22167 4.24870  11
   7  -9  -9 2.96328 3.17472   6
  -7   9   9 4.50755 4.28073  14
  -7   9   9 1.98671 3.74359   9
   5  -9  -9 214.184 13.6440   4
   5  -9  -9 215.540 13.3589  11
  -5   9   9 207.813 12.1617  14
  -5   9   9 200.751 10.5193   9
   3  -9  -9 46.2729 6.56850   6
   3  -9  -9 45.3522 6.90669   4
   3  -9  -9 57.7379 8.41749  11
  -3   9   9 50.9915 6.83792  14
  -3   9   9 50.9050 6.17539   9
   1  -9  -9 134.943 11.9200   4
   1  -9  -9 133.826 11.3621  11
  -1   9   9 156.674 8.07481   9
  -1   9   9 135.425 9.70367  14
  -1  -9  -9 75.3992 9.35941   4
  -1  -9  -9 64.8228 8.67144  11
   1   9   9 65.4842 9.42363  18
   1   9   9 51.4004 6.73196  14
   1   9   9 67.0668 4.97045   9
   3   9   9 34.8481 7.00693   8
   3   9   9 54.2669 7.83539  18
   3   9   9 53.2498 7.03802  14
   5   9   9 56.7408 9.48560   5
   5   9   9 76.6509 9.67644  20
   5   9   9 76.7738 8.55183   8
   5   9   9 72.9434 7.65516  18
   7   9   9 135.860 7.10828  18
   7   9   9 126.119 9.58270   8
   7   9   9 141.872 10.3729  20
   7   9   9 127.368 11.4073   5
   9   9   9 16.6064 4.15725   8
   9   9   9 19.0915 4.52583   5
   9   9   9 19.8529 4.43061  20
 -11  -9  -9 58.7959 4.74706  19
  11   9   9 58.2704 6.30750   5
  11   9   9 64.9837 3.77544   8
  11   9   9 64.6312 4.32455  20
 -10  10   9 8.17833 2.14321   9
 -10  10   9 9.31599 2.83478  14
   8 -10  -9 4.40887 3.88206  11
   8 -10  -9 8.16677 2.45968   6
  -8  10   9 4.12235 3.54988   9
  -8  10   9 6.22637 4.25969  14
   6 -10  -9 42.2473 5.65960   6
   6 -10  -9 45.5256 7.10756   4
   6 -10  -9 31.7458 6.06599  11
  -6  10   9 42.0223 5.95180   9
  -6  10   9 40.6069 6.46099  14
   4 -10  -9 248.907 12.7869   6
   4 -10  -9 250.789 14.7505   4
   4 -10  -9 218.590 14.0979  11
  -4  10   9 234.983 9.93541   9
  -4  10   9 220.040 12.6010  14
   2 -10  -9 53.0718 8.19329   4
   2 -10  -9 60.8745 9.28971  11
  -2  10   9 73.9675 8.23330  14
  -2  10   9 66.1868 9.09716  18
  -2  10   9 73.3857 5.67980   9
   0 -10  -9 61.0673 8.47590  11
   0 -10  -9 55.8668 8.07564   4
   0  10   9 47.1260 8.38465  18
   0  10   9 55.7519 3.64846   9
   0  10   9 50.6945 7.35352  14
  -2 -10  -9 303.571 15.9225   4
   2  10   9 303.866 14.6578  18
   2  10   9 297.317 14.2087  14
   4  10   9 139.994 9.27624  18
   4  10   9 172.923 11.2214   8
   6  10   9 9.92480 4.82034  20
   6  10   9 5.84415 2.70374  18
   6  10   9 1.23202 4.13233   8
   8  10   9 57.2441 6.67026  20
   8  10   9 55.7952 7.63488   5
   8  10   9 46.1349 6.13500   8
 -10 -10  -9 59.3213 6.70344  19
  10  10   9 55.3067 4.50937  20
  10  10   9 48.6511 3.65086   8
  10  10   9 55.5020 5.96397   5
  -9  11   9 53.1307 2.38563   9
  -9  11   9 59.3448 6.03038  14
   7 -11  -9 22.4146 4.99723   4
   7 -11  -9 23.5303 5.41914  11
   7 -11  -9 27.3353 3.99374   6
  -7  11   9 48.7121 10.1561  12
  -7  11   9 31.0001 3.53936   9
  -7  11   9 33.4199 4.88727  14
   5 -11  -9 192.726 10.8513   6
   5 -11  -9 205.348 12.9358   4
   5 -11  -9 196.784 12.6745  11
  -5  11   9 201.044 7.84894   9
  -5  11   9 176.637 13.4507  18
  -5  11   9 181.052 11.4365  14
   3 -11  -9 99.1383 10.1404  11
   3 -11  -9 90.3516 10.0042   4
  -3  11   9 77.8526 9.96401  18
  -3  11   9 92.4073 9.01832  14
  -3  11   9 91.6559 5.00718   9
   1 -11  -9 342.922 16.9260  11
   1 -11  -9 344.273 17.6209   4
  -1  11   9 308.765 15.7637  18
  -1  11   9 339.859 15.3220  14
  -1 -11  -9 0.62700 3.89445  11
  -1 -11  -9 -2.2296 3.79325   4
   1  11   9 4.44060 4.47377  14
   1  11   9 5.78088 3.67277  18
   1  11   9 5.19399 5.17765   8
   3  11   9 89.2124 7.75479  18
   3  11   9 67.3776 8.18413   8
   3  11   9 50.8249 7.41653  20
   5  11   9 182.142 7.25774  18
   5  11   9 197.184 11.0524   8
   5  11   9 191.216 11.5905  20
   7  11   9 84.0613 7.21614  20
   7  11   9 66.8993 6.25314   8
  -9 -11  -9 4.57141 5.58053  19
   9  11   9 2.04242 2.22129  20
   9  11   9 1.41242 1.66545   8
   8 -12  -9 64.4299 5.94817  11
  -8  12   9 66.0648 6.14547  14
  -8  12   9 79.7504 7.59769  18
   6 -12  -9 114.668 7.12021   6
   6 -12  -9 105.438 8.89197  11
   6 -12  -9 113.352 8.88820   4
  -6  12   9 132.068 12.8326  12
  -6  12   9 119.134 9.86511  18
  -6  12   9 114.253 8.53101  14
   4 -12  -9 197.043 12.4165   4
   4 -12  -9 185.939 10.8553   6
   4 -12  -9 183.893 11.2778  11
  -4  12   9 187.888 10.7338  14
  -4  12   9 198.452 15.0752  12
  -4  12   9 183.854 11.9076  18
   2 -12  -9 60.3025 7.36072  11
   2 -12  -9 63.1094 7.56912   4
  -2  12   9 55.4691 7.33993  14
  -2  12   9 51.9386 8.19007  18
   0 -12  -9 37.4255 6.13480  11
   0 -12  -9 43.7592 6.50355   4
   0  12   9 41.3619 6.48631   8
   0  12   9 37.0380 5.59802  18
   0  12   9 39.8026 6.23975  14
  -2 -12  -9 24.5135 5.64321   4
   2  12   9 19.6021 5.26776  20
   2  12   9 22.9342 4.38734  14
   2  12   9 22.6771 3.97388  18
   2  12   9 24.7390 5.79436   8
   4  12   9 107.714 9.16894  20
   4  12   9 115.339 8.37738   8
   6  12   9 2.28768 3.09678  20
   6  12   9 0.92047 2.55155   8
   8  12   9 140.440 5.97114  20
   8  12   9 130.520 4.67645   8
   7 -13  -9 1.28331 1.48456   6
   7 -13  -9 3.01560 2.83291  11
  -7  13   9 0.22149 2.69286  18
   5 -13  -9 6.73310 3.14135   4
   5 -13  -9 9.21187 3.06246  11
   5 -13  -9 13.6892 3.34575   6
  -5  13   9 3.64127 5.23409  12
  -5  13   9 10.4691 3.75784  18
  -5  13   9 10.8286 3.08241  14
   3 -13  -9 -2.7450 3.83074   4
   3 -13  -9 1.36814 3.80366  11
   3 -13  -9 2.87680 2.88381   6
  -3  13   9 -2.9295 3.50752  14
  -3  13   9 0.63337 3.50383  12
  -3  13   9 1.07654 3.58787  18
   1 -13  -9 134.776 9.25416  11
   1 -13  -9 149.091 9.88931   4
  -1  13   9 137.158 12.3340  12
  -1  13   9 145.286 9.10658  18
  -1  13   9 131.822 9.05419   8
  -1  13   9 124.549 8.56053  14
  -1 -13  -9 71.8479 7.07132   4
   1  13   9 77.4238 7.70092  14
   1  13   9 81.4360 5.58590  18
   1  13   9 80.1535 8.37149  20
   1  13   9 72.1333 7.92789   8
   3  13   9 5.16429 3.48762   8
   3  13   9 4.40745 3.81186  20
   5  13   9 9.58118 2.98179  20
   5  13   9 6.57896 2.77045   8
   7  13   9 64.5287 3.58502  20
   6 -14  -9 5.27678 2.83372  11
  -6  14   9 1.37608 1.99606  18
   4 -14  -9 6.29745 3.47249   4
   4 -14  -9 -0.1409 2.88735  11
   4 -14  -9 0.17773 2.03551   6
  -4  14   9 0.00639 3.17244  14
  -4  14   9 3.93009 2.74462  18
   2 -14  -9 52.8311 5.80602   4
   2 -14  -9 55.2353 6.69824  11
  -2  14   9 59.9534 8.04378  12
  -2  14   9 48.4084 5.41148  14
  -2  14   9 58.7644 5.11806  18
  -2  14   9 49.8695 6.06788  20
  -2  14   9 39.6776 5.36295   8
   0 -14  -9 117.378 8.20044  11
   0 -14  -9 101.132 7.57016   4
   0  14   9 116.718 8.37449  14
   0  14   9 109.434 11.1463  12
   0  14   9 102.313 7.27646   8
   0  14   9 137.303 8.75460  20
  -2 -14  -9 6.13364 3.59132   4
   2  14   9 15.1901 3.58350   8
   2  14   9 4.32663 3.46722  20
   4  14   9 12.5396 2.77124   8
   4  14   9 8.77091 3.06494  20
   3 -15  -9 44.3067 4.32308   4
   3 -15  -9 37.5270 4.06371  11
   1 -15  -9 45.5262 5.15446  11
   1 -15  -9 40.3737 5.32566   4
  -1  15   9 62.3369 5.89431  20
  -1  15   9 45.0168 5.28279   8
  -1 -15  -9 23.1176 3.73713   4
   1  15   9 21.2221 3.46671  20
   1  15   9 18.9602 3.04872   8
   3  15   9 54.7988 4.02312  20
   2  14 -10 4.40453 1.65142   7
   0  14 -10 10.6984 2.55416   7
  -2  14 -10 6.41100 2.82835   7
   4 -14  10 1.43885 1.42494  19
   3  13 -10 3.59289 1.96074   7
   1  13 -10 18.3730 3.70371   7
  -1  13 -10 48.1174 7.33608  13
  -1  13 -10 45.1358 6.75645   7
  -3  13 -10 35.7810 6.70575   7
  -5  13 -10 0.41409 1.59796  20
   5 -13  10 -0.0934 1.61041  19
  -7  13 -10 12.1301 1.85220  20
   7 -13  10 13.0486 1.82048  19
   2  12 -10 1.42977 2.32183   7
   0  12 -10 0.73444 2.82763   7
   0  12 -10 3.60151 3.79812  13
  -2  12 -10 57.0167 7.74024   7
  -2  12 -10 51.6249 8.59482  13
  -4  12 -10 3.76047 2.26711   8
  -4  12 -10 1.15934 1.95512  20
  -4  12 -10 -0.8900 3.85325   7
   4 -12  10 6.34629 3.78338  19
  -6  12 -10 2.93046 2.49974  20
  -6  12 -10 3.88705 2.63314   8
   6 -12  10 -3.9203 2.25206  19
  -8  12 -10 3.62916 2.86585  20
   1  11 -10 61.7484 6.35463   7
   1  11 -10 62.8644 10.0070  13
  -1  11 -10 4.60067 3.02456   7
  -1  11 -10 14.3602 6.21089  13
  -3  11 -10 7.64144 3.07143  20
  -3  11 -10 22.4033 6.98058  13
  -3  11 -10 6.11705 4.52485   7
  -5  11 -10 23.5889 7.53553   7
  -5  11 -10 29.3645 4.53050  20
   5 -11  10 20.8627 4.49875  19
  -7  11 -10 17.0581 4.23710  20
   7 -11  10 19.7299 3.36195  19
  -9  11 -10 13.0280 2.93723  20
   2  10 -10 83.1525 6.58615   7
   2  10 -10 73.5178 10.2576  13
   0  10 -10 104.129 10.2220  13
   0  10 -10 91.1919 8.39694   7
  -2  10 -10 -0.0075 5.02000  13
  -2  10 -10 0.65992 3.74630  17
  -2  10 -10 0.05886 3.72267   7
  -2  10 -10 5.44152 2.94640  20
   2 -10  10 6.15508 5.22004  15
  -4  10 -10 0.18498 4.81179   7
  -4  10 -10 -3.1899 2.67495  20
  -4  10 -10 5.71693 5.91934  13
   4 -10  10 3.30206 4.88234  15
  -6  10 -10 41.1656 5.98493  20
   6 -10  10 43.1646 7.15081  15
   6 -10  10 41.5017 6.33214  19
  -8  10 -10 18.2475 4.12878  20
   8 -10  10 13.7877 2.64555  19
 -10  10 -10 -1.4183 2.26912  20
   3   9 -10 419.217 20.9389  13
   1   9 -10 10.6628 3.16808   7
   1   9 -10 7.60738 5.57111  13
  -1  -9  10 5.15053 3.97867  15
  -1   9 -10 56.3465 7.49944   7
  -1   9 -10 54.0515 9.35035  13
  -1   9 -10 44.5734 4.95372  20
   1  -9  10 42.3826 5.65778   3
   1  -9  10 43.2892 7.93546  15
  -3   9 -10 1.99988 2.94400  17
  -3   9 -10 0.62052 4.68797  13
  -3   9 -10 2.26161 2.79494  20
  -3   9 -10 -0.6794 4.22791   7
   3  -9  10 -0.8427 4.46373  15
   3  -9  10 3.46122 3.96504   3
  -7   9 -10 3.29979 3.20929  20
   7  -9  10 -0.7638 2.93984  19
   7  -9  10 -4.6525 4.05294  15
  -9   9 -10 -3.0206 2.87691  20
   4   8 -10 12.3704 6.20034   4
   4   8 -10 3.28333 5.19170  13
   2   8 -10 -1.4828 4.43562  13
   2   8 -10 -1.4308 5.12513   4
   0   8 -10 8.84358 4.81752  13
   0   8 -10 13.5607 3.90491   7
   0   8 -10 19.1755 6.38173   4
   0  -8  10 20.3431 5.28659  15
   0  -8  10 26.4844 3.67526   3
  -2   8 -10 57.5551 9.10778  13
  -2   8 -10 68.0104 8.65640   7
  -2   8 -10 42.0718 8.06737   4
   2  -8  10 47.6812 6.02764   3
   2  -8  10 52.4149 8.31420  15
  -4   8 -10 1.17215 4.64300  13
  -4   8 -10 1.50475 2.89927  17
   4  -8  10 10.6444 4.11496   3
   4  -8  10 -2.0537 4.19065  15
  -6   8 -10 -1.4930 5.16858  13
   6  -8  10 -1.2529 3.33507  19
   6  -8  10 -5.8467 4.31840  15
  -8   8 -10 11.1322 4.27972  20
   8  -8  10 1.64011 3.29013  19
   8  -8  10 3.50007 4.59965  15
  10  -8  10 -0.0268 3.67788   6
  11   7 -10 -2.0635 2.69519  10
  11   7 -10 0.00886 1.80844   7
  11   7 -10 -2.0203 3.30097   5
   9   7 -10 3.37666 3.86673  10
   9   7 -10 8.59377 4.58044   5
   7   7 -10 2.52631 3.90085  10
   5   7 -10 87.9686 10.1016  13
   3   7 -10 104.766 10.2471  13
   3   7 -10 76.8682 9.31182   4
   1   7 -10 169.114 12.5864  13
   1   7 -10 140.179 9.79344   7
  -1  -7  10 167.765 7.25204   3
  -1   7 -10 37.8642 6.02559   7
  -1   7 -10 36.2145 6.82988  13
   1  -7  10 43.0993 7.11719  15
   1  -7  10 39.9273 4.91745   3
  -3   7 -10 426.909 17.1442   7
  -3   7 -10 330.273 18.4728  13
  -3   7 -10 320.052 17.8687   4
  -3   7 -10 332.926 13.2226  17
   3  -7  10 340.268 17.7871  15
   3  -7  10 339.724 14.1025   3
  -7   7 -10 197.419 14.6443  13
   7  -7  10 188.902 14.0588  15
   7  -7  10 209.113 11.2488  19
   9  -7  10 32.2259 6.47850  15
  11  -7  10 0.79242 2.82900   6
  12   6 -10 38.7449 3.92669   7
  12   6 -10 42.6425 5.02907  10
  12   6 -10 38.8522 5.54856   5
  10   6 -10 58.8245 7.92298   5
  10   6 -10 37.3031 4.68484   7
  10   6 -10 35.3656 5.39001  10
   8   6 -10 90.4708 9.94674   5
   8   6 -10 68.7119 8.34146  10
   6   6 -10 126.386 9.98908  10
   6   6 -10 118.267 11.1119  13
   4   6 -10 436.286 18.2684  10
   4   6 -10 434.972 20.4507  13
   2   6 -10 107.163 11.1624  13
  -2  -6  10 124.283 5.68739   3
   0   6 -10 476.106 17.3137   7
   0   6 -10 398.030 20.1410  13
   0  -6  10 422.177 14.0113   3
  -4   6 -10 126.609 8.12903  17
  -4   6 -10 128.392 11.5264  13
   4  -6  10 131.405 11.0330  15
   4  -6  10 141.082 9.09014   3
  -6   6 -10 13.2188 5.89144  13
   6  -6  10 14.8440 4.27346  19
   6  -6  10 4.25082 4.60564  15
   8  -6  10 140.726 8.32025  19
   8  -6  10 129.833 11.6166  15
  10  -6  10 27.7388 5.66403  15
  10  -6  10 27.0923 4.76431   6
  12  -6  10 5.62719 2.24354   6
  13   5 -10 77.7778 5.07052  10
  13   5 -10 83.5978 6.13859   5
  11   5 -10 16.9583 4.25075   5
  11   5 -10 16.8562 3.96122  10
  11   5 -10 11.8530 2.83012   7
   9   5 -10 56.6834 8.89682   5
   9   5 -10 54.2682 7.69051  10
   9   5 -10 45.8829 6.19813   7
   7   5 -10 73.3326 9.37231   5
   7   5 -10 76.1071 9.57124  13
   7   5 -10 65.6467 8.28704  10
   5   5 -10 815.755 30.3097  13
   5   5 -10 781.978 27.5216  10
   3   5 -10 31.1393 6.03229  13
   1   5 -10 488.542 21.6815  13
  -1  -5  10 527.191 15.2988   3
  -5   5 -10 329.431 12.2751  17
  -5   5 -10 335.364 17.8522  13
   5  -5  10 323.841 16.7374  10
   5  -5  10 316.137 14.1974   3
   5  -5  10 332.918 17.6155  15
  -7   5 -10 4.78040 4.93582  13
   7  -5  10 1.48652 4.93191  15
   7  -5  10 3.93693 3.43635  19
   7  -5  10 -3.7060 4.22488  10
   9  -5  10 101.976 9.65334  15
   9  -5  10 92.9079 9.98158  10
  11  -5  10 59.8668 6.25312   6
  11  -5  10 51.6050 7.31901  10
  11  -5  10 61.1182 8.61140  15
  13  -5  10 13.9233 3.63389  18
  12   4 -10 12.3442 3.33128  10
  12   4 -10 7.11824 2.53784   7
  12   4 -10 13.7538 3.69945   5
  10   4 -10 74.2345 8.24167  10
  10   4 -10 57.6858 6.05407   7
  10   4 -10 52.8780 8.42591   5
   8   4 -10 69.1849 8.33682   7
   8   4 -10 82.5051 10.0215  13
   8   4 -10 97.0932 9.26397  10
   8   4 -10 97.6953 10.0000   5
   6   4 -10 43.4150 6.65897  10
   6   4 -10 43.8364 7.98519  13
   6   4 -10 34.4570 6.63749   5
   4   4 -10 149.576 11.2349  13
  -4  -4  10 158.502 6.18303   3
  -2  -4  10 349.548 10.8689   3
   0  -4  10 742.979 23.2456  16
   0  -4  10 760.900 21.0870   3
   2  -4  10 38.7800 4.38532   3
   2  -4  10 29.2713 4.85627  16
  -4   4 -10 454.193 20.9338  13
   4  -4  10 480.161 20.7355  15
   4  -4  10 491.003 16.8895   3
  -6   4 -10 1.06348 4.53146  13
   6  -4  10 -1.0404 4.39178  15
   6  -4  10 2.90202 4.99891  10
   6  -4  10 -0.4471 3.71431  19
   8  -4  10 97.5387 7.01630  19
   8  -4  10 132.445 11.8249  15
   8  -4  10 100.927 10.9388  10
  10  -4  10 17.7455 5.53702  10
  10  -4  10 4.96481 3.82304   6
  10  -4  10 14.1647 5.75203  15
  12  -4  10 158.697 6.63389   6
  12  -4  10 177.897 11.1727  18
  12  -4  10 162.795 9.84220  10
  13   3 -10 57.6482 5.41918   5
  13   3 -10 62.9702 5.53758   7
  13   3 -10 55.7418 5.79295  10
  11   3 -10 8.03763 3.31413  10
  11   3 -10 11.5305 3.07937   7
  11   3 -10 14.5111 5.23093   5
   9   3 -10 168.812 12.7448   5
   9   3 -10 163.636 11.2103   7
   9   3 -10 176.277 11.9955  10
   9   3 -10 172.386 12.8943  13
   7   3 -10 206.570 13.0951   7
   7   3 -10 219.141 14.0319  13
   7   3 -10 205.796 12.6223  10
   7   3 -10 208.024 7.03532  20
   7   3 -10 204.129 13.2552   5
  -7  -3  10 204.199 8.78018   3
   5   3 -10 332.577 17.4369  13
  -5  -3  10 377.039 11.5702   3
  -3  -3  10 3.76210 1.57094   3
  -1  -3  10 4.58123 2.11197  16
  -1  -3  10 0.62124 1.51001   3
   1  -3  10 0.58158 2.30994  16
   1  -3  10 1.41067 1.80155   3
   3  -3  10 93.8317 8.62534  15
   3  -3  10 96.9086 6.51290   3
   3  -3  10 98.0708 7.72563  16
   5  -3  10 226.836 13.8513  15
   7  -3  10 32.1880 6.68639  10
   7  -3  10 19.0598 6.24712  15
   7  -3  10 32.5315 4.96017  19
   9  -3  10 33.0413 7.19252  15
   9  -3  10 16.2391 5.99425  10
  11  -3  10 158.075 8.29466   6
  11  -3  10 162.909 12.1815  15
  11  -3  10 179.218 11.8684  10
  13  -3  10 131.792 8.09101  10
  13  -3  10 123.462 8.01466  18
  12   2 -10 32.2265 5.22927  10
  12   2 -10 30.8630 5.12955   5
  12   2 -10 28.0887 5.55230   7
  10   2 -10 48.5510 7.11030   5
  10   2 -10 61.5796 9.32590  13
  10   2 -10 55.8731 7.03824  10
  10   2 -10 63.8871 8.05902   7
   8   2 -10 350.946 18.1587   5
   8   2 -10 390.432 19.1528  13
   8   2 -10 396.480 18.1177   7
   8   2 -10 356.171 11.8556  20
   8   2 -10 379.830 17.9618  10
  -8  -2  10 377.617 13.4480   3
   6   2 -10 12.3060 5.19102   5
   6   2 -10 22.0351 5.21715  10
   6   2 -10 10.7750 4.70621  13
  -6  -2  10 18.1757 2.87159   3
  -4  -2  10 286.021 9.75612   3
  -2  -2  10 258.803 10.8205  16
  -2  -2  10 263.217 9.05911   3
   0  -2  10 107.192 5.67545   3
   0  -2  10 102.695 6.67594  16
   2  -2  10 -1.2575 2.08902   3
   2  -2  10 4.21487 2.72936  16
   4  -2  10 144.831 10.3982  15
   4  -2  10 128.256 7.89905   3
   6  -2  10 34.9412 6.99760  10
   6  -2  10 47.0835 7.81913  15
   8  -2  10 4.12026 4.92269  15
   8  -2  10 1.48459 4.84484  10
  10  -2  10 13.4485 4.97683   6
  10  -2  10 12.1442 5.62336  10
  10  -2  10 14.5826 5.73247  15
  12  -2  10 113.140 8.48169  18
  12  -2  10 98.9870 8.10173  10
  13   1 -10 215.112 10.8158   5
  13   1 -10 214.599 10.3601  10
  13   1 -10 196.019 10.9940   7
  11   1 -10 23.7988 5.71734   5
  11   1 -10 24.7904 4.87411  10
  11   1 -10 20.9383 5.65124  13
  11   1 -10 26.0212 4.52771   7
   9   1 -10 1.49685 3.83459  10
   9   1 -10 -0.8881 3.00072   7
   9   1 -10 -1.6384 4.18878  13
   9   1 -10 -1.4544 3.56680   5
   9   1 -10 2.46645 2.34361  20
   7   1 -10 101.944 9.83798   5
   7   1 -10 95.7479 9.20884  10
   7   1 -10 89.7703 9.54275  13
   7   1 -10 87.7932 6.31767  20
   7   1 -10 96.8018 9.93984   7
  -7  -1  10 98.9450 6.35915   3
   5   1 -10 252.624 14.6826  13
  -5  -1  10 257.267 9.61816   3
  -3  -1  10 41.3720 3.44442   3
  -1  -1  10 253.772 9.15738   3
  -1  -1  10 250.431 10.7607  16
   1  -1  10 10.6175 3.72282  16
   1  -1  10 3.19642 2.15433   3
   3  -1  10 52.3808 5.82151   3
   3  -1  10 54.5850 6.90487  15
   5  -1  10 518.634 21.6070  15
   7  -1  10 14.0453 5.47334  15
   7  -1  10 7.48128 3.22238  19
   7  -1  10 -6.0747 4.20304  10
   9  -1  10 72.6031 10.2334  10
   9  -1  10 52.3561 8.81060  15
  11  -1  10 5.08284 2.81957   6
  11  -1  10 3.54847 3.33574  10
  11  -1  10 5.27407 5.19299  18
  13  -1  10 98.3756 6.76910  18
  13  -1  10 97.0229 7.86180  10
  14   0 -10 4.73603 2.53926  10
 -14   0  10 8.82604 2.08737  19
  12   0 -10 146.921 10.6100   7
  12   0 -10 129.249 9.38760  13
  12   0 -10 148.062 9.42867   5
  12   0 -10 138.239 8.91387  10
  10   0 -10 177.755 12.9559  13
  10   0 -10 179.326 11.8216   7
  10   0 -10 165.851 12.1553   5
  10   0 -10 161.757 8.18409  20
  10   0 -10 151.141 11.3104  10
   8   0 -10 87.8341 6.92971  20
   8   0 -10 89.6624 10.2667  13
   8   0 -10 69.0988 9.19061   7
   8   0 -10 66.4978 9.01646   5
   8   0 -10 72.3164 8.70100  10
  -8   0  10 80.5092 5.94113   3
   6   0 -10 353.179 17.9955  13
   6   0 -10 341.527 16.8238   5
  -6   0  10 365.529 12.7418   3
  -4   0  10 94.3952 5.35688   3
  -2   0  10 1.30920 1.98742   3
   0   0  10 723.657 20.3013   3
   0   0  10 686.163 22.7254  16
   2   0  10 284.910 11.3204   3
   2   0  10 288.581 12.9759  16
   4   0  10 198.484 11.6472  15
   6   0  10 10.6653 4.91872  15
   8   0  10 557.750 24.4303  10
   8   0  10 561.037 24.5088   5
  10   0  10 258.622 15.9065  18
  10   0  10 272.271 16.1196  10
  10   0  10 259.531 11.5330   6
  12   0  10 73.1327 8.18519  10
  12   0  10 62.9020 7.64560  18
  14   0  10 2.03904 1.91179  10
  13  -1 -10 198.019 9.46863  10
  13  -1 -10 214.821 11.3804   7
  13  -1 -10 200.387 11.0698  13
 -13   1  10 207.535 8.86839  19
  11  -1 -10 31.7877 6.44242  13
  11  -1 -10 25.1275 4.03854  20
  11  -1 -10 30.8449 5.09030  10
  11  -1 -10 27.4418 5.46800   5
  11  -1 -10 38.5470 6.82385   7
   9  -1 -10 -2.5046 3.35264  10
   9  -1 -10 -4.5670 3.53348   5
   9  -1 -10 -5.1882 3.96578  13
   9  -1 -10 -4.1310 3.60400   7
   9  -1 -10 1.79625 2.77127  20
   7  -1 -10 89.3004 8.83410  10
   7  -1 -10 77.1090 8.96609   5
   7  -1 -10 90.3598 7.21231  20
  -7   1  10 98.9158 6.93030   3
  -3   1  10 38.5509 4.14595   3
  -1   1  10 243.445 11.3008  16
  -1   1  10 257.966 9.74189   3
   1   1  10 3.80847 2.57198   3
   1   1  10 6.41274 3.18473  16
  -7  -1 -10 5.74430 3.31903  19
   7   1  10 1.58985 5.02326   5
   7   1  10 15.2596 6.01699  10
  -9  -1 -10 60.8129 6.43674  19
   9   1  10 54.7405 8.38018   5
   9   1  10 45.8012 8.00262  10
   9   1  10 51.0058 8.36964  18
  11   1  10 0.04933 4.48814  18
  11   1  10 -0.6173 4.76538  10
  11   1  10 7.23517 4.47560   5
  13   1  10 89.0430 5.71998  18
  13   1  10 98.1023 7.87033  10
 -14   2  10 58.6242 3.68191  19
  12  -2 -10 23.6305 4.56901  10
  12  -2 -10 36.7805 3.95726  20
  12  -2 -10 36.1384 5.98516  13
  12  -2 -10 31.4656 4.79853   5
 -12   2  10 28.5343 4.85488  14
 -12   2  10 33.3501 5.18650  19
  10  -2 -10 63.5164 6.48712  20
  10  -2 -10 56.1473 10.6239   7
  10  -2 -10 48.7973 7.50747  10
  10  -2 -10 52.1413 7.64703   5
 -10   2  10 62.3603 7.39978  14
   8  -2 -10 383.529 15.6781  20
   8  -2 -10 365.647 17.3138  10
   8  -2 -10 369.754 17.6342   5
  -8   2  10 375.480 14.3478   3
  -4   2  10 275.850 10.6349   3
  -2   2  10 269.516 10.2305   3
   0   2  10 109.634 6.48076   3
   6   2  10 42.7434 7.71119   5
  -8  -2 -10 1.75486 3.19724  19
   8   2  10 3.73233 4.71184  10
   8   2  10 -0.8093 4.49121   5
 -10  -2 -10 14.7170 3.67334  19
  10   2  10 19.1751 6.00805   5
  10   2  10 12.2005 5.72409  18
  10   2  10 9.77735 2.56539   6
  10   2  10 27.4126 6.56908  10
  12   2  10 129.985 9.86577  10
  12   2  10 131.304 9.57445   5
  12   2  10 121.859 7.82633  18
  13  -3 -10 64.4344 3.87221  20
  13  -3 -10 62.2325 3.64643  17
  13  -3 -10 64.3266 6.92081  13
 -13   3  10 61.2148 4.56895  19
   9  -3 -10 149.982 10.8957   5
   9  -3 -10 173.225 10.7018  20
   9  -3 -10 158.396 10.8179  10
  -9   3  10 174.031 10.8700  14
   5  -3 -10 329.438 9.40606   6
  -5   3  10 359.534 13.0254   3
  -3   3  10 4.40068 2.13302   3
  -1   3  10 1.67266 2.47177   3
  -7  -3 -10 39.3191 7.21845  19
   7   3  10 38.9624 7.35585  10
   7   3  10 25.6948 6.39024   5
  -9  -3 -10 28.5845 4.91232  19
   9   3  10 25.7271 6.48475  18
   9   3  10 37.8165 7.17297  10
   9   3  10 32.4524 7.24090   5
 -11  -3 -10 163.191 7.88750  19
  11   3  10 168.867 11.9229   5
  11   3  10 165.347 10.6782  10
  11   3  10 163.718 10.0532  18
  13   3  10 104.521 6.76799  20
  13   3  10 122.264 7.68469   8
  13   3  10 128.886 7.97732   5
  13   3  10 140.128 8.10985  10
  12  -4 -10 13.8077 2.64610  17
  12  -4 -10 14.8347 3.98006  13
  12  -4 -10 12.4497 3.24587  20
 -12   4  10 11.2127 3.85094  14
 -12   4  10 15.6149 2.91662  19
  10  -4 -10 55.2051 6.21742  20
 -10   4  10 75.3199 7.88876  14
 -10   4  10 68.0667 7.16259  19
   4  -4 -10 153.543 7.39574   6
  -4   4  10 148.956 8.27916   3
   6   4  10 3.96580 4.36208   5
   6   4  10 11.2088 7.14222  10
   6   4  10 5.74860 3.26912   9
  -8  -4 -10 119.590 12.6939  19
   8   4  10 98.9396 11.2837   5
   8   4  10 114.107 10.4764  18
   8   4  10 112.648 11.0705  10
 -10  -4 -10 8.31745 3.84119  19
  10   4  10 16.9231 4.91678   5
  10   4  10 4.64789 4.55926   8
  10   4  10 10.9751 4.92206  10
  10   4  10 5.90440 4.29100  18
  12   4  10 142.979 9.19088   5
  12   4  10 151.002 9.32368   8
  12   4  10 153.103 9.77166  20
  12   4  10 133.648 9.11299  10
  13  -5 -10 89.3974 4.89485  20
  11  -5 -10 8.06965 3.92632  20
  11  -5 -10 12.3541 2.60608  17
 -11   5  10 10.1767 3.08045  14
 -11   5  10 8.46400 2.79747  19
   9  -5 -10 59.8414 5.15939  17
   9  -5 -10 62.2983 8.62214  20
  -9   5  10 67.6597 7.66766  14
  -9   5  10 52.9109 6.20623  19
   7  -5 -10 70.4666 9.81384  11
  -7   5  10 61.2793 7.65773  14
  -7   5  10 66.7163 6.64701  19
   5  -5 -10 866.524 22.9400   6
   5  -5 -10 805.917 28.5184  11
   5  -5 -10 835.833 23.2779  17
  -5   5  10 859.826 25.6315  19
   3  -5 -10 34.5958 4.71236   6
   5   5  10 334.552 17.6129   5
   5   5  10 321.749 11.7447   9
   7   5  10 -2.9653 4.77609   5
   7   5  10 6.43916 4.83318  18
  -9  -5 -10 87.4177 9.47571  19
   9   5  10 102.880 10.9047   5
   9   5  10 87.9550 10.1164   8
   9   5  10 84.8472 8.50513  18
 -11  -5 -10 52.2968 5.12257  19
  11   5  10 57.0109 8.10063  20
  11   5  10 47.1035 5.95123   8
  11   5  10 53.6997 4.53655  18
  11   5  10 46.8078 8.00106   5
  13   5  10 10.5155 2.67221  20
  13   5  10 8.71573 2.76605   5
  12  -6 -10 37.8551 6.38662  13
  12  -6 -10 37.3973 5.15848  20
 -12   6  10 39.5986 5.29373   9
  10  -6 -10 55.9666 8.17251  20
 -10   6  10 55.2259 5.82239  19
 -10   6  10 56.2948 7.02739  14
   8  -6 -10 86.1086 8.83584  11
   8  -6 -10 82.1380 5.91003  17
  -8   6  10 79.9296 8.40500  14
  -8   6  10 75.4464 6.30344  19
   6  -6 -10 107.907 11.0460  18
   6  -6 -10 129.480 7.28366  17
   6  -6 -10 125.806 6.48628   6
   6  -6 -10 126.388 10.6419  11
   6  -6 -10 126.290 10.7019   4
  -6   6  10 121.647 7.58966  19
  -6   6  10 122.546 9.28638  14
   4  -6 -10 469.733 16.3635   6
   4  -6 -10 478.366 19.9529  11
   4  -6 -10 460.746 20.4688   4
   2  -6 -10 105.531 10.0376  11
   2  -6 -10 114.682 9.15466   6
   4   6  10 134.778 11.4287   5
   4   6  10 149.954 7.86961   9
   6   6  10 8.92988 5.31773  18
   6   6  10 8.10037 5.19595   5
   8   6  10 118.097 10.7643   8
   8   6  10 134.597 9.93305  18
   8   6  10 131.530 12.2191   5
 -10  -6 -10 29.7605 4.68200  19
  10   6  10 19.3866 4.34553   8
  10   6  10 21.6460 5.27340   5
  10   6  10 35.4052 4.99557  18
  10   6  10 30.6854 6.36350  20
  12   6  10 6.92673 3.00639   5
  12   6  10 6.73078 3.16039  20
  12   6  10 4.00942 2.73611   8
  11  -7 -10 4.64630 3.89179  20
 -11   7  10 -0.2859 2.55047   9
 -11   7  10 4.11546 2.48667  14
  -9   7  10 -0.2723 3.65494  14
  -9   7  10 3.38526 2.68585  19
   7  -7 -10 10.4232 2.90161   6
   7  -7 -10 6.51385 5.41054  18
   7  -7 -10 6.32171 4.77138  11
  -7   7  10 7.36969 3.94380  14
  -7   7  10 14.7377 3.59819  19
   5  -7 -10 91.7803 9.84041   4
   5  -7 -10 85.4543 6.71924   6
   5  -7 -10 95.8785 9.56238  11
  -5   7  10 89.2471 8.14439  14
  -5   7  10 75.0032 6.21781  19
   3  -7 -10 98.5256 9.71700  11
   3  -7 -10 89.0990 7.92540   6
   3  -7 -10 101.356 10.1894   4
  -3   7  10 79.6678 5.76520  19
  -3   7  10 88.6192 9.63298   9
  -3   7  10 103.026 9.03392  14
   1  -7 -10 148.457 11.1422  11
  -1  -7 -10 53.4028 7.58338  11
   3   7  10 319.249 11.2428   9
   3   7  10 314.323 16.9272  18
   3   7  10 325.802 16.9817   5
   5   7  10 8.93384 5.17359   5
   5   7  10 2.83818 4.91235  18
   7   7  10 201.900 13.4336   5
   7   7  10 212.381 13.2304   8
   7   7  10 200.908 11.7007  18
  -9  -7 -10 30.7469 7.29419  19
   9   7  10 25.9270 5.68254   8
   9   7  10 24.5366 4.02824  18
   9   7  10 28.2870 5.54653   5
   9   7  10 20.0918 4.76897  20
 -11  -7 -10 -0.2824 2.39755  19
  11   7  10 -11.250 3.22031   5
  11   7  10 0.70712 2.22844  20
  11   7  10 1.84143 1.90053   8
 -12   8  10 84.0767 4.47514   9
 -10   8  10 12.2128 3.37782  14
 -10   8  10 15.1830 3.99336   9
   8  -8 -10 34.6558 5.70836  11
  -8   8  10 53.9148 7.02957   9
  -8   8  10 27.3119 5.48504  14
   6  -8 -10 43.2836 8.49537  18
   6  -8 -10 31.9076 4.67925   6
   6  -8 -10 48.8434 7.91166   4
   6  -8 -10 39.6139 6.44554  11
  -6   8  10 44.2993 6.57539   9
  -6   8  10 35.7675 5.74988  14
   4  -8 -10 4.27863 3.68458   6
   4  -8 -10 -0.0641 3.15907  11
   4  -8 -10 1.72333 4.59169   4
  -4   8  10 7.32662 4.39147  14
  -4   8  10 2.65031 4.11611   9
   2  -8 -10 14.4102 4.80261   6
   2  -8 -10 5.86950 5.17360   4
   2  -8 -10 10.8117 4.88675  11
  -2   8  10 7.49185 3.79929   9
  -2   8  10 9.61749 4.18077  14
   0  -8 -10 22.5788 6.22312   4
   0  -8 -10 26.7554 5.83595  11
   0   8  10 27.1763 4.39812   9
  -2  -8 -10 52.9331 8.70790   4
   2   8  10 48.3330 7.72433   5
   2   8  10 40.9567 7.62314  18
   2   8  10 52.0572 5.07227   9
   4   8  10 -2.0094 4.49107   5
   4   8  10 -7.5240 4.23529  18
   6   8  10 -2.4000 5.38094  20
   6   8  10 -1.8172 4.73767   8
   6   8  10 5.19970 4.68242  18
   6   8  10 -3.9538 4.45313   5
   8   8  10 5.30717 4.28006   8
   8   8  10 0.47602 4.39933   5
   8   8  10 2.39662 4.65016  20
   8   8  10 11.3185 3.29853  18
 -10  -8 -10 1.75626 3.08429  19
  10   8  10 8.85498 3.56225   8
  10   8  10 1.94017 3.16234   5
  10   8  10 6.46922 3.72611  20
 -11   9  10 12.9394 2.39543   9
  -9   9  10 78.7587 6.06698   9
  -9   9  10 73.2285 6.28069  14
   7  -9 -10 -3.6576 3.80357  11
   7  -9 -10 6.00560 2.77985   6
  -7   9  10 7.55581 3.27164  14
  -7   9  10 -1.6680 3.11968   9
   5  -9 -10 5.83198 3.16811   6
   5  -9 -10 5.82186 4.39372  11
   5  -9 -10 6.08156 5.45537   4
  -5   9  10 5.00234 4.14732  14
  -5   9  10 5.18295 3.69460   9
[truncated: 535,287 more chars]
