# Supplementary material for: Crystal structures of two bis-carbamoyl­methyl­phosphine oxide (CMPO) compounds
Source: Acta Crystallogr E Crystallogr Commun. 2019 Jun 14;75(Pt 7):991–6. doi: 10.1107/S205698901900820X (PMC6659340; doi:10.1107/S205698901900820X)
Supplement: Supplementary file 2 [file e-75-00991-Isup2.hkl]

data_I                                                                          
_shelx_title ' GVS1214b in C2/c No15' 
_shelx_refln_list_code          4                                               
_shelx_F_calc_maximum      306.17                                               
_exptl_crystal_F_000      1304.00                                               
_reflns_d_resolution_high  0.8102                                               
                                                                                
loop_                                                                           
 _space_group_symop_operation_xyz                                               
 'x, y, z'                                                                      
 '-x, y, -z+1/2'                                                                
 'x+1/2, y+1/2, z'                                                              
 '-x+1/2, y+1/2, -z+1/2'                                                        
 '-x, -y, -z'                                                                   
 'x, -y, z-1/2'                                                                 
 '-x+1/2, -y+1/2, -z'                                                           
 'x+1/2, -y+1/2, z-1/2'                                                         
                                                                                
_cell_length_a    13.0352                                                       
_cell_length_b    14.1348                                                       
_cell_length_c    17.0471                                                       
_cell_angle_alpha  90.000                                                       
_cell_angle_beta   90.217                                                       
_cell_angle_gamma  90.000                                                       
                                                                                
_shelx_F_squared_multiplier     1.000                                           
                                                                                
loop_                                                                           
 _refln_index_h                                                                 
 _refln_index_k                                                                 
 _refln_index_l                                                                 
 _refln_F_squared_calc                                                          
 _refln_F_squared_meas                                                          
 _refln_F_squared_sigma                                                         
 _refln_observed_status                                                         
   2   0   0       1551.45       1955.88        68.34 o                         
   4   0   0       1537.18       1630.16        33.46 o                         
   6   0   0        304.40        322.67        23.93 o                         
   8   0   0       4079.75       3992.09        78.50 o                         
  10   0   0       3928.67       3692.56        81.09 o                         
  12   0   0       1235.87       1191.15        37.26 o                         
  14   0   0         20.41          8.29        18.78 o                         
  16   0   0         44.52         19.41        16.95 o                         
   1   1   0      26636.11      26277.45       245.48 o                         
   3   1   0       3053.89       3567.79        44.45 o                         
   5   1   0       1627.35       1419.02        35.06 o                         
   7   1   0       1558.97       1701.00        31.62 o                         
   9   1   0      12315.83      12280.83       177.60 o                         
  11   1   0         79.79        129.98        28.31 o                         
  13   1   0       1619.54       1716.15        33.32 o                         
  15   1   0        197.20        187.43        11.97 o                         
   0   2   0      11446.97      11952.54       359.51 o                         
   2   2   0       6459.90       6812.21        80.67 o                         
   4   2   0         10.27         33.39         9.07 o                         
   6   2   0       1087.47       1283.68        36.32 o                         
   8   2   0       3039.68       3155.76        47.83 o                         
  10   2   0         90.84         50.16        13.81 o                         
  12   2   0       3243.65       3359.04        49.33 o                         
  14   2   0          8.26         18.77        11.30 o                         
   1   3   0         10.51         13.72        16.13 o                         
   3   3   0       8471.07       8512.98       221.50 o                         
   5   3   0       3052.51       3117.35        57.96 o                         
   7   3   0        237.85        342.20        22.96 o                         
   9   3   0        513.61        451.04        22.40 o                         
  11   3   0        247.29        258.10        15.22 o                         
  13   3   0        916.06        972.61        31.71 o                         
  15   3   0         77.85         40.82        18.84 o                         
   0   4   0       1676.59       1576.37        38.49 o                         
   2   4   0         49.76        133.30        11.65 o                         
   4   4   0       2349.49       2307.60        64.43 o                         
   6   4   0       1585.45       1631.09        53.65 o                         
   8   4   0       1378.85       1329.33        58.55 o                         
  10   4   0       4268.58       4113.54        44.92 o                         
  12   4   0        172.55        167.02        14.27 o                         
  14   4   0          5.81          7.09        11.35 o                         
   1   5   0         39.62         35.82         9.05 o                         
   3   5   0        901.44       1059.79        35.55 o                         
   5   5   0        259.83        227.49        24.58 o                         
   7   5   0       2067.98       2383.73        71.08 o                         
   9   5   0       1433.45       1291.55        37.04 o                         
  11   5   0         73.44         60.93        12.64 o                         
  13   5   0        141.22        141.41        19.17 o                         
  15   5   0         66.92         83.31        20.49 o                         
   0   6   0       9519.08       9727.60       244.21 o                         
   2   6   0      11990.67      12102.71       200.22 o                         
   4   6   0       2002.82       2524.97        60.54 o                         
   6   6   0        254.09        220.46        29.63 o                         
   8   6   0        188.96        203.40        19.59 o                         
  10   6   0       2276.37       2106.55        38.05 o                         
  12   6   0         18.18         13.69        16.95 o                         
  14   6   0        104.06        103.56        15.66 o                         
   1   7   0      11326.93      11680.48       170.49 o                         
   3   7   0        295.12        293.48        17.57 o                         
   5   7   0       1143.11       1105.88        48.47 o                         
   7   7   0        662.05        593.87        34.86 o                         
   9   7   0        457.78        412.25        23.86 o                         
  11   7   0        407.67        404.96        28.29 o                         
  13   7   0        399.48        403.24        27.70 o                         
   0   8   0          3.24         -2.30        14.16 o                         
   2   8   0        841.83       1139.62        43.45 o                         
   4   8   0        101.14         83.99        18.29 o                         
   6   8   0        198.09        214.47        21.37 o                         
   8   8   0        828.41        817.54        26.13 o                         
  10   8   0        336.59        387.71        28.49 o                         
  12   8   0        198.41        216.58        20.58 o                         
  14   8   0        744.97        784.74        51.07 o                         
   1   9   0         82.27         94.01        18.16 o                         
   3   9   0       1039.77        888.73        44.27 o                         
   5   9   0        195.23        148.47        15.36 o                         
   7   9   0          3.61         16.12        15.83 o                         
   9   9   0        376.81        423.32        31.86 o                         
  11   9   0       1422.45       1477.00        47.43 o                         
  13   9   0       1611.59       1538.44        56.90 o                         
   0  10   0        805.82        681.36        49.36 o                         
   2  10   0        544.43        495.43        31.75 o                         
   4  10   0       3719.45       3426.28        49.20 o                         
   6  10   0         47.28         30.76        10.86 o                         
   8  10   0       1191.15       1264.18        37.03 o                         
  10  10   0        214.45        227.17        19.33 o                         
  12  10   0          0.16        -11.66        11.66 o                         
   1  11   0       3137.23       2769.61        43.16 o                         
   3  11   0       2107.71       1997.13        35.40 o                         
   5  11   0       3947.52       3609.17        54.85 o                         
   7  11   0        223.89        258.05        22.50 o                         
   9  11   0          0.30         15.04        20.69 o                         
  11  11   0         91.30         65.79        17.28 o                         
   0  12   0        758.23        759.65        44.60 o                         
   2  12   0       2245.26       2161.78        34.56 o                         
   4  12   0        881.03        868.63        28.14 o                         
   6  12   0        212.56        178.82        18.85 o                         
   8  12   0         84.31         55.83        30.21 o                         
  10  12   0        169.98        168.82        21.53 o                         
   1  13   0        839.99        795.79        24.04 o                         
   3  13   0         19.69         32.17         9.73 o                         
   5  13   0          5.81         12.78        13.05 o                         
   7  13   0        595.37        574.31        28.18 o                         
   9  13   0         35.06         23.90        20.29 o                         
   0  14   0        676.29        681.14        39.42 o                         
   2  14   0        129.04         95.69        13.01 o                         
   4  14   0          0.15          7.71        15.43 o                         
   6  14   0        215.68        279.42        20.65 o                         
   8  14   0         54.33         53.28        15.50 o                         
   1  15   0        745.95        854.19        24.98 o                         
   3  15   0         57.15         67.22        13.90 o                         
   5  15   0         29.63         32.21        13.02 o                         
   7  15   0        408.44        497.46        27.93 o                         
   0  16   0       1165.68       1223.62        44.48 o                         
   2  16   0          0.26         -1.80         8.82 o                         
   4  16   0        136.03        122.81        12.52 o                         
   6  16   0        154.36        218.94        30.97 o                         
   1  17   0        165.32        189.59        34.48 o                         
   3  17   0        108.81        104.69        20.82 o                         
 -15   1   1          6.70         19.89         8.66 o                         
 -13   1   1        130.25        160.62        23.22 o                         
 -11   1   1          4.91         -4.68        11.62 o                         
  -9   1   1        271.19        337.99        25.79 o                         
  -7   1   1        442.47        422.35        18.15 o                         
  -5   1   1          8.80         20.19        11.05 o                         
  -3   1   1      57885.83      64070.21       616.02 o                         
  -1   1   1       5944.73       5225.83       138.69 o                         
   1   1   1       3435.77       3513.18        34.57 o                         
   3   1   1        298.59        180.01        11.07 o                         
   5   1   1       6085.61       5991.24        90.80 o                         
   7   1   1       3936.20       4047.72        53.37 o                         
   9   1   1       1412.83       1310.14        36.41 o                         
  13   1   1         62.98         94.90        16.73 o                         
  15   1   1         46.27         41.41        12.21 o                         
 -14   2   1        143.28        130.58        13.31 o                         
 -12   2   1         93.03         95.33        14.77 o                         
 -10   2   1        179.46        177.63        16.70 o                         
  -8   2   1       4333.78       4517.95        62.46 o                         
  -6   2   1        308.00        284.73        20.05 o                         
  -4   2   1       3806.67       3816.66        69.79 o                         
  -2   2   1       2014.74       2228.21        51.42 o                         
   0   2   1        697.50        939.59        19.01 o                         
   2   2   1       4489.77       4957.57        56.10 o                         
   4   2   1        259.40        277.68        13.58 o                         
   6   2   1        285.84        446.23        23.06 o                         
   8   2   1       2424.02       2414.92        41.69 o                         
  10   2   1         86.43         92.38        12.12 o                         
  12   2   1        215.65        187.22        18.60 o                         
  14   2   1        445.95        420.00        17.02 o                         
 -15   3   1         23.10         49.17        19.08 o                         
 -13   3   1        131.17        141.75        14.00 o                         
 -11   3   1         50.88         35.44        12.19 o                         
  -9   3   1         63.03         78.96        12.89 o                         
  -7   3   1       2465.91       2804.90        50.73 o                         
  -5   3   1       1025.80       1035.12        31.81 o                         
  -3   3   1       3868.90       4323.30       145.05 o                         
  -1   3   1       1159.16        869.25        15.19 o                         
   1   3   1      30145.59      32910.31       376.65 o                         
   3   3   1        260.57        353.05        16.10 o                         
   5   3   1       5347.89       4957.69        80.27 o                         
   7   3   1        246.44        273.92        20.46 o                         
   9   3   1        513.86        606.20        27.30 o                         
  11   3   1       1071.73       1076.99        26.53 o                         
  13   3   1        308.99        310.67        16.19 o                         
  15   3   1        112.26        115.52        14.73 o                         
 -14   4   1        929.70        898.72        23.95 o                         
 -12   4   1        746.07        724.62        26.22 o                         
 -10   4   1        582.32        597.63        19.08 o                         
  -8   4   1       3215.39       3188.11       125.47 o                         
  -6   4   1         76.00         96.16        15.20 o                         
  -4   4   1         63.23         26.24         8.69 o                         
  -2   4   1        388.74        405.00        15.25 o                         
   0   4   1       3082.23       2984.81        96.61 o                         
   2   4   1         87.73         62.00         8.24 o                         
   4   4   1        476.28        481.44        27.31 o                         
   6   4   1        260.38        224.83        30.23 o                         
   8   4   1         72.24        128.36        26.06 o                         
  10   4   1         66.93         46.60        12.13 o                         
  12   4   1        292.22        311.49        19.97 o                         
  14   4   1        103.13        105.51        10.87 o                         
 -15   5   1        665.86        635.39        24.07 o                         
 -13   5   1         29.16         26.16        13.01 o                         
 -11   5   1          5.78          0.63        11.40 o                         
  -9   5   1        402.06        385.10        18.06 o                         
  -7   5   1        934.11        835.59        39.08 o                         
  -5   5   1        586.60        803.67        89.51 o                         
  -3   5   1       8328.73       9002.67       128.49 o                         
  -1   5   1       3594.49       4021.88       286.81 o                         
   1   5   1        729.96        617.66        34.69 o                         
   3   5   1       1879.49       2061.52        50.02 o                         
   5   5   1       2050.16       1769.58        59.24 o                         
   7   5   1        224.48        300.14        29.86 o                         
   9   5   1        337.08        346.79        19.34 o                         
  11   5   1          0.91        -10.66        10.66 o                         
  13   5   1        402.80        455.46        22.05 o                         
  15   5   1          8.02         -0.42        17.59 o                         
 -14   6   1         33.86         19.79        11.93 o                         
 -12   6   1        915.88        922.23        39.10 o                         
 -10   6   1         72.86         61.20        11.37 o                         
  -8   6   1        690.72        619.70        35.32 o                         
  -6   6   1          4.94         12.44        17.62 o                         
  -4   6   1       3481.20       3761.12        98.98 o                         
  -2   6   1       6267.65       7139.84       198.18 o                         
   0   6   1       1116.65       1101.20        34.31 o                         
   2   6   1       2863.95       3157.71        58.55 o                         
   4   6   1       6466.89       6798.55       119.28 o                         
   6   6   1        114.46        199.54        26.17 o                         
   8   6   1         19.11          6.59        17.74 o                         
  10   6   1       1564.26       1533.55        31.82 o                         
  12   6   1        149.89        140.49        31.62 o                         
  14   6   1       1051.06       1063.71        47.51 o                         
 -13   7   1        656.92        634.92        30.60 o                         
 -11   7   1        205.47        194.04        23.50 o                         
  -9   7   1        695.97        706.24        25.22 o                         
  -7   7   1         35.78         23.80        12.61 o                         
  -5   7   1        574.81        788.52        50.34 o                         
  -3   7   1       2171.28       2274.55        99.93 o                         
  -1   7   1      13246.48      14626.87       330.38 o                         
   1   7   1       5009.71       5489.75        91.50 o                         
   3   7   1        157.27        202.99        27.32 o                         
   5   7   1       4487.76       4339.56        82.19 o                         
   7   7   1          7.03         13.18        18.82 o                         
   9   7   1       2689.54       2510.58        49.41 o                         
  11   7   1       1763.33       1794.01        41.38 o                         
  13   7   1        946.50       1049.10        55.49 o                         
 -14   8   1         75.72         38.01        24.63 o                         
 -12   8   1       1245.74       1316.77        60.04 o                         
 -10   8   1       1240.36       1315.34        52.58 o                         
  -8   8   1       2093.96       1901.03        48.68 o                         
  -6   8   1         61.37        117.23        30.72 o                         
  -4   8   1         86.57        100.86        25.49 o                         
  -2   8   1        317.86        449.20        45.26 o                         
   0   8   1       2047.80       1884.82        53.22 o                         
   2   8   1         10.06         25.78        33.47 o                         
   4   8   1        273.73        262.97        25.28 o                         
   6   8   1         89.78         46.10        13.62 o                         
   8   8   1        952.31        926.26        26.41 o                         
  10   8   1       4902.98       4951.65        71.35 o                         
  12   8   1        485.33        530.82        29.13 o                         
  14   8   1       1006.00       1154.30        62.44 o                         
 -13   9   1        394.47        414.36        39.72 o                         
 -11   9   1        200.43        204.28        23.27 o                         
  -9   9   1       1768.32       1814.55        62.91 o                         
  -7   9   1       1634.50       1529.76        49.12 o                         
  -5   9   1        730.26        729.27        44.03 o                         
  -3   9   1        778.94        721.47        33.38 o                         
  -1   9   1          5.80          0.71        15.63 o                         
   1   9   1       3552.99       3204.05        99.68 o                         
   3   9   1       1039.81       1094.92        39.13 o                         
   5   9   1        742.62        694.69        29.68 o                         
   7   9   1        323.60        312.50        19.34 o                         
   9   9   1         89.44         60.92        26.19 o                         
  11   9   1         18.75         30.91        18.89 o                         
  13   9   1        334.31        328.07        23.34 o                         
 -12  10   1        384.71        415.62        34.17 o                         
 -10  10   1         89.75         92.64        18.44 o                         
  -8  10   1       2794.73       2807.13        56.62 o                         
  -6  10   1        307.91        330.96        19.95 o                         
  -4  10   1        540.23        573.46        22.54 o                         
  -2  10   1        326.48        361.46        23.95 o                         
   0  10   1       2628.48       2504.90        67.12 o                         
   2  10   1       4372.24       4348.42        61.50 o                         
   4  10   1        360.57        283.08        22.13 o                         
   6  10   1       3604.11       3510.30        50.41 o                         
   8  10   1       1815.33       1883.47        48.78 o                         
  10  10   1         74.21         77.44        16.81 o                         
  12  10   1          2.07          1.50        12.35 o                         
 -11  11   1        357.67        334.80        25.33 o                         
  -9  11   1       2178.07       2299.13        68.37 o                         
  -7  11   1       2070.49       2058.79        50.34 o                         
  -5  11   1       1019.00        932.14        37.29 o                         
  -3  11   1          5.15         21.60         9.83 o                         
  -1  11   1          1.29          1.35         9.12 o                         
   1  11   1       2219.52       2047.97        36.66 o                         
   3  11   1        193.35        187.62        18.75 o                         
   5  11   1       1499.49       1378.38        28.94 o                         
   7  11   1         12.28         40.94        22.09 o                         
   9  11   1       1731.91       1742.13        74.98 o                         
  11  11   1        414.29        401.85        28.60 o                         
 -10  12   1        100.77         94.29        18.05 o                         
  -8  12   1        423.40        394.79        28.00 o                         
  -6  12   1        123.63         79.42        18.10 o                         
  -4  12   1          6.82          6.55        12.86 o                         
  -2  12   1         44.57         58.52         9.39 o                         
   0  12   1       1561.62       1372.32        29.29 o                         
   2  12   1        303.34        353.35        16.07 o                         
   4  12   1       1891.76       1823.66        32.86 o                         
   6  12   1        569.03        565.38        31.83 o                         
   8  12   1        275.63        348.39        26.82 o                         
  10  12   1        272.20        273.22        22.62 o                         
  -9  13   1         83.45        102.51        17.39 o                         
  -7  13   1        789.57        799.61        31.10 o                         
  -5  13   1         59.25         59.86        14.44 o                         
  -3  13   1       2412.41       2448.99        43.73 o                         
  -1  13   1         92.93        100.89        13.28 o                         
   1  13   1       1032.39       1001.00        26.39 o                         
   3  13   1        354.16        315.99        18.05 o                         
   5  13   1         74.85         92.12        16.99 o                         
   7  13   1         13.32         32.28        13.94 o                         
   9  13   1       1196.03       1144.19        42.07 o                         
  -8  14   1        425.78        415.62        20.24 o                         
  -6  14   1          7.29         -3.23        13.31 o                         
  -4  14   1       1093.30       1053.62        32.04 o                         
  -2  14   1       1977.32       1832.39        39.54 o                         
   0  14   1       1998.73       2089.55        34.83 o                         
   2  14   1        883.27        852.05        23.93 o                         
   4  14   1       1089.91       1191.72        40.32 o                         
   6  14   1         60.69         73.87        15.35 o                         
   8  14   1        104.50        126.80        19.31 o                         
  -7  15   1        580.31        571.13        32.43 o                         
  -5  15   1        162.02        150.24        17.87 o                         
  -3  15   1        668.99        662.42        25.31 o                         
  -1  15   1        517.34        479.23        24.88 o                         
   1  15   1       1715.84       1679.49        30.69 o                         
   3  15   1         83.00         70.43        12.22 o                         
   5  15   1        364.22        359.60        20.85 o                         
   7  15   1          0.62         14.98        16.28 o                         
  -6  16   1        130.44        139.91        26.55 o                         
  -4  16   1        640.68        651.88        27.08 o                         
  -2  16   1        538.05        508.61        22.60 o                         
   0  16   1        472.83        525.89        25.18 o                         
   2  16   1        375.96        398.10        18.11 o                         
   4  16   1        987.10        972.74        24.53 o                         
   6  16   1        308.94        282.93        31.35 o                         
  -3  17   1        506.23        550.78        36.94 o                         
  -1  17   1         38.95          1.65        22.43 o                         
   1  17   1       1149.53       1119.94        92.40 o                         
   3  17   1         60.21         45.08        21.22 o                         
 -16   0   2        380.95        469.65        36.25 o                         
 -14   0   2        665.25        700.05        30.59 o                         
 -12   0   2        570.68        554.95        41.95 o                         
 -10   0   2       1000.55        940.19        33.18 o                         
  -8   0   2       2070.38       2158.31        95.66 o                         
  -6   0   2       4732.65       5628.56        98.49 o                         
  -4   0   2       2361.13       2339.00        40.15 o                         
  -2   0   2        369.12        316.40        14.85 o                         
   0   0   2      13278.46      11794.94       210.23 o                         
   2   0   2      44882.56      47402.77       557.77 o                         
   4   0   2      61852.02      65943.16       769.64 o                         
   6   0   2      12907.26      13126.27       201.51 o                         
   8   0   2        797.09        865.83        39.90 o                         
  12   0   2        473.61        466.86        26.42 o                         
  14   0   2        720.76        790.19        35.53 o                         
 -15   1   2       1751.51       1643.33        37.72 o                         
 -13   1   2        111.93         98.70        21.69 o                         
 -11   1   2       1221.72       1093.80        27.86 o                         
  -7   1   2      10090.55      10223.70       103.69 o                         
  -5   1   2       2093.69       2632.80        42.67 o                         
  -3   1   2      81665.22      90193.22      1165.36 o                         
   1   1   2      13551.34      14347.86       142.84 o                         
   3   1   2      19952.57      22076.40       205.05 o                         
   5   1   2       8311.52       9299.05       114.52 o                         
   7   1   2       2407.02       2290.82        41.72 o                         
   9   1   2        223.45        252.35        20.83 o                         
  11   1   2        488.42        504.31        42.29 o                         
  13   1   2       1618.97       1802.62        32.23 o                         
  15   1   2        980.62        973.72        31.11 o                         
 -14   2   2        107.74        111.99        13.10 o                         
 -12   2   2        927.06        879.49        43.32 o                         
 -10   2   2       2789.25       2755.29        36.52 o                         
  -8   2   2      10944.96      11309.25       116.63 o                         
  -6   2   2       6385.17       6791.15        94.02 o                         
  -4   2   2        322.98        426.50        16.09 o                         
  -2   2   2        267.35        206.09        19.52 o                         
   0   2   2      14897.30      14971.60       286.29 o                         
   2   2   2      85397.83      86944.91       773.15 o                         
   4   2   2      11041.11      12258.35       136.01 o                         
   6   2   2       5312.00       5138.26        78.27 o                         
   8   2   2         66.87         40.83        12.98 o                         
  10   2   2       1247.76       1321.81        36.81 o                         
  12   2   2        266.19        239.78        20.64 o                         
  14   2   2       2037.90       2182.85        50.28 o                         
 -15   3   2         99.05        107.67        11.45 o                         
 -13   3   2         11.91         10.36         9.99 o                         
 -11   3   2       2382.86       2259.83        38.37 o                         
  -9   3   2        127.18        117.46        19.02 o                         
  -7   3   2      12348.63      12675.98       149.30 o                         
  -5   3   2        770.38        824.22        27.64 o                         
  -3   3   2        376.29        544.84        29.75 o                         
  -1   3   2        404.88        457.83        31.70 o                         
   1   3   2       8925.94       9024.02       111.82 o                         
   3   3   2      12733.21      12070.59       128.77 o                         
   5   3   2       4383.40       5026.08        88.04 o                         
   7   3   2         52.96         18.85        15.79 o                         
   9   3   2         81.53         53.31        22.40 o                         
  11   3   2       2085.87       1962.70        30.79 o                         
  13   3   2         18.13        -13.80        13.80 o                         
  15   3   2        797.65        769.41        35.91 o                         
 -14   4   2          7.54         -4.15        10.38 o                         
 -12   4   2        215.06        229.47        17.20 o                         
 -10   4   2        239.86        261.76        13.42 o                         
  -8   4   2       3856.02       3833.41        78.72 o                         
  -6   4   2        368.05        289.76        21.60 o                         
  -4   4   2        671.51        826.73        39.16 o                         
  -2   4   2         62.33         76.95        22.24 o                         
   0   4   2       2501.16       2797.48        96.37 o                         
   2   4   2      14738.27      14771.44       255.76 o                         
   4   4   2       1428.27       1455.88        37.11 o                         
   6   4   2         37.54         54.51        18.51 o                         
   8   4   2          6.89         18.61        19.37 o                         
  10   4   2       1151.42       1195.06        27.94 o                         
  12   4   2       2067.82       2000.38        33.09 o                         
  14   4   2        806.69        794.88        29.36 o                         
 -15   5   2        146.97        138.93        22.71 o                         
 -13   5   2        239.37        236.72        17.02 o                         
 -11   5   2       1432.97       1450.86        39.68 o                         
  -9   5   2        219.97        182.72        13.14 o                         
  -7   5   2       1657.59       1898.93        53.64 o                         
  -5   5   2       1132.06       1182.25        68.28 o                         
  -3   5   2         60.63         37.50        10.62 o                         
  -1   5   2       6395.74       7190.10       174.81 o                         
   1   5   2       5917.44       7228.37       111.40 o                         
   3   5   2       6596.46       6910.62       101.84 o                         
   5   5   2       2850.91       2803.91        58.83 o                         
   7   5   2       4702.64       4274.95       123.53 o                         
   9   5   2          3.38        -10.00        10.71 o                         
  11   5   2        461.31        431.21        20.40 o                         
  13   5   2        215.05        265.59        21.27 o                         
  15   5   2        754.27        768.61        40.50 o                         
 -14   6   2         19.28         18.65        10.33 o                         
 -12   6   2         12.44         -7.61        15.53 o                         
 -10   6   2        346.08        330.72        19.57 o                         
  -8   6   2         58.00         61.06        18.10 o                         
  -6   6   2        895.93       1018.34        45.93 o                         
  -4   6   2         16.86          9.36        28.65 o                         
  -2   6   2         12.08          7.98        25.52 o                         
   0   6   2       4310.37       4841.82        97.33 o                         
   2   6   2         46.66         38.85        13.99 o                         
   4   6   2         39.34         15.94        12.19 o                         
   6   6   2       1654.65       1429.84        55.02 o                         
   8   6   2       1050.63       1124.29        51.44 o                         
  10   6   2        131.96        131.59        18.27 o                         
  12   6   2        172.98        185.04        19.53 o                         
  14   6   2        661.23        612.24        29.80 o                         
 -13   7   2         70.16         62.42        20.53 o                         
 -11   7   2         39.01         62.51        16.00 o                         
  -9   7   2          0.96         -2.18        14.77 o                         
  -7   7   2        233.18        241.02        28.61 o                         
  -5   7   2         23.02         46.58        22.71 o                         
  -3   7   2       1041.34       1073.32        69.73 o                         
  -1   7   2       1905.22       1922.31        60.74 o                         
   1   7   2        388.53        313.82        25.79 o                         
   3   7   2        552.00        638.39        47.35 o                         
   5   7   2       1216.89       1206.24        41.45 o                         
   7   7   2       2066.87       1823.27        74.64 o                         
   9   7   2        364.50        359.70        24.58 o                         
  11   7   2        471.74        465.77        33.57 o                         
  13   7   2          9.04          8.31        19.97 o                         
 -14   8   2        197.84        248.26        26.91 o                         
 -12   8   2        381.59        376.41        27.70 o                         
 -10   8   2        327.32        336.51        34.94 o                         
  -8   8   2       2555.97       2451.45        62.70 o                         
  -6   8   2       2169.00       2302.56        73.70 o                         
  -4   8   2       1347.01       1454.94        54.08 o                         
   0   8   2          0.84         22.80        17.59 o                         
   2   8   2       1736.07       1774.64        90.18 o                         
   4   8   2          7.68        -15.65        15.65 o                         
   6   8   2        992.15        932.00        36.08 o                         
   8   8   2        452.70        468.22        23.54 o                         
  10   8   2       1054.37       1024.65        36.13 o                         
  12   8   2        174.16        209.16        28.60 o                         
  14   8   2        133.33         84.89        29.40 o                         
 -13   9   2        778.97        751.14        48.70 o                         
 -11   9   2       1592.71       1642.87        38.98 o                         
  -9   9   2         16.74         73.59        20.63 o                         
  -7   9   2       1278.24       1034.17        39.02 o                         
  -5   9   2       4775.81       4371.30        99.37 o                         
  -3   9   2        181.17        210.67        47.63 o                         
  -1   9   2         34.43         35.30        15.61 o                         
   1   9   2       4066.14       3810.44        97.04 o                         
   3   9   2         25.49         36.39        15.62 o                         
   5   9   2        601.26        581.29        41.36 o                         
   7   9   2       4160.90       3966.38        60.75 o                         
   9   9   2        610.29        586.42        21.33 o                         
  11   9   2          2.44         35.98        17.82 o                         
  13   9   2         47.59         60.47        21.89 o                         
 -12  10   2         25.15         40.96        53.12 o                         
 -10  10   2          8.35         31.61        19.65 o                         
  -8  10   2         14.38         19.77        18.20 o                         
  -6  10   2       2053.05       1879.00        44.93 o                         
  -4  10   2        370.75        336.38        40.27 o                         
  -2  10   2        963.36        860.36        28.79 o                         
   0  10   2       4906.77       4390.68        59.82 o                         
   2  10   2          0.78         -7.51        15.45 o                         
   4  10   2        100.98         99.06        26.69 o                         
   6  10   2        374.57        421.20        26.99 o                         
   8  10   2       2203.77       2340.69        56.41 o                         
  10  10   2       1225.82       1199.55        51.71 o                         
  12  10   2         20.08          6.02        13.75 o                         
 -11  11   2        338.36        406.74        25.94 o                         
  -9  11   2         68.60         29.89        19.46 o                         
  -7  11   2          6.91         -7.44        14.72 o                         
  -5  11   2        349.52        377.49        31.95 o                         
  -3  11   2       1497.88       1425.27        30.07 o                         
  -1  11   2        193.43        203.63        12.28 o                         
   1  11   2       1522.57       1378.33        27.58 o                         
   3  11   2         23.15         -1.85        15.10 o                         
   5  11   2        561.90        568.91        26.23 o                         
   7  11   2         86.60         99.02        15.82 o                         
   9  11   2        557.97        531.21        36.99 o                         
  11  11   2        141.36        125.90        22.71 o                         
 -10  12   2        585.51        639.06        35.14 o                         
  -8  12   2          1.89         -5.87        18.37 o                         
  -6  12   2        112.21        119.86        17.52 o                         
  -4  12   2        947.81        848.65        30.85 o                         
  -2  12   2        904.45        869.73        22.30 o                         
   0  12   2        498.90        456.00        19.45 o                         
   2  12   2         21.43         10.91        12.30 o                         
   4  12   2         14.00         26.53        15.20 o                         
   6  12   2        632.76        642.66        23.18 o                         
   8  12   2         21.36         19.80        17.12 o                         
  10  12   2         28.32          0.11        18.78 o                         
  -9  13   2          0.73         26.25        15.37 o                         
  -7  13   2         80.45         98.09        17.98 o                         
  -5  13   2         44.66         53.27        13.06 o                         
  -3  13   2        290.15        228.89        19.32 o                         
  -1  13   2        213.12        181.42        11.04 o                         
   1  13   2        716.55        733.47        23.80 o                         
   3  13   2        192.09        166.28        14.78 o                         
   5  13   2          1.75         26.10        13.68 o                         
   7  13   2        160.74        190.10        17.99 o                         
   9  13   2        164.86        172.67        24.88 o                         
  -8  14   2         16.04         17.48        13.10 o                         
  -6  14   2         63.64         62.15        12.01 o                         
  -4  14   2        593.20        631.70        23.46 o                         
  -2  14   2         98.28         98.66        13.81 o                         
   0  14   2        569.84        477.89        18.33 o                         
   2  14   2        948.09        920.72        26.44 o                         
   4  14   2        316.35        370.02        23.31 o                         
   6  14   2          9.07         12.26        17.62 o                         
   8  14   2         30.67         35.42        20.33 o                         
  -7  15   2        169.76        121.41        17.63 o                         
  -5  15   2         71.20        102.06        12.50 o                         
  -3  15   2         34.82         47.27        12.55 o                         
  -1  15   2        169.36        150.22        12.96 o                         
   1  15   2        311.19        362.90        19.01 o                         
   3  15   2         18.86         29.90        14.23 o                         
   5  15   2        296.81        310.49        20.60 o                         
   7  15   2        155.29        170.45        19.92 o                         
  -4  16   2        260.22        269.62        16.06 o                         
  -2  16   2        406.98        494.82        20.18 o                         
   0  16   2        154.33        185.88        14.87 o                         
   2  16   2        262.78        239.92        16.22 o                         
   4  16   2        470.80        479.30        35.13 o                         
  -3  17   2        254.01        250.56        36.87 o                         
  -1  17   2         55.94         73.59        26.39 o                         
   1  17   2        252.93        266.47        19.88 o                         
   3  17   2        181.86        206.48        29.49 o                         
 -15   1   3         98.33         99.80        14.23 o                         
 -13   1   3       1042.62       1092.16        40.11 o                         
 -11   1   3        808.21        804.77        23.72 o                         
  -9   1   3        810.43        868.02        37.00 o                         
  -7   1   3        120.45        110.02        11.15 o                         
  -5   1   3        263.27        299.14        19.27 o                         
  -3   1   3      59521.06      63825.53       744.26 o                         
  -1   1   3        127.57        194.61        11.75 o                         
   1   1   3      40683.32      42838.01       412.48 o                         
   3   1   3      10260.25      10980.23       196.11 o                         
   5   1   3       3758.47       4633.21        67.79 o                         
   7   1   3         33.43         50.06        12.45 o                         
   9   1   3          1.13         -0.74        15.65 o                         
  11   1   3        167.30        130.03        22.68 o                         
  13   1   3         71.23         73.90        11.53 o                         
  15   1   3        124.40        127.21        16.91 o                         
 -14   2   3        507.60        512.94        19.04 o                         
 -12   2   3        967.17        906.50        43.06 o                         
 -10   2   3        629.50        600.49        30.94 o                         
  -8   2   3        339.65        368.98        21.00 o                         
  -6   2   3          4.26         -6.46         8.63 o                         
  -4   2   3       7405.00       8427.28       113.29 o                         
  -2   2   3       6672.58       7484.40       127.73 o                         
   0   2   3      23349.51      24453.65       392.73 o                         
   2   2   3       2095.52       2392.30        33.43 o                         
   4   2   3      32939.88      33860.44       369.42 o                         
   6   2   3        436.75        502.79        24.65 o                         
   8   2   3        407.93        531.34        27.76 o                         
  10   2   3        810.60        857.66        23.89 o                         
  12   2   3          2.03          4.07        20.49 o                         
  14   2   3          0.77         -1.08        10.19 o                         
 -15   3   3        154.73        152.56        11.77 o                         
 -13   3   3        106.69        142.46        11.96 o                         
 -11   3   3       1583.31       1525.47        31.78 o                         
  -9   3   3        238.17        269.50        26.25 o                         
  -7   3   3       1970.13       2022.70        44.43 o                         
  -5   3   3        311.24        375.04        23.44 o                         
  -3   3   3       9163.37       9075.34       300.08 o                         
  -1   3   3       1212.28        742.58        27.89 o                         
   1   3   3       1453.91       1713.35        30.00 o                         
   3   3   3        390.57        581.66        21.48 o                         
   5   3   3       3215.11       3830.22        62.22 o                         
   7   3   3       4956.60       5164.69        98.07 o                         
   9   3   3        284.43        299.61        21.38 o                         
  11   3   3          0.46        -13.09        13.67 o                         
  13   3   3        299.89        344.58        19.73 o                         
  15   3   3          1.06         -5.48         9.73 o                         
 -14   4   3          8.35          7.36        11.52 o                         
 -12   4   3         67.49         74.47        19.59 o                         
 -10   4   3        425.50        367.61        20.20 o                         
  -8   4   3        508.36        571.51        35.00 o                         
  -6   4   3       1181.40       1082.43        36.41 o                         
  -4   4   3       1429.74       1768.18        43.88 o                         
  -2   4   3       2657.86       2488.48       107.56 o                         
   0   4   3          9.06         23.52        10.74 o                         
   2   4   3       8000.63       8201.90       138.31 o                         
   4   4   3       1270.15       1540.15        38.50 o                         
   6   4   3         85.03         93.27        20.81 o                         
   8   4   3         88.51         77.43        39.42 o                         
  10   4   3          4.37         -3.38        11.23 o                         
  12   4   3          4.67         -0.49        11.49 o                         
  14   4   3        131.48        103.36        22.41 o                         
 -15   5   3         86.52         58.95        19.79 o                         
 -13   5   3         22.72          4.45        11.59 o                         
 -11   5   3        878.20        881.02        35.41 o                         
  -9   5   3          3.57         18.17         9.81 o                         
  -7   5   3        393.75        388.66        29.28 o                         
  -5   5   3        216.62        211.39        25.06 o                         
  -3   5   3       1209.40       1467.43        68.33 o                         
  -1   5   3       6192.69       6585.00       122.08 o                         
   1   5   3       7729.81       7962.82       120.29 o                         
   3   5   3       2728.48       2511.55        63.66 o                         
   5   5   3        968.18       1042.17        32.22 o                         
   7   5   3        430.48        354.53        38.82 o                         
   9   5   3         87.30         63.87        12.06 o                         
  11   5   3        444.46        430.92        24.45 o                         
  13   5   3         82.04         56.24        11.62 o                         
  15   5   3         88.67         81.21        22.46 o                         
 -14   6   3         57.25         41.69        11.73 o                         
 -12   6   3         92.97        135.17        16.89 o                         
 -10   6   3       5193.02       5052.62        75.35 o                         
  -8   6   3        238.61        232.48        22.46 o                         
  -6   6   3       2156.28       2037.23        54.89 o                         
  -4   6   3       2271.64       2777.11        81.72 o                         
  -2   6   3       7759.94       8348.79       154.85 o                         
   0   6   3        254.36        279.43        19.61 o                         
   2   6   3       2632.04       2788.24        53.06 o                         
   4   6   3         95.22        223.53        18.51 o                         
   6   6   3       2073.15       2027.30        66.53 o                         
   8   6   3       1009.86       1086.14        39.08 o                         
  10   6   3         10.66         34.77        21.01 o                         
  12   6   3        385.94        421.94        27.46 o                         
  14   6   3       1214.09       1192.53        52.59 o                         
 -13   7   3          0.41         -7.02        15.20 o                         
 -11   7   3       1392.31       1523.28        42.36 o                         
  -9   7   3        639.28        641.80        35.85 o                         
  -7   7   3       1009.25       1035.96        54.61 o                         
  -5   7   3       2577.93       2529.70        70.77 o                         
  -3   7   3       2558.92       3246.73       122.26 o                         
  -1   7   3       4828.20       5076.68       153.96 o                         
   1   7   3        199.44        343.83        23.53 o                         
   3   7   3        275.20        351.22        24.37 o                         
   5   7   3        855.92        808.96        36.50 o                         
   7   7   3       6287.60       5812.45        92.87 o                         
   9   7   3        222.72        258.26        30.00 o                         
  11   7   3        830.81        864.78        31.58 o                         
  13   7   3        212.49        229.41        27.90 o                         
 -14   8   3        900.30        954.14        41.28 o                         
 -12   8   3         50.22         38.70        31.38 o                         
 -10   8   3       1191.91       1175.10        39.67 o                         
  -8   8   3        109.63        109.65        27.15 o                         
  -6   8   3         91.87         89.22        24.28 o                         
  -4   8   3        201.37        202.25        25.77 o                         
   0   8   3       7280.36       7860.20       209.85 o                         
   2   8   3        471.63        555.19        36.53 o                         
   4   8   3        611.40        664.99        32.16 o                         
   6   8   3       3070.68       3157.43        69.23 o                         
   8   8   3        526.32        541.10        27.06 o                         
  10   8   3        224.01        240.86        19.03 o                         
  12   8   3         22.33         40.07        20.10 o                         
  14   8   3        543.26        472.74        30.58 o                         
 -13   9   3        301.49        308.44        21.55 o                         
 -11   9   3        407.82        449.73        22.72 o                         
  -9   9   3         12.42         35.56        22.71 o                         
  -7   9   3        851.49        804.50        30.43 o                         
  -5   9   3          6.54         22.14        21.23 o                         
  -3   9   3       2202.11       2203.69       120.32 o                         
  -1   9   3       4662.27       4899.80       112.04 o                         
   1   9   3          0.94          3.34        25.68 o                         
   3   9   3       1407.51       1373.63        61.42 o                         
   5   9   3        437.45        326.57        24.38 o                         
   7   9   3       5155.08       5067.88        78.33 o                         
   9   9   3         72.52         64.67        15.71 o                         
  11   9   3        680.02        659.07        29.55 o                         
  13   9   3         43.60         52.18        19.60 o                         
 -12  10   3        116.10        128.19        21.09 o                         
 -10  10   3        739.06        795.58        34.81 o                         
  -8  10   3        805.13        839.40        42.89 o                         
  -6  10   3       1250.19       1073.19        41.20 o                         
  -4  10   3       2040.79       1891.57        55.30 o                         
  -2  10   3       2847.51       2535.63        44.04 o                         
   0  10   3       2827.86       2660.47        51.38 o                         
   2  10   3       7598.58       6955.49        93.94 o                         
   4  10   3         47.14         56.43        16.25 o                         
   6  10   3       4098.54       3960.31        71.58 o                         
   8  10   3       2072.23       2193.45        47.24 o                         
  10  10   3         12.49        -17.30        22.59 o                         
  12  10   3       1637.88       1594.61        43.54 o                         
 -11  11   3        268.43        300.79        17.49 o                         
  -9  11   3          3.40         -2.31        18.14 o                         
  -7  11   3        861.14        891.09        33.03 o                         
  -5  11   3          3.54        -17.38        17.38 o                         
  -3  11   3        158.91        122.14        16.25 o                         
  -1  11   3       2942.06       2740.83        38.45 o                         
   1  11   3          5.99          4.65         9.02 o                         
   3  11   3       5325.06       4969.42        59.96 o                         
   5  11   3        231.42        216.60        24.18 o                         
   7  11   3          3.52          1.71        19.29 o                         
   9  11   3         18.33         20.61        30.39 o                         
  11  11   3        658.36        608.84        44.41 o                         
 -10  12   3       2056.37       2126.49        46.11 o                         
  -8  12   3        159.67        143.91        21.52 o                         
  -6  12   3       1240.63       1209.18        38.62 o                         
  -4  12   3        592.88        626.09        25.85 o                         
  -2  12   3        204.45        157.56        15.49 o                         
   0  12   3       1917.92       1825.67        31.04 o                         
   2  12   3        234.61        230.96        15.67 o                         
   4  12   3         54.68         51.42        19.44 o                         
   6  12   3       1319.03       1425.24        30.29 o                         
   8  12   3        233.88        271.40        22.48 o                         
  10  12   3          1.36         -1.38        14.21 o                         
  -9  13   3        528.46        573.54        27.83 o                         
  -7  13   3        332.76        398.09        25.20 o                         
  -5  13   3       1461.06       1452.47        34.95 o                         
  -3  13   3       1137.98       1068.51        33.88 o                         
  -1  13   3        406.14        438.11        19.29 o                         
   1  13   3        721.69        778.72        25.57 o                         
   3  13   3         52.35         60.16        13.37 o                         
   5  13   3        443.23        515.25        32.29 o                         
   7  13   3        365.73        440.82        24.32 o                         
   9  13   3         17.11         38.90        12.40 o                         
  -8  14   3        120.27        111.54        17.83 o                         
  -6  14   3       1113.24       1192.88        29.65 o                         
  -4  14   3        455.70        400.74        20.80 o                         
  -2  14   3       1619.05       1605.42        38.24 o                         
   0  14   3          2.63          3.05        10.19 o                         
   2  14   3        690.84        692.53        24.79 o                         
   4  14   3        411.52        419.15        20.61 o                         
   6  14   3       1443.60       1531.69        41.05 o                         
   8  14   3        474.38        539.07        33.24 o                         
  -7  15   3        868.43        818.71        47.31 o                         
  -5  15   3        450.73        447.25        21.17 o                         
  -3  15   3        445.32        490.71        21.97 o                         
  -1  15   3        583.73        685.95        24.74 o                         
   1  15   3        677.95        697.80        25.50 o                         
   3  15   3       1473.78       1458.26        34.33 o                         
   5  15   3         39.52         59.31        19.31 o                         
   7  15   3        299.76        292.73        34.01 o                         
  -4  16   3        128.42        125.63        12.83 o                         
  -2  16   3       1554.19       1706.23        31.59 o                         
   0  16   3         31.17         31.71         9.43 o                         
   2  16   3        397.75        372.42        20.81 o                         
   4  16   3          9.24         18.25        14.82 o                         
  -1  17   3        204.50        247.98        26.77 o                         
   1  17   3        165.77        120.19        34.37 o                         
 -14   0   4       1407.41       1481.00        36.47 o                         
 -12   0   4         61.57         57.41        26.11 o                         
 -10   0   4       3223.48       2931.04        57.72 o                         
  -8   0   4       1078.14       1163.35        44.01 o                         
  -6   0   4      93739.38     100832.98      1718.39 o                         
  -4   0   4       3229.52       2860.46        51.52 o                         
  -2   0   4      53218.16      55726.79       931.29 o                         
   0   0   4       1446.63       2318.26        38.39 o                         
   2   0   4      11114.36      11255.66       178.23 o                         
   4   0   4      34333.32      35353.36       423.41 o                         
   6   0   4         17.93         75.97        16.93 o                         
   8   0   4       1244.74       1356.58        65.16 o                         
  10   0   4          3.56         10.50        13.98 o                         
  12   0   4        986.91       1120.37        65.04 o                         
  14   0   4       1420.62       1467.82        77.59 o                         
 -15   1   4        783.02        751.36        19.57 o                         
 -13   1   4       1171.22       1203.84        30.30 o                         
 -11   1   4       1379.09       1326.77        29.32 o                         
  -9   1   4       4265.45       3946.76        77.84 o                         
  -7   1   4        921.78       1084.32        27.87 o                         
  -5   1   4       7406.01       7568.73        83.36 o                         
  -3   1   4      36203.89      38139.87       535.57 o                         
  -1   1   4      39654.33      38889.43       833.29 o                         
   1   1   4       2027.22       2501.59        29.49 o                         
   3   1   4      19356.34      20378.04       234.55 o                         
   5   1   4        271.15        334.91        21.33 o                         
   7   1   4       1414.98       1458.47        35.51 o                         
   9   1   4        198.19        263.08        29.85 o                         
  11   1   4         27.98         32.69        11.97 o                         
  13   1   4         26.01         38.55        11.17 o                         
  15   1   4        205.41        191.32        16.00 o                         
 -14   2   4        704.96        694.59        23.43 o                         
 -12   2   4         22.22         36.06        18.13 o                         
 -10   2   4       2981.25       2648.22        39.52 o                         
  -8   2   4       2740.87       2959.37        54.40 o                         
  -6   2   4        465.22        385.21        15.50 o                         
  -4   2   4       1438.78       1892.84        41.85 o                         
  -2   2   4        157.19         75.00        18.66 o                         
   0   2   4        575.20        385.06        10.61 o                         
   2   2   4       1953.08       2077.39        31.33 o                         
   4   2   4        727.62        629.01        24.08 o                         
   6   2   4      16380.09      18089.02       216.62 o                         
   8   2   4        568.92        492.70        41.47 o                         
  10   2   4        635.22        664.41        22.26 o                         
  12   2   4       1143.63       1268.48        53.69 o                         
  14   2   4         11.41         10.67        10.98 o                         
 -15   3   4         95.44         83.79         9.93 o                         
 -13   3   4        121.40        101.67        15.63 o                         
 -11   3   4        556.41        484.32        40.96 o                         
  -9   3   4       6437.86       6046.37        86.66 o                         
  -7   3   4         27.74         -3.48        14.43 o                         
  -5   3   4         13.40         12.84        11.51 o                         
  -3   3   4        669.27        732.81        24.58 o                         
  -1   3   4      15222.52      14019.47       337.92 o                         
   1   3   4         96.16         68.67         9.72 o                         
   3   3   4          7.01         23.46        11.40 o                         
   5   3   4       2724.68       3201.66        52.61 o                         
   7   3   4       6999.33       6927.46       105.81 o                         
   9   3   4       2270.89       2236.07        45.16 o                         
  11   3   4        350.22        382.87        23.75 o                         
  13   3   4       1968.78       2028.44        40.39 o                         
  15   3   4        394.72        347.05        17.23 o                         
 -14   4   4        488.25        493.25        34.68 o                         
 -12   4   4         55.76         94.81        15.49 o                         
 -10   4   4        479.25        445.76        20.77 o                         
  -8   4   4        363.77        313.48        16.77 o                         
  -6   4   4       1055.23       1143.09        37.91 o                         
  -4   4   4        275.94        211.66        29.06 o                         
  -2   4   4         36.62          9.47        14.28 o                         
   0   4   4      10394.53      10993.51       190.16 o                         
   2   4   4          1.86         16.02        11.49 o                         
   4   4   4      19708.28      21187.12       267.65 o                         
   6   4   4       2168.41       2206.66        66.22 o                         
   8   4   4       1228.85       1019.73        41.26 o                         
  10   4   4       1231.74       1208.94        29.34 o                         
  12   4   4       1091.11       1210.64        30.46 o                         
  14   4   4        344.78        343.13        20.01 o                         
 -15   5   4         20.89         37.37        21.93 o                         
 -13   5   4         23.63          4.27        10.72 o                         
 -11   5   4        100.51        110.59        17.83 o                         
  -9   5   4        498.25        412.11        24.19 o                         
  -7   5   4          1.16         -2.88        16.93 o                         
  -5   5   4         28.90          1.13        15.78 o                         
  -3   5   4       3407.96       3771.71        90.53 o                         
  -1   5   4       3826.09       3808.46       106.73 o                         
   1   5   4      14047.36      15415.22       217.07 o                         
   3   5   4        306.99        250.53        26.68 o                         
   5   5   4       2646.63       2722.95        54.33 o                         
   7   5   4       3441.98       3503.36       116.89 o                         
   9   5   4        800.37        762.36        27.12 o                         
  11   5   4         93.17         91.40        20.33 o                         
  13   5   4        271.69        287.07        19.04 o                         
  15   5   4        652.77        499.55        38.39 o                         
 -14   6   4        104.38         93.16        13.91 o                         
 -12   6   4         16.99         17.47        16.53 o                         
 -10   6   4         37.40         67.89        15.06 o                         
  -8   6   4         19.85         38.93        16.97 o                         
  -6   6   4       1627.27       1748.99        50.88 o                         
  -4   6   4       4448.87       4897.63       117.91 o                         
  -2   6   4        922.01       1211.95        56.54 o                         
   0   6   4       8552.04       9273.99       247.57 o                         
   2   6   4        166.70        392.55        22.35 o                         
   4   6   4       7203.84       7374.03       104.79 o                         
   6   6   4        578.17        547.23        47.97 o                         
   8   6   4        255.97        173.81        20.68 o                         
  10   6   4        117.64         92.05        18.66 o                         
  12   6   4        460.53        557.03        30.34 o                         
  14   6   4         43.24         23.42        14.73 o                         
 -13   7   4        262.66        263.08        19.87 o                         
 -11   7   4        209.43        224.33        23.02 o                         
  -9   7   4        609.33        580.56        31.00 o                         
  -7   7   4        575.04        636.66        40.17 o                         
  -5   7   4        297.12        302.69        29.48 o                         
  -3   7   4        306.76        327.91        43.75 o                         
  -1   7   4       3754.89       3664.11       119.21 o                         
   1   7   4       1395.50       1301.43        37.71 o                         
   3   7   4       3437.02       3391.28        61.46 o                         
   5   7   4       2278.57       2321.08        66.13 o                         
   7   7   4         60.13         46.99        18.17 o                         
   9   7   4       1962.45       1946.94        42.70 o                         
  11   7   4       1161.80       1245.21        38.08 o                         
  13   7   4        779.76        805.37        65.43 o                         
 -12   8   4        218.58        216.96        19.34 o                         
 -10   8   4        254.72        282.18        25.52 o                         
  -8   8   4       1364.09       1358.48        59.10 o                         
  -6   8   4         66.63        108.09        23.10 o                         
  -4   8   4        535.93        510.72        37.17 o                         
   0   8   4          3.95        -10.53        10.53 o                         
   2   8   4       2333.50       2350.21        53.34 o                         
   4   8   4        198.75        193.79        20.00 o                         
   6   8   4          1.41         -3.23        15.32 o                         
   8   8   4       1398.79       1447.94        41.86 o                         
  10   8   4       1027.01       1054.56        35.67 o                         
  12   8   4        944.59        921.40        45.36 o                         
 -13   9   4         38.60         42.51        12.92 o                         
 -11   9   4        924.20        890.33        26.00 o                         
  -9   9   4        368.55        398.25        29.19 o                         
  -7   9   4        291.44        333.13        25.39 o                         
  -5   9   4        218.28        255.45        23.39 o                         
  -3   9   4        455.21        402.76        48.26 o                         
  -1   9   4         38.72         85.01        17.73 o                         
   1   9   4        286.48        277.34        28.97 o                         
   3   9   4        228.93        228.33        21.81 o                         
   5   9   4       3022.21       2818.42        63.88 o                         
   7   9   4       2921.44       2901.74        75.03 o                         
   9   9   4         47.08         42.75        19.92 o                         
  11   9   4       1323.87       1245.31        98.57 o                         
  13   9   4         19.87         14.36        28.86 o                         
 -12  10   4        270.59        364.29        50.51 o                         
 -10  10   4        824.86        907.74        45.33 o                         
  -8  10   4        162.34        190.00        26.97 o                         
  -6  10   4       1473.15       1531.96        42.66 o                         
  -4  10   4        166.01        192.13        19.83 o                         
  -2  10   4       2629.18       2467.38        69.76 o                         
   0  10   4         65.66         66.13        17.36 o                         
   2  10   4       2243.35       2005.41        44.59 o                         
   4  10   4        163.54        127.77        16.01 o                         
   6  10   4        379.73        385.98        26.39 o                         
   8  10   4         45.16         71.34        17.75 o                         
  10  10   4         70.57         27.58        25.67 o                         
  12  10   4         74.30         80.00        23.10 o                         
 -11  11   4        110.96        112.28        19.12 o                         
  -9  11   4        295.19        295.78        21.92 o                         
  -7  11   4       3465.13       3651.95        61.50 o                         
  -5  11   4       2586.22       2516.06        48.00 o                         
  -3  11   4         87.24         60.97        21.56 o                         
  -1  11   4       1159.44       1091.11        23.21 o                         
   1  11   4        472.69        445.95        18.79 o                         
   3  11   4        286.35        234.29        14.93 o                         
   5  11   4        254.82        232.97        56.19 o                         
   7  11   4         11.09         14.99        13.35 o                         
   9  11   4        797.69        693.83        58.86 o                         
  11  11   4         53.68         68.13        22.58 o                         
 -10  12   4         35.12         24.68        12.69 o                         
  -8  12   4       1883.01       2043.19        49.55 o                         
  -6  12   4        347.15        364.66        26.16 o                         
  -4  12   4        605.54        489.75        28.37 o                         
  -2  12   4        348.76        356.39        21.55 o                         
   0  12   4        233.12        193.55        13.24 o                         
   2  12   4       2403.53       2056.28        38.95 o                         
   4  12   4        331.11        372.10        33.93 o                         
   6  12   4         26.24          9.75        13.16 o                         
   8  12   4          1.66          8.46        14.29 o                         
  10  12   4          0.79        -10.72        14.22 o                         
  -9  13   4         15.43         43.45        16.62 o                         
  -7  13   4         70.24         79.21        15.91 o                         
  -5  13   4        497.20        495.25        30.66 o                         
  -3  13   4        521.80        495.81        22.08 o                         
  -1  13   4        111.60        103.94        13.65 o                         
   1  13   4       1220.47       1097.26        27.94 o                         
   3  13   4         10.06          7.69        12.22 o                         
   5  13   4          4.50         23.49        10.81 o                         
   7  13   4        312.13        397.16        35.25 o                         
   9  13   4        112.82        140.50        21.90 o                         
  -8  14   4         16.98         15.48        12.96 o                         
  -6  14   4         28.09         43.42        12.84 o                         
  -4  14   4        124.12        112.99        13.10 o                         
  -2  14   4        395.87        386.86        18.51 o                         
   0  14   4        418.98        459.63        21.69 o                         
   2  14   4         24.63         41.46        11.12 o                         
   4  14   4        177.88        155.13        12.04 o                         
   6  14   4        285.41        290.58        23.26 o                         
   8  14   4          4.83        -15.67        15.67 o                         
  -5  15   4        585.32        579.98        23.29 o                         
  -3  15   4          0.25         11.98        10.97 o                         
  -1  15   4          6.65         14.55        10.99 o                         
   1  15   4         29.04         13.20        11.19 o                         
   3  15   4        110.76         87.05         9.26 o                         
   5  15   4         48.56         31.69        14.14 o                         
   7  15   4         13.38         43.96        23.56 o                         
  -4  16   4          2.17         -7.36        10.66 o                         
  -2  16   4        150.92        180.31        14.90 o                         
   0  16   4          0.51          1.80         8.77 o                         
   2  16   4        170.88        156.17        14.49 o                         
   4  16   4         63.81         98.15        17.50 o                         
  -1  17   4        164.20        146.13        29.64 o                         
 -15   1   5          0.06         -2.86        10.49 o                         
 -13   1   5          2.68         10.07         9.74 o                         
 -11   1   5        243.41        240.64        14.16 o                         
  -7   1   5        723.17        841.54        33.87 o                         
  -5   1   5        589.83        614.53        22.21 o                         
  -3   1   5      11433.54      11602.00       164.79 o                         
  -1   1   5          5.70         12.08         8.33 o                         
   1   1   5       2731.91       3157.51        38.81 o                         
   3   1   5      12801.57      13251.93       129.66 o                         
   5   1   5        284.16        351.79        26.31 o                         
   7   1   5       2269.69       2349.90        50.05 o                         
   9   1   5          0.66        -20.85        20.85 o                         
  11   1   5        493.81        556.35        22.64 o                         
  13   1   5        815.85        812.82        24.40 o                         
  15   1   5        464.72        482.97        27.41 o                         
 -14   2   5         17.32         22.54         9.69 o                         
 -12   2   5         66.12         80.61        16.78 o                         
 -10   2   5       2599.32       2495.18        37.78 o                         
  -8   2   5        450.02        486.83        41.03 o                         
  -6   2   5       1354.98       1747.54        52.34 o                         
  -4   2   5       1590.20       1886.41        51.99 o                         
  -2   2   5          0.51         -1.63        10.53 o                         
   0   2   5       2409.38       2899.07        53.27 o                         
   2   2   5       4209.07       4626.66        52.36 o                         
   4   2   5      13368.57      12733.75       153.09 o                         
   6   2   5       1433.02       1443.96        42.04 o                         
   8   2   5       2176.21       2211.37        58.55 o                         
  10   2   5        129.67        104.78        19.10 o                         
  12   2   5          2.98         -1.75        12.75 o                         
  14   2   5        122.06        154.53        14.20 o                         
 -15   3   5        220.43        210.98        21.56 o                         
 -13   3   5         83.08         49.45        13.84 o                         
 -11   3   5         10.29          4.08        15.23 o                         
  -9   3   5       2008.06       1885.60        46.09 o                         
  -7   3   5        287.82        318.22        29.10 o                         
  -5   3   5       1399.42       1363.36        36.08 o                         
  -3   3   5       4567.93       4883.47        81.07 o                         
  -1   3   5        326.74        314.77        28.21 o                         
   1   3   5       1343.14       1582.27        27.88 o                         
   3   3   5        187.14        309.00        20.83 o                         
   5   3   5       2530.46       2642.21        58.61 o                         
   7   3   5       2769.61       2650.39        59.70 o                         
   9   3   5         36.60         27.52        15.24 o                         
  11   3   5        261.72        196.33        22.99 o                         
  13   3   5        712.60        667.96        26.79 o                         
  15   3   5         40.44         16.11        12.11 o                         
 -14   4   5        235.83        209.51        14.53 o                         
 -12   4   5         83.31         98.51        14.76 o                         
 -10   4   5        125.95        135.72        12.16 o                         
  -8   4   5       1594.86       1478.57       162.92 o                         
  -6   4   5          0.33         11.91        17.20 o                         
  -4   4   5         18.75         -2.94         9.45 o                         
  -2   4   5       1316.36       1146.32        36.93 o                         
   0   4   5       2988.34       2626.96        45.19 o                         
   2   4   5       1775.26       2093.60        41.10 o                         
   4   4   5        791.39        723.37        27.60 o                         
   6   4   5       3633.25       3486.75        87.51 o                         
   8   4   5          3.06         -4.62        16.40 o                         
  10   4   5         10.46         17.62        20.22 o                         
  12   4   5         83.19         86.97        21.75 o                         
  14   4   5         54.95         66.56        11.03 o                         
 -13   5   5        209.18        190.00        15.96 o                         
 -11   5   5        395.98        402.31        25.96 o                         
  -9   5   5       2830.25       2643.02        48.93 o                         
  -7   5   5        279.42        328.96        62.48 o                         
  -5   5   5        405.95        371.37        50.65 o                         
  -3   5   5        767.72       1044.00        43.31 o                         
  -1   5   5        299.44        218.09        22.42 o                         
   1   5   5       7934.21       8513.77       115.27 o                         
   3   5   5        763.61        869.32        28.13 o                         
   5   5   5        255.94        217.53        19.53 o                         
   7   5   5        761.66        704.21        40.96 o                         
   9   5   5        516.36        526.24        29.59 o                         
  11   5   5          8.90         27.38        15.54 o                         
  13   5   5         27.55         47.70        32.12 o                         
 -14   6   5         93.73         80.96        11.74 o                         
 -12   6   5         26.93          6.46        15.34 o                         
 -10   6   5         92.94        112.68        15.22 o                         
  -8   6   5       5783.10       5710.17        89.09 o                         
  -6   6   5        883.79       1040.63        61.59 o                         
  -4   6   5        264.79        230.32        30.01 o                         
  -2   6   5       3894.32       4166.19       115.84 o                         
   0   6   5       5430.76       5494.21       107.68 o                         
   2   6   5        108.80        189.80        15.70 o                         
   4   6   5         54.92          5.08        13.10 o                         
   6   6   5         82.73         46.15        24.29 o                         
   8   6   5       3374.62       3037.99        56.68 o                         
  10   6   5        324.90        319.31        25.04 o                         
  12   6   5         65.58         68.81        13.98 o                         
  14   6   5         42.98         53.34        14.42 o                         
 -13   7   5          7.37         -2.83         9.70 o                         
 -11   7   5         26.98         40.75        14.84 o                         
  -9   7   5       2027.39       1976.32        48.39 o                         
  -7   7   5        491.04        530.13        41.64 o                         
  -5   7   5       5935.71       6574.11       151.40 o                         
  -3   7   5        139.73        110.92        16.52 o                         
  -1   7   5        232.48        194.78        30.77 o                         
   1   7   5       2963.94       2967.78        69.79 o                         
   3   7   5       3389.42       3262.06        67.07 o                         
   5   7   5       4941.26       4656.98        83.49 o                         
   7   7   5       1438.86       1380.25        35.71 o                         
   9   7   5       1621.01       1677.88        73.45 o                         
  11   7   5        674.41        782.78        32.26 o                         
  13   7   5       1588.13       1637.87        65.94 o                         
 -12   8   5         66.99         38.10        12.39 o                         
 -10   8   5          2.54         17.70        15.17 o                         
  -8   8   5       6558.32       6271.31       125.61 o                         
  -6   8   5         58.11         35.34        22.16 o                         
  -4   8   5       1316.89       1219.89        88.40 o                         
  -2   8   5          4.80         -2.47        14.44 o                         
   0   8   5       1443.26       1560.21        51.18 o                         
   2   8   5         14.16          7.37        11.71 o                         
   4   8   5      17193.38      15925.64       172.97 o                         
   6   8   5        138.30        131.53        16.91 o                         
   8   8   5       1418.96       1405.97        43.92 o                         
  10   8   5        394.31        412.22        33.19 o                         
  12   8   5        666.74        770.98        30.56 o                         
 -13   9   5         16.76          9.21        16.99 o                         
 -11   9   5        149.71        162.13        32.34 o                         
  -9   9   5       2188.93       2156.53        56.82 o                         
  -7   9   5       1834.46       1837.07        53.58 o                         
  -5   9   5        629.79        541.32        32.72 o                         
  -3   9   5        297.85        312.76        37.92 o                         
  -1   9   5         63.85         32.66        11.34 o                         
   1   9   5       3680.09       3832.22       212.40 o                         
   3   9   5       1408.17       1389.24        67.40 o                         
   5   9   5        919.36        857.74        37.83 o                         
   7   9   5          1.71          0.44        23.65 o                         
   9   9   5         58.16         81.28        18.01 o                         
  11   9   5        203.55        237.98        20.57 o                         
  13   9   5        868.20        830.73       113.33 o                         
 -12  10   5         30.62         64.81        23.10 o                         
 -10  10   5        785.20        852.05        30.74 o                         
  -8  10   5        977.82        895.32        37.08 o                         
  -6  10   5          4.91         19.95        15.60 o                         
  -4  10   5        383.42        407.93        26.87 o                         
  -2  10   5        454.08        451.95        43.02 o                         
   0  10   5       3114.57       2817.26        41.33 o                         
   2  10   5       3998.07       3801.96        52.42 o                         
   4  10   5        910.89        837.61        24.92 o                         
   6  10   5          4.43        -17.31        17.31 o                         
   8  10   5        471.10        512.37        30.70 o                         
  10  10   5        187.98        158.14        22.53 o                         
  12  10   5        482.24        439.38        23.75 o                         
 -11  11   5          1.77         14.63        15.65 o                         
  -9  11   5        991.85       1096.16        35.14 o                         
  -7  11   5        269.22        312.35        23.91 o                         
  -5  11   5         66.01         56.60        17.18 o                         
  -3  11   5        265.41        310.31        27.06 o                         
  -1  11   5       2731.34       2452.95        38.39 o                         
   1  11   5       1979.25       1877.67        31.74 o                         
   3  11   5       4622.29       4281.63        56.29 o                         
   5  11   5       1742.75       1670.14        63.64 o                         
   7  11   5         12.39          4.54        14.02 o                         
   9  11   5       1015.60       1040.03        52.44 o                         
  11  11   5         11.21         -9.61        15.36 o                         
 -10  12   5        373.69        433.33        36.92 o                         
  -8  12   5        481.85        498.86        28.98 o                         
  -6  12   5        144.91        211.32        25.31 o                         
  -4  12   5       1988.23       1869.94        54.07 o                         
  -2  12   5        401.10        351.59        21.64 o                         
   0  12   5       1439.59       1438.56        25.78 o                         
   2  12   5       1173.59       1275.55        31.10 o                         
   4  12   5        460.91        510.72        26.11 o                         
   6  12   5        195.86        218.29        15.88 o                         
   8  12   5       1126.13       1207.54        39.13 o                         
  10  12   5        267.15        297.86        19.83 o                         
  -9  13   5        856.36        880.00        55.76 o                         
  -7  13   5        112.82        122.85        16.21 o                         
  -5  13   5       1088.79       1161.68        40.39 o                         
  -3  13   5          8.65          5.97        11.81 o                         
  -1  13   5         53.93         53.30        13.24 o                         
   1  13   5        246.41        313.44        19.95 o                         
   3  13   5        133.34        141.65        14.72 o                         
   5  13   5        619.70        671.32        35.64 o                         
   7  13   5        178.46        168.47        22.79 o                         
   9  13   5        214.09        235.19        29.09 o                         
  -8  14   5        759.31        717.10        40.13 o                         
  -6  14   5        664.51        670.45        33.88 o                         
  -4  14   5        602.91        613.98        22.22 o                         
  -2  14   5        533.70        528.51        20.90 o                         
   0  14   5        171.60        190.74        16.63 o                         
   2  14   5          0.76        -11.88        11.88 o                         
   4  14   5        629.30        670.59        21.74 o                         
   6  14   5        193.19        204.41        19.06 o                         
   8  14   5        594.82        625.10       124.93 o                         
  -5  15   5        934.49        910.27        25.70 o                         
  -3  15   5        434.54        454.02        29.16 o                         
  -1  15   5        782.45        771.17        25.67 o                         
   1  15   5         75.02         49.85        12.67 o                         
   3  15   5        350.10        344.52        16.55 o                         
   5  15   5        917.08        958.10        29.81 o                         
   7  15   5        217.41        226.63        28.27 o                         
  -4  16   5        200.58        229.89        19.37 o                         
  -2  16   5        293.23        276.45        17.11 o                         
   0  16   5        697.28        683.61        27.28 o                         
   2  16   5         80.06        119.47        18.85 o                         
   4  16   5          4.98         20.55        22.59 o                         
 -14   0   6        173.23        159.46        13.54 o                         
 -12   0   6         92.30         86.72        17.70 o                         
 -10   0   6        626.50        611.44        36.75 o                         
  -6   0   6      14702.10      15339.76       382.30 o                         
  -4   0   6      42028.21      48050.92      1110.68 o                         
  -2   0   6      34134.73      35010.25       809.28 o                         
   0   0   6       2073.28       2057.59        67.60 o                         
   2   0   6       1047.82        937.81        24.88 o                         
   4   0   6       6821.18       7003.80       146.89 o                         
   6   0   6       4890.53       5113.46       122.56 o                         
   8   0   6        304.87        368.05        40.39 o                         
  10   0   6         69.52         81.67        17.85 o                         
  12   0   6        728.62        938.94        62.34 o                         
  14   0   6       2090.44       2112.96       143.01 o                         
 -15   1   6          7.14         13.49         9.87 o                         
 -13   1   6         38.57         45.97         9.77 o                         
 -11   1   6         71.88         63.99        14.14 o                         
  -9   1   6       9264.06       9458.00       105.54 o                         
  -7   1   6       3987.46       3769.33       143.85 o                         
  -5   1   6       1595.57       1605.72        44.83 o                         
  -3   1   6        180.46        106.86        12.23 o                         
  -1   1   6       2142.85       2012.90        45.25 o                         
   1   1   6        389.66        290.20        14.46 o                         
   3   1   6       2053.81       2237.46        30.98 o                         
   5   1   6      14823.42      15687.87       176.60 o                         
   7   1   6         81.93        157.65        18.36 o                         
   9   1   6        998.98       1022.05        29.71 o                         
  11   1   6          9.22         -7.70        15.19 o                         
  13   1   6          3.62         -0.29        11.36 o                         
  15   1   6        226.38        247.11        18.86 o                         
 -14   2   6        231.13        240.40        14.18 o                         
 -12   2   6       3643.68       3455.96        49.58 o                         
 -10   2   6          0.13          2.09        22.10 o                         
  -8   2   6       2679.16       2391.49        59.35 o                         
  -6   2   6       3519.31       3581.98       146.36 o                         
  -4   2   6      16748.76      17392.21       426.21 o                         
  -2   2   6       2531.48       2318.00        52.92 o                         
   0   2   6        521.46        454.77        15.61 o                         
   2   2   6         35.47         31.53         8.71 o                         
   4   2   6        411.28        488.92        22.66 o                         
   6   2   6       5260.12       4729.88        89.52 o                         
   8   2   6        543.70        585.73        35.06 o                         
  10   2   6          5.55         10.35        13.47 o                         
  12   2   6          1.18         15.65        10.42 o                         
  14   2   6        324.05        368.86        32.56 o                         
 -15   3   6         10.46         -5.54        14.76 o                         
 -13   3   6       1686.90       1612.56        40.93 o                         
 -11   3   6        967.37        929.79        32.13 o                         
  -9   3   6         49.58         57.41        13.22 o                         
  -7   3   6        761.26        636.09        40.77 o                         
  -5   3   6        166.74        150.70        28.44 o                         
  -3   3   6       8523.73       8785.78       231.32 o                         
  -1   3   6          6.37         18.90        11.18 o                         
   1   3   6       4957.62       5204.84        61.14 o                         
   3   3   6         20.28         60.26        12.12 o                         
   5   3   6       1045.77        896.64        31.49 o                         
   7   3   6        261.09        217.70        29.41 o                         
   9   3   6       1600.72       1595.59        32.53 o                         
  11   3   6          9.76         23.48        12.45 o                         
  13   3   6        901.43        947.83        32.35 o                         
  15   3   6        591.35        603.91        38.83 o                         
 -14   4   6        189.98        183.22        15.79 o                         
 -12   4   6       1038.91       1078.05        37.13 o                         
 -10   4   6        124.70        150.12        18.81 o                         
  -8   4   6        404.82        404.38        71.61 o                         
  -6   4   6         66.41         97.84        20.63 o                         
  -4   4   6       2060.23       1955.91        81.05 o                         
  -2   4   6       1105.16       1085.14        52.58 o                         
   0   4   6       1017.00        801.04        23.78 o                         
   2   4   6         27.70         37.89        11.00 o                         
   4   4   6       1471.68       1595.19        38.57 o                         
   6   4   6      11503.72      10973.92       194.65 o                         
   8   4   6       1405.14       1474.48        45.20 o                         
  10   4   6        879.13        843.07        31.19 o                         
  12   4   6        245.16        260.28        17.01 o                         
  14   4   6       1601.24       1700.78        31.04 o                         
 -13   5   6         63.62         42.65        10.88 o                         
 -11   5   6          5.82         -1.03        19.47 o                         
  -9   5   6         60.92         78.10        15.40 o                         
  -7   5   6       4568.14       4108.47       106.33 o                         
  -1   5   6        252.64        395.68        28.79 o                         
   1   5   6      28782.71      31005.58       420.65 o                         
   3   5   6         30.96        113.72        14.30 o                         
   5   5   6       3166.31       3221.45        69.41 o                         
   7   5   6         77.14         23.91        22.18 o                         
   9   5   6        719.31        747.05        30.45 o                         
  11   5   6        526.71        485.00        26.07 o                         
  13   5   6        753.96        839.19        26.71 o                         
 -14   6   6         50.08         49.88        15.28 o                         
 -12   6   6         19.62         21.70        10.46 o                         
 -10   6   6         16.63         13.86        16.65 o                         
  -8   6   6         84.71         61.57        16.09 o                         
  -6   6   6       1299.96       1368.18        94.76 o                         
  -4   6   6       1320.11       1196.20        36.61 o                         
  -2   6   6       2812.72       2970.24        91.38 o                         
   0   6   6       4063.98       3853.15        82.56 o                         
   2   6   6       3805.67       4003.32        64.24 o                         
   4   6   6       1938.44       1807.37        44.85 o                         
   6   6   6       3992.75       3938.25        88.81 o                         
   8   6   6        374.77        391.12        25.96 o                         
  10   6   6        278.95        269.30        19.80 o                         
  12   6   6        327.98        370.28        40.19 o                         
  14   6   6        633.73        681.84        49.01 o                         
 -13   7   6         54.00         50.90        11.39 o                         
 -11   7   6         70.32         44.25        20.08 o                         
  -9   7   6       1025.68       1035.14        36.07 o                         
  -7   7   6        399.55        354.16        25.45 o                         
  -5   7   6       1382.24       1351.02        95.48 o                         
  -3   7   6        467.24        458.11        28.85 o                         
  -1   7   6        442.33        409.27        35.15 o                         
   1   7   6         32.49         26.64        11.97 o                         
   3   7   6        159.74        206.57        18.76 o                         
   5   7   6       4043.59       3536.96        65.88 o                         
   7   7   6        391.52        394.48        22.88 o                         
   9   7   6       1974.21       1930.42        39.39 o                         
  11   7   6          1.25          2.10        18.78 o                         
  13   7   6        381.96        375.88        25.54 o                         
 -12   8   6        141.06        153.59        13.99 o                         
 -10   8   6         14.56         33.52        13.81 o                         
  -8   8   6       1099.61       1113.96        50.06 o                         
  -6   8   6       1175.74       1209.11        46.48 o                         
  -4   8   6       2106.86       2175.68        95.51 o                         
  -2   8   6       1511.22       1489.69        94.71 o                         
   0   8   6         83.45        134.04        20.36 o                         
   2   8   6        187.00        160.15        19.84 o                         
   4   8   6       4282.58       3991.64        66.67 o                         
   6   8   6        633.83        609.93        26.44 o                         
   8   8   6        358.82        359.27        48.39 o                         
  10   8   6        343.48        336.83        45.85 o                         
  12   8   6         52.46         52.00        23.85 o                         
 -11   9   6       1476.59       1385.29        42.74 o                         
  -9   9   6        227.01        250.13        23.11 o                         
  -7   9   6        493.98        568.67        44.07 o                         
  -5   9   6       1829.18       1728.60        46.44 o                         
  -3   9   6        871.48        731.07        62.42 o                         
  -1   9   6         23.17         46.36        26.21 o                         
   1   9   6        451.26        485.93        49.62 o                         
   3   9   6       1257.90       1218.16        34.87 o                         
   5   9   6          1.32          0.48        16.66 o                         
   7   9   6        501.66        434.02        36.24 o                         
   9   9   6          7.09         -7.65        14.92 o                         
  11   9   6         33.16         31.99        11.74 o                         
 -10  10   6         21.67         24.51        11.30 o                         
  -8  10   6        660.50        660.41        34.00 o                         
  -6  10   6        697.61        718.21        34.57 o                         
  -4  10   6        259.62        241.46        22.24 o                         
  -2  10   6        528.73        503.58        31.91 o                         
   0  10   6        246.69        236.96        13.94 o                         
   2  10   6        284.37        305.88        18.49 o                         
   4  10   6       2648.42       2387.33        47.71 o                         
   6  10   6        146.87        170.74        25.55 o                         
   8  10   6          1.47         25.97        14.99 o                         
  10  10   6        113.20        117.94        15.55 o                         
  12  10   6         11.19         21.86        15.64 o                         
 -11  11   6        123.27        160.83        21.62 o                         
  -9  11   6        262.73        240.82        19.09 o                         
  -7  11   6        647.80        650.06        29.90 o                         
  -5  11   6       1164.87       1128.54        40.14 o                         
  -3  11   6        693.92        693.34        40.22 o                         
  -1  11   6       3460.62       3259.70        59.13 o                         
   1  11   6        316.88        283.64        14.93 o                         
   3  11   6        368.84        348.93        26.35 o                         
   5  11   6        287.26        270.87        31.20 o                         
   7  11   6         14.79         22.50        15.46 o                         
   9  11   6         65.20         54.98        19.77 o                         
  11  11   6         50.57         49.83        14.62 o                         
 -10  12   6        100.54        113.06        19.91 o                         
  -8  12   6         11.24          2.93        16.54 o                         
  -6  12   6        162.86        165.72        21.86 o                         
  -4  12   6         43.56         19.37        19.40 o                         
  -2  12   6         87.37         83.88        16.33 o                         
   0  12   6       1994.11       1866.33        34.99 o                         
   2  12   6        511.91        526.95        30.07 o                         
   4  12   6        259.98        263.88        20.74 o                         
   6  12   6        203.73        218.04        17.59 o                         
   8  12   6         95.34         76.76        12.44 o                         
  10  12   6          5.56        -32.08        32.08 o                         
  -9  13   6          3.62         16.33        18.17 o                         
  -7  13   6        605.25        685.89        33.00 o                         
  -5  13   6        393.05        480.50        31.52 o                         
  -3  13   6          0.13          3.80        12.95 o                         
  -1  13   6        121.40        136.53        14.97 o                         
   1  13   6          3.26         -8.92         8.92 o                         
   3  13   6         43.05         30.67        14.28 o                         
   5  13   6        793.08        744.57        29.93 o                         
   7  13   6         32.01         22.49        15.66 o                         
   9  13   6         36.68         23.68        30.72 o                         
  -8  14   6         44.66         59.39        20.07 o                         
  -6  14   6        217.27        220.26        18.25 o                         
  -4  14   6        218.51        217.62        15.53 o                         
  -2  14   6        242.86        312.10        23.08 o                         
   0  14   6        393.42        385.54        21.68 o                         
   2  14   6         22.64         21.81         9.77 o                         
   4  14   6         79.19         65.79        10.89 o                         
   6  14   6        146.90        143.84        16.79 o                         
   8  14   6        134.93        158.55        27.28 o                         
  -5  15   6         47.54         64.69        16.56 o                         
  -3  15   6         49.10         29.59         9.46 o                         
  -1  15   6        267.04        304.84        22.77 o                         
   1  15   6          0.26         27.86        12.42 o                         
   3  15   6         10.94         -3.29         9.84 o                         
   5  15   6          1.91         33.93        17.23 o                         
  -4  16   6         66.80         71.64        21.78 o                         
  -2  16   6        192.56        209.61        17.08 o                         
   0  16   6          8.76         -3.09         8.86 o                         
   2  16   6         17.87          3.72        19.82 o                         
   4  16   6          1.08         -7.40        14.89 o                         
 -15   1   7        352.68        297.96        21.09 o                         
 -13   1   7         20.47         26.67        11.05 o                         
 -11   1   7        183.44        184.15        20.30 o                         
  -9   1   7       2800.53       2683.57        38.17 o                         
  -7   1   7       1546.16       1615.06        53.00 o                         
  -5   1   7       6439.67       7322.77       190.37 o                         
  -3   1   7         76.91        102.23        13.27 o                         
  -1   1   7       2375.52       2234.76        51.97 o                         
   1   1   7       4465.71       5054.99        81.04 o                         
   3   1   7         41.94         65.17        10.93 o                         
   5   1   7       2269.90       2523.14        48.72 o                         
   7   1   7       2759.66       2791.83        76.21 o                         
   9   1   7         12.11         36.49        13.95 o                         
  11   1   7         52.26         27.79        13.22 o                         
  13   1   7          0.73         16.84        11.27 o                         
  15   1   7         26.51         25.32        18.23 o                         
 -14   2   7          0.03          0.44         7.57 o                         
 -12   2   7         31.45         32.20        20.02 o                         
 -10   2   7        396.68        323.03        24.00 o                         
  -6   2   7       1027.66       1049.71        39.05 o                         
  -4   2   7        273.40        230.71        29.96 o                         
  -2   2   7       1686.48       1880.07        44.95 o                         
   0   2   7        402.01        490.18        33.61 o                         
   2   2   7       7242.14       8051.84       102.41 o                         
   4   2   7       2563.69       2499.58        40.99 o                         
   6   2   7          0.24         17.61        35.70 o                         
   8   2   7        389.65        406.49        33.09 o                         
  10   2   7       3079.20       2920.44        53.92 o                         
  12   2   7        740.38        723.22        23.78 o                         
  14   2   7          4.10         12.61        10.77 o                         
 -13   3   7        203.79        224.99        14.68 o                         
 -11   3   7         15.91         12.15        20.83 o                         
  -9   3   7         29.12         32.16        12.02 o                         
  -5   3   7       3044.51       3199.53       113.80 o                         
  -3   3   7       2055.43       2201.84        82.88 o                         
  -1   3   7       1910.54       1749.84        36.87 o                         
   1   3   7         94.15         34.49        13.53 o                         
   3   3   7       3330.76       3721.54        59.38 o                         
   5   3   7        404.45        401.09        25.97 o                         
   7   3   7        311.04        297.66        28.29 o                         
   9   3   7        662.05        661.94        27.11 o                         
  11   3   7       1752.86       1813.39        53.99 o                         
  13   3   7          3.78         -1.25        12.03 o                         
 -14   4   7        147.67        159.23        12.41 o                         
 -12   4   7        212.54        234.12        19.23 o                         
 -10   4   7         41.25         19.88        15.20 o                         
  -8   4   7         19.00        -18.03        28.61 o                         
  -6   4   7          7.10        -28.11        41.67 o                         
  -4   4   7       3738.64       3940.20       130.65 o                         
  -2   4   7       6596.19       6534.21       128.06 o                         
   0   4   7       3043.42       3256.31       119.49 o                         
   2   4   7          1.48         -8.24        10.64 o                         
   4   4   7          4.27          1.66        12.75 o                         
   6   4   7       3307.46       3170.71       108.42 o                         
   8   4   7       1819.91       1680.87        35.21 o                         
  10   4   7        449.58        421.50        24.01 o                         
  12   4   7         10.94         17.07        10.98 o                         
  14   4   7         77.29         83.88         9.98 o                         
 -13   5   7        141.02        144.32        12.91 o                         
 -11   5   7        163.25        202.23        17.89 o                         
  -9   5   7        931.43        940.20        40.69 o                         
  -7   5   7       3437.93       3141.68        79.68 o                         
  -5   5   7       2236.25       1984.53       106.30 o                         
  -3   5   7       5559.25       6080.10       163.93 o                         
  -1   5   7        303.62        335.93        30.72 o                         
   1   5   7       2726.33       3524.30        82.51 o                         
   3   5   7         22.14         42.93        12.14 o                         
   5   5   7       2266.66       2182.05        66.52 o                         
   7   5   7       1944.73       1778.52        46.34 o                         
   9   5   7        939.80        827.62        34.10 o                         
  11   5   7        234.78        187.50        15.27 o                         
  13   5   7         27.10         21.92        11.89 o                         
 -14   6   7         15.49         11.11        13.77 o                         
 -12   6   7       1243.59       1275.53        39.61 o                         
 -10   6   7        711.67        738.86        32.94 o                         
  -8   6   7        181.77        176.97        18.73 o                         
  -6   6   7       2714.99       2662.48        76.43 o                         
  -4   6   7       1102.90       1064.82        35.91 o                         
  -2   6   7         20.12         67.60        17.82 o                         
   0   6   7         44.82         25.79        19.27 o                         
   2   6   7       1564.77       1400.71        61.42 o                         
   4   6   7        374.13        348.40        23.84 o                         
   6   6   7       9229.03       8785.76       125.35 o                         
   8   6   7        884.64        828.05        38.87 o                         
  10   6   7        267.63        240.32        19.59 o                         
  12   6   7         39.75         38.52        13.08 o                         
  14   6   7        290.86        245.80        25.38 o                         
 -13   7   7         93.69         94.91        16.74 o                         
 -11   7   7        703.09        629.58        28.10 o                         
  -9   7   7       1775.15       1868.47        43.60 o                         
  -7   7   7       4115.00       3895.10        73.75 o                         
  -5   7   7        543.87        601.56        40.89 o                         
  -3   7   7         95.28         97.92        40.94 o                         
  -1   7   7       1183.67       1162.42        59.80 o                         
   1   7   7       1040.22        813.06        34.70 o                         
   3   7   7        394.96        370.91        26.99 o                         
   5   7   7       4976.18       4540.58        73.09 o                         
   7   7   7          7.87         38.57        22.57 o                         
   9   7   7       1219.25       1288.66        35.55 o                         
  11   7   7         64.26         53.86        14.88 o                         
  13   7   7        323.64        346.77        28.10 o                         
 -12   8   7        196.41        225.28        22.62 o                         
 -10   8   7        327.30        330.69        26.21 o                         
  -8   8   7         38.29         51.54        17.48 o                         
  -6   8   7       5719.86       5547.72        83.19 o                         
  -4   8   7        414.03        395.52       112.34 o                         
  -2   8   7       1874.93       1798.01        79.56 o                         
   0   8   7          5.32         10.50        15.97 o                         
   2   8   7        672.69        712.43        34.21 o                         
   4   8   7        958.52        814.26        47.08 o                         
   6   8   7       1034.84        974.10        34.07 o                         
   8   8   7       1404.47       1428.98        37.41 o                         
  10   8   7        303.44        290.22        23.15 o                         
  12   8   7          2.50          1.89        10.46 o                         
 -11   9   7        468.80        476.84        29.70 o                         
  -9   9   7         10.39          1.49        17.32 o                         
  -7   9   7       1718.52       1819.30        68.66 o                         
  -5   9   7        377.16        357.35        26.18 o                         
  -3   9   7       7235.17       6884.28        99.20 o                         
  -1   9   7       1447.47       1470.37        62.41 o                         
   1   9   7       2148.78       1997.71        65.08 o                         
   3   9   7       1427.06       1489.97        33.21 o                         
   5   9   7       3427.49       3072.19        54.36 o                         
   7   9   7        386.90        347.36        20.11 o                         
   9   9   7        245.91        302.79        44.56 o                         
  11   9   7        475.03        533.49        32.25 o                         
 -10  10   7         49.84         75.95        16.07 o                         
  -8  10   7         79.09         55.53        18.19 o                         
  -6  10   7        147.22        135.71        18.91 o                         
  -4  10   7       7526.86       7218.66       102.35 o                         
  -2  10   7       5089.27       4892.57        80.02 o                         
   0  10   7       2138.43       1925.99        40.83 o                         
   2  10   7       1923.63       1903.20        46.10 o                         
   4  10   7        201.79        226.64        20.46 o                         
   6  10   7       6484.67       6236.78        92.00 o                         
   8  10   7        403.56        386.04        23.62 o                         
  10  10   7       1100.79       1111.23        42.32 o                         
  12  10   7          3.72         17.39        17.85 o                         
  -9  11   7         87.58         95.25        13.19 o                         
  -7  11   7        208.40        246.26        21.97 o                         
  -5  11   7        136.02        180.45        20.03 o                         
  -3  11   7       6886.33       6621.77        87.50 o                         
  -1  11   7       1675.93       1688.05        44.47 o                         
   1  11   7        437.44        405.44        16.96 o                         
   3  11   7         60.52         50.16        14.94 o                         
   5  11   7       4173.89       4287.81        70.30 o                         
   7  11   7       1047.39       1059.00        32.29 o                         
   9  11   7        100.50         96.44        13.41 o                         
  11  11   7        124.07        145.43        29.01 o                         
 -10  12   7        880.84        858.83        65.44 o                         
  -8  12   7          6.69          3.00        13.62 o                         
  -6  12   7       1124.47       1111.51        38.34 o                         
  -4  12   7          1.67          1.31        19.47 o                         
  -2  12   7        367.50        385.57        24.45 o                         
   0  12   7        229.29        239.47        18.15 o                         
   2  12   7         48.56         47.70        10.83 o                         
   4  12   7         99.85        109.93        17.00 o                         
   6  12   7        339.61        400.18        23.19 o                         
   8  12   7         89.70        107.54        14.65 o                         
  10  12   7         56.52         99.15        39.23 o                         
  -9  13   7         69.83         78.52        25.73 o                         
  -7  13   7       1582.93       1728.47        43.90 o                         
  -5  13   7         28.42         66.76        16.62 o                         
  -3  13   7          5.41         14.32        17.09 o                         
  -1  13   7          3.63         -6.42        11.67 o                         
   1  13   7        194.58        193.27        15.08 o                         
   3  13   7        372.08        378.26        21.86 o                         
   5  13   7        524.67        586.98        35.68 o                         
   7  13   7        782.60        895.16        28.66 o                         
   9  13   7        237.28        295.94        45.63 o                         
  -6  14   7        275.43        269.21        16.98 o                         
  -4  14   7        159.96        155.63        14.15 o                         
  -2  14   7         89.08         85.14        12.88 o                         
   0  14   7        469.61        504.93        23.82 o                         
   2  14   7       1158.66        993.61        35.50 o                         
   4  14   7          3.16         -0.29         7.90 o                         
   6  14   7        732.57        854.58        27.42 o                         
  -5  15   7        266.84        246.77        38.11 o                         
  -3  15   7        782.94        803.87        29.65 o                         
  -1  15   7        199.40        242.27        15.88 o                         
   1  15   7        587.31        592.70        27.22 o                         
   3  15   7         48.79         74.58        11.52 o                         
   5  15   7        107.22        113.88        23.45 o                         
  -2  16   7        358.09        401.82        45.76 o                         
   0  16   7        188.86        205.50        22.88 o                         
   2  16   7        505.67        601.94        43.38 o                         
 -14   0   8          9.71         27.40        14.73 o                         
 -12   0   8       3803.79       3755.52        65.57 o                         
 -10   0   8      12266.00      11168.11       142.34 o                         
  -8   0   8        278.89        282.11        25.75 o                         
  -6   0   8       5755.20       6007.59       177.90 o                         
  -4   0   8       1090.42       1157.53        54.92 o                         
  -2   0   8       9743.82       9561.46       244.76 o                         
   0   0   8        735.69        674.54        32.82 o                         
   2   0   8       3654.02       3459.70       182.62 o                         
   4   0   8       2298.07       2010.64        76.02 o                         
   6   0   8         50.49         91.14        33.33 o                         
   8   0   8       1800.78       1788.52        98.07 o                         
  10   0   8          2.51         11.57        19.87 o                         
  12   0   8          4.19        -20.74        30.15 o                         
  14   0   8          3.15         -1.50        14.20 o                         
 -13   1   8        377.15        363.58        16.78 o                         
 -11   1   8       1171.99       1174.66        27.33 o                         
  -9   1   8        104.63         93.62        14.57 o                         
  -7   1   8       4887.50       5622.23       903.12 o                         
  -5   1   8        566.46        819.68        61.40 o                         
  -3   1   8       4123.12       4411.77        90.71 o                         
  -1   1   8       3182.68       3051.90        68.25 o                         
   1   1   8        159.52        237.07        23.25 o                         
   3   1   8       1302.73       1165.72        41.91 o                         
   5   1   8         77.70         74.60        58.67 o                         
   7   1   8         82.72         61.48        22.41 o                         
   9   1   8        241.85        234.51        18.72 o                         
  11   1   8       2006.52       2012.48        45.51 o                         
  13   1   8        152.15        136.70        25.70 o                         
 -14   2   8        112.87        103.52        11.96 o                         
 -12   2   8        483.14        534.40        22.48 o                         
 -10   2   8       1515.43       1381.83        33.87 o                         
  -8   2   8         14.67          7.13        11.45 o                         
  -6   2   8       2725.00       2539.81       107.73 o                         
  -4   2   8        167.76        193.62        22.46 o                         
  -2   2   8       7646.31       7753.58       196.51 o                         
   0   2   8       3644.98       3679.11        60.50 o                         
   2   2   8        185.60         94.82        15.88 o                         
   4   2   8       1238.74       1208.28        38.72 o                         
   6   2   8       1557.94       1609.09        79.74 o                         
   8   2   8       1021.34        989.80        37.36 o                         
  10   2   8       1127.74       1269.51        32.63 o                         
  12   2   8        184.06        219.96        19.47 o                         
  14   2   8         23.76         39.56        12.57 o                         
 -13   3   8         21.12         17.75         9.58 o                         
 -11   3   8        391.17        346.28        33.06 o                         
  -9   3   8        179.17        168.58        31.23 o                         
  -7   3   8       1251.24       1137.10        58.04 o                         
  -5   3   8        990.04        819.24        54.14 o                         
  -3   3   8        371.53        396.97        38.16 o                         
  -1   3   8        294.88        224.39        16.46 o                         
   1   3   8        133.28         90.47        15.06 o                         
   3   3   8       4496.17       4062.23        86.47 o                         
   5   3   8       1859.47       1767.14        53.88 o                         
   7   3   8      12667.26      12179.54       291.52 o                         
   9   3   8         10.57         21.52        19.15 o                         
  11   3   8        821.60        916.06        30.02 o                         
  13   3   8          0.31          2.69        10.80 o                         
 -14   4   8        314.53        348.73        18.63 o                         
 -12   4   8         21.54         19.37        11.43 o                         
 -10   4   8        219.05        224.75        18.85 o                         
  -8   4   8        293.36        287.85        50.81 o                         
  -6   4   8       4845.51       4478.29       112.06 o                         
  -4   4   8         29.90         85.62        23.98 o                         
  -2   4   8      12266.51      11867.85       220.13 o                         
   0   4   8       1271.43       1544.34        46.15 o                         
   2   4   8       1028.08        925.62        42.10 o                         
   4   4   8        497.46        432.92        34.10 o                         
   6   4   8       2474.67       2453.00        70.48 o                         
   8   4   8       6776.59       6269.97       102.26 o                         
  10   4   8       1941.02       1931.94        42.49 o                         
  12   4   8        103.82        108.66        11.24 o                         
  14   4   8        164.19        142.80        17.33 o                         
 -13   5   8        127.50        112.24        11.87 o                         
 -11   5   8         99.75         89.50        15.99 o                         
  -9   5   8        985.73        941.41        36.30 o                         
  -7   5   8        966.86       1061.00        35.03 o                         
  -5   5   8       6847.42       7084.74       233.04 o                         
  -3   5   8       1703.66       1452.78        59.47 o                         
  -1   5   8       5577.74       5434.96       108.57 o                         
   1   5   8       1378.85       1222.81        45.20 o                         
   3   5   8       2255.38       2282.73        63.46 o                         
   5   5   8          0.82          8.77        27.05 o                         
   7   5   8       1035.43       1044.55        34.40 o                         
   9   5   8        128.52        131.87        24.55 o                         
  11   5   8        798.50        879.79        26.76 o                         
  13   5   8         49.80         23.72        10.83 o                         
 -12   6   8        489.17        489.99        22.34 o                         
 -10   6   8       1966.54       1878.35        44.97 o                         
  -8   6   8       1051.85        987.05        31.74 o                         
  -6   6   8       1794.95       1784.99        44.66 o                         
  -4   6   8         22.01        -16.12        33.12 o                         
  -2   6   8       7299.93       7268.24       205.00 o                         
   0   6   8       2061.46       2224.68        61.11 o                         
   2   6   8       1881.54       1927.80        56.65 o                         
   6   6   8        284.24        295.75        32.95 o                         
   8   6   8        321.53        248.40        21.62 o                         
  10   6   8        570.35        607.08        28.98 o                         
  12   6   8          3.21        -12.23        12.23 o                         
 -13   7   8         17.73          9.78        14.56 o                         
 -11   7   8        385.93        370.73        23.16 o                         
  -9   7   8       1350.36       1283.23        31.81 o                         
  -7   7   8         41.59         47.51        25.92 o                         
  -5   7   8        675.63        696.73        34.51 o                         
  -3   7   8       3695.96       3272.45       147.68 o                         
  -1   7   8        731.01        726.43        35.44 o                         
   1   7   8        184.76        173.28        31.56 o                         
   3   7   8       4256.51       4203.38       149.29 o                         
   5   7   8         26.76        -27.34        49.40 o                         
   7   7   8       1300.57       1207.53        48.45 o                         
   9   7   8        228.26        236.23        18.19 o                         
  11   7   8        338.03        415.79        36.59 o                         
  13   7   8        141.51        171.65        15.78 o                         
 -12   8   8        162.24        158.85        17.05 o                         
 -10   8   8         77.12         71.78        20.89 o                         
  -8   8   8        811.00        939.07        35.77 o                         
  -6   8   8          2.10          3.84        14.09 o                         
  -4   8   8        260.80        309.42        28.26 o                         
  -2   8   8        688.64        632.66        43.88 o                         
   0   8   8         23.79         38.19        17.01 o                         
   2   8   8        896.67        856.10        36.62 o                         
   4   8   8        167.74        168.17        26.47 o                         
   6   8   8       4218.29       4080.92        66.24 o                         
   8   8   8        434.28        449.16        24.94 o                         
  10   8   8        622.33        633.09        31.24 o                         
  12   8   8        668.48        647.49        37.71 o                         
 -11   9   8        346.72        346.96        38.77 o                         
  -9   9   8        253.45        283.50        22.51 o                         
  -7   9   8        700.05        768.61        38.07 o                         
  -5   9   8         90.18        100.36        21.36 o                         
  -3   9   8          2.67         38.29        17.57 o                         
  -1   9   8       1273.03       1118.95        53.87 o                         
   1   9   8       3920.55       3702.07        59.13 o                         
   3   9   8        167.94        159.16        17.79 o                         
   5   9   8        770.63        620.99        36.67 o                         
   7   9   8         72.25         59.22        17.34 o                         
   9   9   8         32.38         33.50        13.94 o                         
  11   9   8         30.76         29.71        17.64 o                         
 -10  10   8          0.23         -8.65        15.43 o                         
  -8  10   8       1460.03       1622.25        44.08 o                         
  -6  10   8        101.53         88.76        17.69 o                         
  -4  10   8         10.56         40.73        19.06 o                         
  -2  10   8        103.56        122.56        18.49 o                         
   0  10   8        634.83        621.53        16.91 o                         
   2  10   8        773.12        755.44        25.52 o                         
   4  10   8         20.12          7.48        15.29 o                         
   6  10   8         52.07         53.44        14.95 o                         
   8  10   8          0.28          7.56        13.44 o                         
  10  10   8         38.13         41.78        11.49 o                         
  -9  11   8        573.09        654.30        30.87 o                         
  -7  11   8        279.44        306.81        20.13 o                         
  -5  11   8         15.20         23.14        14.84 o                         
  -3  11   8          5.88         25.46        17.27 o                         
  -1  11   8         26.31         38.64        15.65 o                         
   1  11   8          7.83          8.30        13.31 o                         
   3  11   8        159.99        169.05        24.14 o                         
   5  11   8        179.00        285.64        56.55 o                         
   7  11   8          3.47         16.99        12.53 o                         
   9  11   8        116.15        134.60        38.89 o                         
  -8  12   8         19.25         27.68        13.53 o                         
  -6  12   8        341.32        338.34        23.25 o                         
  -4  12   8        291.54        297.82        24.56 o                         
  -2  12   8        123.07        140.05        16.53 o                         
   0  12   8        703.61        536.47        24.39 o                         
   2  12   8          3.21          8.00        10.14 o                         
   4  12   8         30.95         14.95        13.63 o                         
   6  12   8         18.28          9.96        15.93 o                         
   8  12   8         23.55         31.90         9.29 o                         
  -7  13   8          0.33         -5.28        10.41 o                         
  -5  13   8         42.69         30.89        14.00 o                         
  -3  13   8          1.63         -6.62        12.18 o                         
  -1  13   8         12.81          3.09        11.62 o                         
   1  13   8         68.48         81.25        12.92 o                         
   3  13   8        110.75         89.91        12.47 o                         
   5  13   8         51.53         57.58        13.52 o                         
   7  13   8         46.17         75.73        11.33 o                         
  -6  14   8         37.53         28.03        11.49 o                         
  -4  14   8         13.23         21.27         9.90 o                         
  -2  14   8        560.98        516.99        21.19 o                         
   0  14   8         91.54         74.45        11.83 o                         
   2  14   8         32.72         52.35        15.66 o                         
   4  14   8         16.96         23.38        11.26 o                         
   6  14   8          0.08         -0.99        12.58 o                         
  -5  15   8         37.89        111.40        28.89 o                         
  -3  15   8        361.87        412.64        24.31 o                         
  -1  15   8         42.45         62.51        12.58 o                         
   1  15   8        272.36        337.43        20.32 o                         
   3  15   8         52.28         47.44        10.39 o                         
   5  15   8         16.65         10.18        15.77 o                         
   0  16   8          1.71         15.33        19.49 o                         
 -13   1   9        472.32        468.49        17.36 o                         
 -11   1   9        919.83        914.11        23.22 o                         
  -9   1   9       4510.00       3990.84        49.24 o                         
  -7   1   9        968.87       1009.54        35.46 o                         
  -5   1   9        906.41        926.37        38.24 o                         
  -3   1   9         49.21         55.15        13.69 o                         
  -1   1   9          7.04         20.14        11.20 o                         
   1   1   9       1125.79       1184.99        33.55 o                         
   3   1   9       1116.98       1249.35        40.35 o                         
   5   1   9       1197.30       1378.61       102.68 o                         
   7   1   9       1333.54       1370.75       129.91 o                         
   9   1   9       1035.14        938.87        40.74 o                         
  11   1   9        421.71        415.76        24.87 o                         
  13   1   9        105.73        104.09        16.14 o                         
 -14   2   9         38.95         32.49        12.69 o                         
 -12   2   9        239.49        260.40        15.77 o                         
 -10   2   9         30.23         29.69        11.96 o                         
  -8   2   9        136.92        118.88        15.63 o                         
  -4   2   9         43.43         48.21        14.70 o                         
  -2   2   9       1834.93       1987.93        52.97 o                         
   0   2   9        203.49        251.67        20.25 o                         
   2   2   9       4934.67       5471.99       124.38 o                         
   4   2   9       1163.93       1095.46        70.90 o                         
   6   2   9        862.03       1005.66        95.38 o                         
   8   2   9        453.42        437.41        30.77 o                         
  10   2   9          3.32          0.72        11.71 o                         
  12   2   9        363.25        338.79        17.05 o                         
  14   2   9          6.28          4.32        10.61 o                         
 -13   3   9        192.09        174.16        12.30 o                         
 -11   3   9         56.63         63.87        21.99 o                         
  -9   3   9         29.88         23.40        16.30 o                         
  -7   3   9        747.26        695.68        26.64 o                         
  -5   3   9         53.87         79.13        15.54 o                         
  -3   3   9        745.08        786.93        32.56 o                         
  -1   3   9        655.21        739.57        29.95 o                         
   1   3   9       1272.20       1464.19        61.12 o                         
   3   3   9         83.58         95.49        19.55 o                         
   5   3   9       4063.38       3722.11       176.59 o                         
   7   3   9       1381.74       1335.47        73.90 o                         
   9   3   9        116.02        112.11        22.77 o                         
  11   3   9        231.82        204.83        17.62 o                         
  13   3   9         10.81          8.48        13.00 o                         
 -12   4   9         10.67         17.08        10.72 o                         
 -10   4   9        219.66        220.68        20.91 o                         
  -8   4   9        457.86        424.45        35.82 o                         
  -6   4   9          1.62        -28.13        28.13 o                         
  -4   4   9       1233.14       1258.62        70.61 o                         
  -2   4   9        632.88        629.80        26.09 o                         
   0   4   9        224.16        257.35        23.72 o                         
   2   4   9         21.95         27.80        19.17 o                         
   4   4   9        751.35        781.42        41.77 o                         
   6   4   9       1561.06       1469.15        68.54 o                         
   8   4   9       1420.06       1240.95        42.70 o                         
  10   4   9        147.53        148.64        17.89 o                         
  12   4   9        470.71        438.85        16.94 o                         
  14   4   9         19.55         -1.79        19.21 o                         
 -13   5   9        191.06        179.49        13.97 o                         
 -11   5   9        155.35        149.47        15.02 o                         
  -9   5   9         19.18          3.12        12.76 o                         
  -7   5   9        421.88        424.62        21.83 o                         
  -5   5   9       4840.68       4598.22       145.64 o                         
  -1   5   9       2150.66       2054.34        56.41 o                         
   1   5   9         40.84         29.28        16.95 o                         
   3   5   9        321.62        215.47        38.07 o                         
   5   5   9        585.55        603.18        89.99 o                         
   7   5   9        153.36        117.29        20.05 o                         
   9   5   9        109.28         87.72        17.85 o                         
  11   5   9        101.44        134.91        18.21 o                         
  13   5   9        372.61        366.64        21.75 o                         
 -12   6   9          0.60          8.67         9.01 o                         
 -10   6   9        817.59        817.08        31.96 o                         
  -8   6   9        816.54        806.74        23.97 o                         
  -6   6   9        215.45        249.24        17.18 o                         
  -4   6   9         23.82         38.66        19.35 o                         
  -2   6   9        553.34        456.68        91.10 o                         
   0   6   9        896.78        878.33        53.05 o                         
   4   6   9       1281.69       1264.32       118.80 o                         
   6   6   9        213.87        224.86        25.47 o                         
   8   6   9        355.01        312.88        24.92 o                         
  10   6   9       1159.58       1126.03        35.74 o                         
  12   6   9        274.44        251.23        17.30 o                         
 -13   7   9         19.41         24.27        22.91 o                         
 -11   7   9       2644.16       2370.92        45.58 o                         
  -9   7   9       1176.77       1157.44        40.22 o                         
  -7   7   9       1184.49       1175.42        38.02 o                         
  -5   7   9       2999.64       2739.10        54.73 o                         
  -3   7   9       2270.97       2065.39        72.53 o                         
  -1   7   9       4404.80       4177.45        93.02 o                         
   1   7   9         29.37         52.46        22.05 o                         
   3   7   9       1279.41       1184.53        47.34 o                         
   5   7   9        815.84        728.15        64.79 o                         
   7   7   9       2482.21       2179.46        50.33 o                         
   9   7   9         28.93         29.78        14.16 o                         
  11   7   9         18.92         34.28        14.27 o                         
 -12   8   9         13.20         -2.44        21.93 o                         
 -10   8   9       3570.69       3639.92       121.30 o                         
  -8   8   9        140.73        154.58        23.97 o                         
  -6   8   9        254.52        273.28        25.12 o                         
  -4   8   9        951.37        837.39        34.56 o                         
  -2   8   9       9325.83       8486.81       117.65 o                         
   0   8   9       2670.14       2487.54        56.57 o                         
   2   8   9       1218.29       1038.94        32.70 o                         
   4   8   9         30.92          2.58        42.86 o                         
   6   8   9         48.08         58.95        17.79 o                         
   8   8   9        927.98        991.00        34.86 o                         
  10   8   9        435.40        467.55        28.12 o                         
  12   8   9        239.26        230.37        15.05 o                         
 -11   9   9        628.00        630.09        48.03 o                         
  -9   9   9        836.46        824.60        41.84 o                         
  -7   9   9         32.79         29.20        18.14 o                         
  -5   9   9       2025.18       2105.91        61.73 o                         
  -3   9   9        489.61        497.24        28.77 o                         
  -1   9   9       1449.50       1396.54        40.44 o                         
   1   9   9        820.04        669.82        22.58 o                         
   3   9   9        501.62        486.38        23.62 o                         
   5   9   9        723.94        728.21        44.07 o                         
   7   9   9       1455.65       1342.81        36.38 o                         
   9   9   9        199.79        197.46        18.13 o                         
  11   9   9        590.55        616.42        24.73 o                         
 -10  10   9         72.11         87.13        17.27 o                         
  -8  10   9         88.05         61.34        16.69 o                         
  -6  10   9        338.86        411.35        27.97 o                         
  -4  10   9       2334.23       2374.27        61.77 o                         
  -2  10   9        771.17        688.04        32.84 o                         
   0  10   9        636.69        574.82        19.25 o                         
   2  10   9       3342.34       3028.30        55.17 o                         
   4  10   9       1717.98       1604.78        46.13 o                         
   6  10   9         58.36         57.96        12.96 o                         
   8  10   9        545.04        586.16        28.68 o                         
  10  10   9        532.00        548.95        18.51 o                         
  -9  11   9        504.86        545.97        31.38 o                         
  -7  11   9        251.71        302.40        30.00 o                         
  -5  11   9       1883.90       1962.92        45.12 o                         
  -3  11   9        958.09        920.40        35.28 o                         
  -1  11   9       3400.45       3265.29        82.03 o                         
   1  11   9         36.00         43.06         9.67 o                         
   3  11   9        632.11        687.15        47.36 o                         
   5  11   9       1899.16       1882.66        41.59 o                         
   7  11   9        850.71        834.15        43.16 o                         
   9  11   9          5.42         18.37        12.29 o                         
  -8  12   9        648.81        699.75        44.13 o                         
  -6  12   9       1050.47       1163.52        36.85 o                         
  -4  12   9       1884.17       1906.22        48.73 o                         
  -2  12   9        583.07        541.84        31.39 o                         
   0  12   9        417.14        423.83        24.49 o                         
   2  12   9        258.11        227.28        16.63 o                         
   4  12   9       1153.29       1144.06        35.98 o                         
   6  12   9         24.96         25.06        12.62 o                         
   8  12   9       1269.02       1373.05        26.72 o                         
  -7  13   9         17.53         14.53        11.93 o                         
  -5  13   9         85.06         97.96        14.14 o                         
  -3  13   9          4.49         -6.88        10.72 o                         
  -1  13   9       1340.02       1358.89        35.39 o                         
   1  13   9        725.90        766.35        29.13 o                         
   3  13   9         54.70         41.56        21.12 o                         
   5  13   9         86.89         81.57        20.50 o                         
   7  13   9        584.93        662.97        21.03 o                         
  -6  14   9         10.81         30.18        19.70 o                         
  -4  14   9         11.69         18.39        12.28 o                         
  -2  14   9        520.96        528.85        20.35 o                         
   0  14   9       1080.03       1126.48        42.22 o                         
   2  14   9        108.41        108.43        27.55 o                         
   4  14   9        133.61        155.86        18.44 o                         
   6  14   9        113.87        105.14        19.74 o                         
  -3  15   9        457.39        413.99        34.24 o                         
  -1  15   9        499.15        500.88        32.87 o                         
   1  15   9        180.10        192.08        13.90 o                         
   3  15   9        490.71        479.57        74.36 o                         
 -14   0  10         50.83         73.93        20.65 o                         
 -12   0  10       1758.12       1419.95        48.12 o                         
 -10   0  10       1713.53       1678.88        48.92 o                         
  -8   0  10        739.71        803.21        37.71 o                         
  -6   0  10       3476.04       3597.67        89.34 o                         
  -4   0  10       1222.36        953.40        54.11 o                         
  -2   0  10          2.52         13.22        20.07 o                         
   0   0  10       7333.26       7145.90       189.35 o                         
   2   0  10       2524.16       2893.77        86.16 o                         
   4   0  10       1972.91       2004.71       117.64 o                         
   6   0  10         80.94        107.72        49.68 o                         
   8   0  10       6026.38       5649.94       174.76 o                         
  10   0  10       2593.75       2652.49        81.60 o                         
  12   0  10        538.60        687.35        56.43 o                         
  14   0  10          4.53         20.59        19.31 o                         
 -13   1  10       2229.39       2087.78        39.35 o                         
 -11   1  10        282.83        278.88        17.54 o                         
  -9   1  10          8.58        -10.44        10.44 o                         
  -7   1  10        853.78        942.25        25.38 o                         
  -5   1  10       2639.70       2584.53        81.26 o                         
  -3   1  10        453.61        406.71        26.76 o                         
  -1   1  10       2506.67       2547.16        51.19 o                         
   1   1  10         94.45         55.09        14.62 o                         
   3   1  10        592.11        538.53        44.95 o                         
   5   1  10       5007.45       5238.27       218.23 o                         
   7   1  10         85.61         58.00        26.75 o                         
   9   1  10        685.70        574.00        33.54 o                         
  11   1  10         19.97         36.15        16.04 o                         
  13   1  10        835.74        958.41        34.70 o                         
 -14   2  10        636.39        592.11        37.19 o                         
 -12   2  10        334.93        321.50        16.61 o                         
 -10   2  10        619.84        581.19        25.86 o                         
  -8   2  10       4418.77       3771.81        50.48 o                         
  -6   2  10        100.51        171.67        24.97 o                         
  -4   2  10       2909.23       2842.82        72.61 o                         
  -2   2  10       2461.90       2666.69        58.04 o                         
   0   2  10       1313.66       1077.77        36.33 o                         
   2   2  10          1.74         11.26        27.64 o                         
   4   2  10       1514.94       1361.45        83.70 o                         
   6   2  10        403.71        421.51        43.63 o                         
   8   2  10         38.44         20.11        19.21 o                         
  10   2  10        181.96        147.91        15.78 o                         
  12   2  10       1163.47       1200.09        52.72 o                         
 -13   3  10        618.18        623.77        18.22 o                         
 -11   3  10        115.28        111.02        20.92 o                         
  -9   3  10       1832.00       1687.79        40.81 o                         
  -7   3  10       2473.39       2095.06        42.66 o                         
  -5   3  10       3555.68       3535.80       108.69 o                         
  -3   3  10         37.63         40.73        12.78 o                         
  -1   3  10         12.41         21.36        11.11 o                         
   1   3  10          3.85         10.58        14.35 o                         
   3   3  10       1122.67        974.95        43.56 o                         
   5   3  10       2176.49       2291.07       139.90 o                         
   7   3  10        266.80        325.57        26.01 o                         
   9   3  10        367.50        298.36        26.00 o                         
  11   3  10       1668.57       1664.91        38.14 o                         
  13   3  10       1268.02       1261.24        38.06 o                         
 -12   4  10        141.07        130.44        11.26 o                         
 -10   4  10        619.01        645.72        39.04 o                         
  -8   4  10        998.75        879.85        62.83 o                         
  -6   4  10        431.00        410.79        40.92 o                         
  -4   4  10       1700.13       1556.57        39.03 o                         
  -2   4  10       3631.19       3530.48       109.78 o                         
   0   4  10       7719.80       7604.54       157.75 o                         
   2   4  10        421.16        355.09        48.02 o                         
   4   4  10       5129.96       4828.17       112.13 o                         
   6   4  10         14.59         29.77        16.41 o                         
   8   4  10       1148.50       1102.85        42.53 o                         
  10   4  10        130.62        101.85        17.17 o                         
  12   4  10       1553.06       1561.26        43.14 o                         
 -13   5  10        856.87        848.89        30.85 o                         
 -11   5  10        144.10        123.06        12.17 o                         
  -9   5  10        632.04        577.46        26.12 o                         
  -7   5  10        757.04        689.85        34.26 o                         
  -5   5  10       9207.62       8413.20       119.35 o                         
  -3   5  10        388.76        337.04        37.51 o                         
  -1   5  10       4884.44       5201.45       195.18 o                         
   5   5  10       3470.30       3298.55        56.46 o                         
   7   5  10         21.44         16.84        18.15 o                         
   9   5  10        963.75        937.52        39.95 o                         
  11   5  10        579.72        542.19        22.39 o                         
  13   5  10        102.02        110.46        17.16 o                         
 -12   6  10        387.62        397.03        20.85 o                         
 -10   6  10        466.25        490.88        42.49 o                         
  -8   6  10        789.59        809.78        31.13 o                         
  -6   6  10       1356.44       1252.58        29.73 o                         
  -4   6  10       4880.53       4619.13        85.30 o                         
  -2   6  10       1231.84       1187.87        46.83 o                         
   0   6  10       4337.35       4396.63       217.12 o                         
   4   6  10       1483.46       1385.68        39.08 o                         
   6   6  10         62.10        101.43        22.41 o                         
   8   6  10       1392.50       1340.66        46.43 o                         
  10   6  10        357.20        282.58        19.28 o                         
  12   6  10         47.48         58.15        13.71 o                         
 -11   7  10         40.62          6.05        10.78 o                         
  -9   7  10         43.54         35.40        17.63 o                         
  -7   7  10         86.41         88.94        15.89 o                         
  -5   7  10        975.56        868.03        32.92 o                         
  -3   7  10       1016.21        921.37        35.03 o                         
  -1   7  10       1728.26       1603.93        70.33 o                         
   1   7  10        353.02        422.85        28.29 o                         
   3   7  10       3409.96       3423.48        71.87 o                         
   5   7  10         70.48         58.65        35.98 o                         
   7   7  10       2150.79       2048.36        53.10 o                         
   9   7  10        238.20        266.55        21.95 o                         
  11   7  10          0.33        -10.05        17.47 o                         
 -12   8  10        790.29        849.18        45.20 o                         
 -10   8  10        156.97        137.47        26.05 o                         
  -8   8  10        394.08        397.34        74.48 o                         
  -6   8  10        412.75        398.07        25.83 o                         
  -4   8  10         25.43         40.00        16.06 o                         
  -2   8  10         37.40         66.10        19.34 o                         
   0   8  10        182.16        224.79        19.60 o                         
   2   8  10        607.38        521.22        24.58 o                         
   4   8  10         12.70          4.34        18.75 o                         
   6   8  10          8.41        -16.93        16.93 o                         
   8   8  10         52.04         54.82        15.25 o                         
  10   8  10         14.82         37.30        15.50 o                         
 -11   9  10        135.77        130.69        24.19 o                         
  -9   9  10        771.36        769.52        44.07 o                         
  -7   9  10         21.47         24.05        27.53 o                         
  -5   9  10         50.94         56.19        17.96 o                         
  -3   9  10       4195.59       4024.25        72.11 o                         
  -1   9  10        123.20         83.57        15.74 o                         
   1   9  10        479.32        484.73        20.88 o                         
   3   9  10          2.11          6.88        13.97 o                         
   5   9  10         21.69        -20.84        21.17 o                         
   7   9  10          0.83          9.61        13.43 o                         
   9   9  10         16.09         11.90        15.29 o                         
  11   9  10         17.68         26.91        11.70 o                         
 -10  10  10        525.35        556.69        36.66 o                         
  -8  10  10        171.25        157.78        22.59 o                         
  -6  10  10          0.37         -8.86        13.28 o                         
  -4  10  10        664.64        788.55        36.69 o                         
  -2  10  10       1008.37        890.61        30.30 o                         
   0  10  10        989.73        943.69        30.19 o                         
   2  10  10         53.08         42.70        14.47 o                         
   4  10  10         10.46          2.32        15.16 o                         
   6  10  10        352.06        425.84        23.67 o                         
   8  10  10        127.15        146.62        16.42 o                         
  10  10  10          7.50          7.19        11.78 o                         
  -7  11  10        515.35        571.46        25.65 o                         
  -5  11  10         10.34         -0.35        14.62 o                         
  -3  11  10        854.75        849.79        32.54 o                         
  -1  11  10        653.74        644.40        33.19 o                         
   1  11  10         92.93         79.85        20.79 o                         
   3  11  10         92.69         96.44        17.58 o                         
   5  11  10        198.33        211.65        25.34 o                         
   7  11  10        181.49        165.68        18.48 o                         
   9  11  10        107.08        104.54        15.27 o                         
  -8  12  10         24.68         43.87        34.25 o                         
  -6  12  10         11.50         14.00        15.67 o                         
  -4  12  10          1.02         -9.76        13.25 o                         
  -2  12  10         77.85         48.22        22.82 o                         
   0  12  10          8.84         -3.64        13.33 o                         
   2  12  10        548.75        508.58        28.82 o                         
   4  12  10         36.03         18.53        11.64 o                         
   6  12  10          6.44         11.21        11.62 o                         
   8  12  10         10.03         20.95        14.87 o                         
  -7  13  10         43.17         43.59        25.15 o                         
  -5  13  10         33.09         38.60        14.27 o                         
  -3  13  10         30.58         16.28        11.45 o                         
  -1  13  10        163.35        187.10        18.79 o                         
   1  13  10        451.53        478.96        25.53 o                         
   3  13  10        406.72        327.28        30.76 o                         
   5  13  10          0.00          5.70         9.35 o                         
   7  13  10        125.02        121.86        14.45 o                         
  -4  14  10         27.47         17.50        10.60 o                         
  -2  14  10         66.92         61.69         8.90 o                         
   0  14  10        112.71        121.83        14.98 o                         
   2  14  10         61.25         67.74        13.36 o                         
   4  14  10         45.77         28.44        16.61 o                         
  -1  15  10         76.63         83.93        18.87 o                         
   1  15  10         19.53         41.94        24.38 o                         
 -13   1  11         82.60         88.76        12.99 o                         
 -11   1  11        352.40        360.70        19.97 o                         
  -9   1  11        394.77        403.32        19.70 o                         
  -7   1  11         32.15         41.91        10.33 o                         
  -5   1  11        264.33        286.23        26.40 o                         
  -3   1  11         60.51         66.89        17.51 o                         
  -1   1  11       2714.45       2743.64        56.46 o                         
   1   1  11       1313.33       1385.08        62.07 o                         
   3   1  11         16.70         16.68        23.48 o                         
   5   1  11        323.91        409.52        69.32 o                         
   7   1  11        264.63        291.59        34.53 o                         
   9   1  11        913.05        793.39        48.19 o                         
  11   1  11         32.17         29.25        14.67 o                         
  13   1  11        266.73        285.06        23.26 o                         
 -12   2  11        885.95        816.84        25.58 o                         
 -10   2  11       2143.05       1919.66        40.24 o                         
  -8   2  11        138.22        142.17        12.89 o                         
  -6   2  11        524.24        476.11        24.09 o                         
  -2   2  11       3063.59       3256.20       131.25 o                         
   0   2  11         21.14         91.57        16.43 o                         
   2   2  11          0.81        -19.42        21.41 o                         
   4   2  11       1071.08       1124.08       100.00 o                         
   6   2  11       2053.26       1963.33        44.05 o                         
   8   2  11        373.48        403.44        49.62 o                         
  10   2  11        326.55        321.22        21.30 o                         
  12   2  11         67.16         90.77        21.11 o                         
 -13   3  11          2.68         10.71         9.17 o                         
 -11   3  11         12.50         -6.31        13.27 o                         
  -9   3  11        364.04        320.97        39.62 o                         
  -7   3  11         27.10         55.90        12.56 o                         
  -5   3  11         37.29         41.90        14.89 o                         
  -3   3  11       5343.61       5192.79        78.77 o                         
  -1   3  11        685.58        804.87        47.36 o                         
   1   3  11       1325.76       1250.46        71.81 o                         
   5   3  11       1565.66       1340.84        48.22 o                         
   7   3  11        451.05        447.75        30.83 o                         
   9   3  11       2134.90       1967.61        50.58 o                         
  11   3  11          1.80         -4.19        15.21 o                         
  13   3  11         73.97         65.97        18.91 o                         
 -12   4  11        136.04        151.89        11.47 o                         
 -10   4  11         69.31         68.54        18.09 o                         
  -8   4  11       1405.06       1359.71        53.34 o                         
  -6   4  11          7.68          1.07        19.00 o                         
  -4   4  11        183.57        186.29        13.16 o                         
  -2   4  11        509.66        528.31        57.05 o                         
   0   4  11       1465.40       1392.45       116.01 o                         
   6   4  11       2081.24       2153.53        56.57 o                         
   8   4  11        112.17         88.56        17.94 o                         
  10   4  11        332.53        416.85        22.58 o                         
  12   4  11         85.60         87.43        10.93 o                         
 -11   5  11         60.28         59.77        15.03 o                         
  -9   5  11       1707.45       1579.38        36.88 o                         
  -7   5  11         35.84         -3.85        15.18 o                         
  -5   5  11       1088.45       1023.13        30.99 o                         
  -3   5  11       1886.17       1726.43        46.05 o                         
  -1   5  11         91.95         48.20        15.29 o                         
   1   5  11       2866.35       2990.22       226.35 o                         
   5   5  11        334.92        315.56        40.24 o                         
   7   5  11       1162.21       1060.94        43.34 o                         
   9   5  11        161.54        135.83        19.37 o                         
  11   5  11         51.34         49.76        13.33 o                         
 -12   6  11        807.45        888.54        80.04 o                         
 -10   6  11         14.74         22.91        11.88 o                         
  -8   6  11        418.20        438.96        23.35 o                         
  -6   6  11        108.55        122.67        15.74 o                         
  -4   6  11        690.56        632.19        30.85 o                         
  -2   6  11        449.71        526.75        23.29 o                         
   0   6  11       1786.44       1551.89        44.76 o                         
   2   6  11       1167.93       1203.68        46.75 o                         
   4   6  11       4091.59       3436.53        55.05 o                         
   6   6  11        189.36        165.46        22.84 o                         
   8   6  11        498.31        479.46        28.52 o                         
  10   6  11        667.98        750.29        29.69 o                         
  12   6  11        683.42        632.45       106.95 o                         
 -11   7  11         53.13         54.41        20.40 o                         
  -9   7  11        440.48        502.31        39.48 o                         
  -7   7  11        762.70        756.51        37.24 o                         
  -5   7  11          5.20         -0.92        13.60 o                         
  -3   7  11       3726.99       3474.45        58.82 o                         
  -1   7  11        502.78        420.80        22.19 o                         
   1   7  11        133.47        128.23        17.68 o                         
   3   7  11       5853.12       5531.76        71.44 o                         
   5   7  11        118.84        180.87        42.08 o                         
   7   7  11         17.33          3.42        19.93 o                         
   9   7  11       1205.94       1245.13        38.80 o                         
  11   7  11        114.55         95.59        21.64 o                         
 -10   8  11          6.04         23.93        13.50 o                         
  -8   8  11        356.25        460.09        37.90 o                         
  -6   8  11        473.91        482.42        27.06 o                         
  -4   8  11       1702.41       1623.09        51.69 o                         
  -2   8  11         67.34         54.29        16.95 o                         
   0   8  11        374.44        349.08        19.91 o                         
   2   8  11       1763.16       1599.28        37.27 o                         
   4   8  11        628.51        512.97        40.57 o                         
   6   8  11         74.96         50.20        18.50 o                         
   8   8  11         16.52         23.83        13.18 o                         
  10   8  11         51.72         49.10        12.67 o                         
  -9   9  11        415.86        426.37        31.34 o                         
  -7   9  11        170.22        208.31        20.38 o                         
  -5   9  11       1750.31       1720.20        44.36 o                         
  -3   9  11       5734.55       5375.12       113.09 o                         
  -1   9  11        725.50        697.49        30.14 o                         
   1   9  11        581.39        545.03        24.20 o                         
   3   9  11         63.39         42.40        16.85 o                         
   5   9  11        453.79        445.11        27.24 o                         
   7   9  11        322.82        319.90        20.08 o                         
   9   9  11        395.46        397.72        25.49 o                         
  -8  10  11        927.39       1019.42        39.34 o                         
  -6  10  11       1096.74       1132.59        34.52 o                         
  -4  10  11       2580.70       2574.11        56.61 o                         
  -2  10  11       1880.13       1826.40        44.58 o                         
   0  10  11       2780.76       2763.65        53.68 o                         
   2  10  11        768.42        806.40        30.41 o                         
   4  10  11        852.13        759.86        33.19 o                         
   6  10  11        362.67        331.63        20.85 o                         
   8  10  11        258.03        216.26        16.29 o                         
  -7  11  11       1035.87       1092.89        35.27 o                         
  -5  11  11        120.55        128.62        16.18 o                         
  -3  11  11          2.84          8.78        10.45 o                         
  -1  11  11       1592.86       1499.90        40.87 o                         
   1  11  11       1265.79       1317.37        41.88 o                         
   3  11  11         49.22         17.06        19.13 o                         
   5  11  11        592.31        622.29        25.47 o                         
   7  11  11        183.60        198.26        16.95 o                         
   9  11  11        629.27        653.88        56.70 o                         
  -6  12  11          3.49         -4.42        11.02 o                         
  -4  12  11        483.47        495.46        28.75 o                         
  -2  12  11       1431.63       1296.39        37.13 o                         
   0  12  11        138.55        140.79        17.79 o                         
   2  12  11         10.77         30.16        15.01 o                         
   4  12  11        389.91        440.31        31.93 o                         
   6  12  11        545.42        542.87        21.43 o                         
  -5  13  11          1.56          0.52        11.27 o                         
  -3  13  11       1412.98       1349.90        48.33 o                         
  -1  13  11          1.37          5.69        10.69 o                         
   1  13  11        378.28        388.23        21.16 o                         
   3  13  11        125.41        166.34        21.94 o                         
   5  13  11       2184.23       2430.89       104.37 o                         
  -4  14  11        852.99        965.98        58.50 o                         
  -2  14  11        256.03        278.56        18.04 o                         
   0  14  11        222.96        202.81        39.69 o                         
   2  14  11         45.66         49.56        15.36 o                         
   4  14  11       1245.08       1245.26        51.41 o                         
 -12   0  12        122.97        144.82        17.95 o                         
 -10   0  12        240.61        191.48        18.11 o                         
  -8   0  12       1366.54       1195.63        44.13 o                         
  -6   0  12        363.50        273.48        20.07 o                         
  -4   0  12        639.38        677.97        31.41 o                         
  -2   0  12       3979.73       3578.72       104.86 o                         
   2   0  12       2307.21       2113.82       108.89 o                         
   4   0  12        363.91        469.97        79.19 o                         
   6   0  12        409.29        409.76        34.47 o                         
   8   0  12        135.93        250.02        66.86 o                         
  10   0  12        243.93        320.15        37.06 o                         
  12   0  12          9.31         22.94        20.86 o                         
 -13   1  12       1250.80       1277.04        28.14 o                         
 -11   1  12       1842.14       1829.31        35.70 o                         
  -9   1  12         40.41         39.17        10.36 o                         
  -7   1  12        156.21        165.84        12.29 o                         
  -5   1  12        168.45        137.04        17.42 o                         
  -3   1  12       3275.99       2987.32        56.07 o                         
   1   1  12        996.89        995.93        76.83 o                         
   3   1  12         37.89         36.55        40.07 o                         
   5   1  12        805.01        739.81        28.48 o                         
   7   1  12       3431.48       3265.43        70.73 o                         
   9   1  12        256.01        314.65        39.32 o                         
  11   1  12        286.28        331.21        23.47 o                         
  13   1  12        317.39        257.90        40.80 o                         
 -12   2  12       1917.74       1846.20        35.86 o                         
 -10   2  12         10.32         15.38        10.70 o                         
  -8   2  12       1172.27       1183.72        29.24 o                         
  -6   2  12         47.07         32.74        13.11 o                         
  -4   2  12       1092.59       1080.57        33.77 o                         
  -2   2  12       2469.49       2235.49       139.24 o                         
   0   2  12        195.49        188.93        23.69 o                         
   2   2  12       3433.78       3282.04        85.77 o                         
   4   2  12        266.68        252.94        29.14 o                         
   6   2  12       2222.84       2131.03        52.65 o                         
   8   2  12          2.48        -23.14        23.14 o                         
  10   2  12       2220.51       2237.54        57.64 o                         
  12   2  12        118.32         92.11        19.28 o                         
 -11   3  12       1640.97       1638.84        33.36 o                         
  -9   3  12        138.60        149.42        24.08 o                         
  -7   3  12        216.04        229.77        27.36 o                         
  -5   3  12        160.25        157.35        14.94 o                         
  -3   3  12       7015.49       6174.01        69.56 o                         
  -1   3  12         18.64         18.87        13.40 o                         
   1   3  12       3329.31       3178.78        78.13 o                         
   3   3  12         14.22         51.84        38.64 o                         
   5   3  12       1007.73        993.90        40.96 o                         
   7   3  12        203.71        191.91        31.75 o                         
   9   3  12        809.44        897.76        43.72 o                         
  11   3  12       1327.71       1341.16        41.07 o                         
 -12   4  12        450.52        479.70        19.03 o                         
 -10   4  12        546.91        561.85        21.92 o                         
  -8   4  12       1480.10       1380.60        35.72 o                         
  -6   4  12        665.14        674.28        25.22 o                         
  -4   4  12        521.67        495.52        18.22 o                         
  -2   4  12        406.91        310.11        20.20 o                         
   0   4  12        129.77        119.67        15.45 o                         
   2   4  12       1771.10       1687.34        53.93 o                         
   4   4  12       1041.40        915.83        57.03 o                         
   6   4  12       2150.84       2054.66        57.46 o                         
   8   4  12        347.93        337.22        22.38 o                         
  10   4  12        705.45        756.95        35.15 o                         
  12   4  12        242.86        236.68        32.75 o                         
 -11   5  12       1968.69       1992.07        39.55 o                         
  -9   5  12        131.31        173.27        14.55 o                         
  -7   5  12        673.28        651.01        26.45 o                         
  -5   5  12        167.70        191.71        14.91 o                         
  -3   5  12       8036.37       7491.33        81.34 o                         
  -1   5  12         60.90         82.70        13.97 o                         
   1   5  12         46.99         40.29        13.22 o                         
   3   5  12          2.00         63.13        34.70 o                         
   5   5  12       2468.15       2263.10        45.21 o                         
   7   5  12        474.33        417.71        33.65 o                         
   9   5  12         53.12         88.52        20.02 o                         
  11   5  12         24.67         38.79        16.47 o                         
 -10   6  12        520.81        465.47        22.58 o                         
  -8   6  12       1456.20       1480.88        36.88 o                         
  -6   6  12        226.19        214.15        19.06 o                         
  -4   6  12       1705.16       1614.89        44.99 o                         
  -2   6  12       1759.32       1668.46        50.01 o                         
   0   6  12        217.42        201.97        15.31 o                         
   2   6  12        923.01        932.71        29.37 o                         
   4   6  12        311.78        338.12        39.20 o                         
   6   6  12        179.24        188.21        22.32 o                         
   8   6  12         26.67         46.05        15.99 o                         
  10   6  12         27.03         56.89        17.12 o                         
 -11   7  12        431.79        415.50        39.73 o                         
  -9   7  12         59.76         90.95        23.93 o                         
  -7   7  12        190.74        186.95        23.54 o                         
  -5   7  12          3.18         -0.79        14.21 o                         
  -3   7  12        341.92        340.66        22.09 o                         
  -1   7  12        134.11        129.17        15.06 o                         
   1   7  12       2736.32       2744.20        47.20 o                         
   3   7  12          7.33         15.32        14.53 o                         
   5   7  12        137.21        157.24        56.04 o                         
   7   7  12        101.00        169.36        22.40 o                         
   9   7  12         43.23         36.48        13.81 o                         
  11   7  12         51.09         43.03        14.18 o                         
 -10   8  12         40.70         65.12        16.02 o                         
  -8   8  12        370.57        437.47        37.15 o                         
  -6   8  12        341.84        329.07        22.12 o                         
  -4   8  12         36.44         39.51        18.68 o                         
  -2   8  12          7.58          7.38        14.45 o                         
   0   8  12       3508.22       3324.18        52.36 o                         
   2   8  12        169.64        161.28        17.38 o                         
   4   8  12        340.56        310.27        26.99 o                         
   6   8  12         30.84         22.69        18.91 o                         
   8   8  12        134.76        163.71        13.95 o                         
  10   8  12        777.75        975.43        49.62 o                         
  -9   9  12         94.56         58.20        21.89 o                         
  -7   9  12         16.95         49.38        35.61 o                         
  -5   9  12        772.57        818.38        34.39 o                         
  -3   9  12         79.15         95.11        16.08 o                         
  -1   9  12         72.23         65.72        14.85 o                         
   1   9  12        652.35        705.95        26.49 o                         
   3   9  12        196.46        219.39        20.66 o                         
   5   9  12         87.09         80.18        16.32 o                         
   7   9  12         91.12        107.20        14.24 o                         
   9   9  12        698.10        657.33        31.18 o                         
  -8  10  12        148.07        177.93        39.21 o                         
  -6  10  12        532.47        625.80        25.13 o                         
  -4  10  12        321.13        333.26        23.93 o                         
  -2  10  12         87.23         87.70        14.92 o                         
   0  10  12         11.57         10.78        11.49 o                         
   2  10  12         28.41         46.58        13.00 o                         
   4  10  12         13.29         17.10        17.50 o                         
   6  10  12         11.93         19.85        12.30 o                         
   8  10  12          0.70          0.66        12.70 o                         
  -7  11  12          2.94         14.46        22.07 o                         
  -5  11  12          2.05          8.74        10.92 o                         
  -3  11  12         21.75         10.83        13.33 o                         
  -1  11  12        483.02        491.75        40.92 o                         
   1  11  12         60.28         41.36        14.11 o                         
   3  11  12          0.34        -14.30        14.30 o                         
   5  11  12         71.29         50.17        12.61 o                         
   7  11  12          2.67         -1.94        10.20 o                         
  -6  12  12        441.87        462.00        51.15 o                         
  -4  12  12         87.17        127.95        16.12 o                         
  -2  12  12         28.45         35.47        12.90 o                         
   0  12  12        202.83        208.93        17.22 o                         
   2  12  12         36.41         13.03        14.99 o                         
   4  12  12          9.89          7.72        16.43 o                         
   6  12  12        152.52        146.26        29.63 o                         
  -5  13  12         41.48         38.10        14.95 o                         
  -3  13  12         37.62         35.32        12.40 o                         
  -1  13  12          1.93          5.98        10.96 o                         
   1  13  12         11.05          7.61        10.07 o                         
   3  13  12        181.95        159.58        17.31 o                         
   5  13  12        360.78        426.27        28.19 o                         
  -2  14  12         33.71         25.77        20.62 o                         
   0  14  12         38.91         35.51        25.14 o                         
 -11   1  13        458.78        382.77        21.78 o                         
  -9   1  13          0.22         -0.87        11.92 o                         
  -7   1  13        542.17        564.02        25.13 o                         
  -5   1  13       1595.83       1458.91        28.68 o                         
  -3   1  13       2333.34       2229.91        34.78 o                         
  -1   1  13       1522.37       1471.03        70.90 o                         
   1   1  13        240.66        140.06        47.04 o                         
   3   1  13       2647.36       2548.94        48.91 o                         
   5   1  13        650.61        699.80        28.35 o                         
   7   1  13         32.24          0.09        34.44 o                         
   9   1  13         22.80         22.87        24.86 o                         
  11   1  13         27.71         19.19        11.61 o                         
 -12   2  13         32.44         25.79         8.87 o                         
 -10   2  13        322.03        339.49        17.12 o                         
  -8   2  13          7.49          8.76        13.49 o                         
  -6   2  13       3823.19       3473.02        44.17 o                         
  -4   2  13       1675.86       1570.32        29.26 o                         
  -2   2  13        689.54        689.03        30.86 o                         
   0   2  13        636.03        615.39        33.12 o                         
   2   2  13       1567.90       1620.27        35.22 o                         
   4   2  13         57.76         70.76        16.73 o                         
   6   2  13        537.95        452.15        28.83 o                         
   8   2  13        205.71        217.68        31.29 o                         
  10   2  13        140.02        165.62        20.35 o                         
  12   2  13         30.28         40.17        12.73 o                         
 -11   3  13          9.28         -2.60         9.44 o                         
  -9   3  13        134.75        104.45        18.96 o                         
  -7   3  13         73.46         47.41        20.61 o                         
  -5   3  13        107.81        124.06        14.06 o                         
  -3   3  13        246.78        221.03        18.58 o                         
  -1   3  13       1392.46       1264.75        26.30 o                         
   1   3  13       1113.81       1082.44        25.90 o                         
   3   3  13       2005.62       1950.37        38.49 o                         
   5   3  13        703.46        658.46        30.52 o                         
   7   3  13        229.98        223.26        23.84 o                         
   9   3  13        101.17         46.49        18.09 o                         
  11   3  13        263.14        291.69        32.66 o                         
 -10   4  13        448.26        479.41        30.21 o                         
  -8   4  13        110.38         90.81        13.09 o                         
  -6   4  13        492.69        433.96        22.44 o                         
  -4   4  13        555.37        543.48        22.61 o                         
  -2   4  13       1051.07        898.35        24.60 o                         
   0   4  13       1322.93       1216.63        28.47 o                         
   2   4  13       3393.32       3023.37        46.36 o                         
   4   4  13        226.20        175.79        46.73 o                         
   6   4  13        546.79        564.47        32.31 o                         
   8   4  13         83.73        101.83        21.72 o                         
  10   4  13        231.81        233.60        20.87 o                         
 -11   5  13        820.58        854.24        25.96 o                         
  -9   5  13         52.28         60.61        11.30 o                         
  -7   5  13        160.06        144.58        14.89 o                         
  -5   5  13        346.62        401.49        23.60 o                         
  -3   5  13        480.37        426.05        20.18 o                         
  -1   5  13       3419.15       3336.07        53.13 o                         
   1   5  13         53.80         39.38        11.97 o                         
   3   5  13        755.88        768.52        29.08 o                         
   5   5  13          0.32         21.42        13.96 o                         
   7   5  13        193.98        184.78        24.42 o                         
   9   5  13          6.14         17.25        16.04 o                         
  11   5  13       1610.74       1429.76        41.04 o                         
 -10   6  13        605.72        605.73        28.88 o                         
  -8   6  13         89.93         79.22        17.08 o                         
  -6   6  13          8.02         -3.01        12.75 o                         
  -4   6  13         42.18         49.10        13.15 o                         
  -2   6  13       2620.16       2561.46        43.04 o                         
   0   6  13         26.12         41.31        14.84 o                         
   2   6  13        229.48        214.65        16.99 o                         
   4   6  13       1086.47       1047.50        32.92 o                         
   6   6  13          2.26        -15.04        16.57 o                         
   8   6  13          0.40        -11.47        15.92 o                         
  10   6  13        212.06        214.31        39.31 o                         
  -9   7  13          2.99          8.41        11.63 o                         
  -7   7  13        502.98        468.52        25.76 o                         
  -5   7  13          0.89        -13.94        13.94 o                         
  -3   7  13         47.38         57.58        12.46 o                         
  -1   7  13         39.32         50.41        15.98 o                         
   1   7  13        810.08        775.98        31.55 o                         
   3   7  13         45.59         44.73        14.60 o                         
   5   7  13         80.19         51.73        37.20 o                         
   7   7  13        108.18         75.81        30.11 o                         
   9   7  13          4.56         16.03        13.86 o                         
 -10   8  13        732.51        775.48        48.19 o                         
  -8   8  13        963.81       1002.23        67.62 o                         
  -6   8  13       2835.42       3059.44        72.89 o                         
  -4   8  13          3.96         15.11        16.03 o                         
  -2   8  13         16.41         -0.23        12.41 o                         
   0   8  13         52.73         45.46        11.58 o                         
   2   8  13        664.09        590.60        24.57 o                         
   4   8  13        128.64        161.84        22.08 o                         
   6   8  13         76.75         70.56        19.20 o                         
   8   8  13         32.45         20.07        10.69 o                         
  -9   9  13         48.35         34.33        19.38 o                         
  -7   9  13        831.21        762.78        43.34 o                         
  -5   9  13         16.66         14.81        12.64 o                         
  -3   9  13        114.62        115.34        14.72 o                         
  -1   9  13        240.43        272.83        22.56 o                         
   1   9  13       1835.22       1814.34        31.96 o                         
   3   9  13        523.46        608.76        26.20 o                         
   5   9  13        330.98        249.05        33.75 o                         
   7   9  13          3.28          6.09        10.90 o                         
   9   9  13         15.77         32.24        20.45 o                         
  -8  10  13         34.94         60.34        17.40 o                         
  -6  10  13          6.02         13.44        22.79 o                         
  -4  10  13       1974.32       1954.93        50.64 o                         
  -2  10  13        214.54        253.13        18.70 o                         
   0  10  13          7.69          7.69        14.46 o                         
   2  10  13       2440.22       2411.28        40.21 o                         
   4  10  13         73.07         44.40        14.83 o                         
   6  10  13        190.62        173.76        15.52 o                         
   8  10  13         43.30         66.81        16.80 o                         
  -5  11  13        479.99        541.87        43.62 o                         
  -3  11  13         30.08         34.95        11.81 o                         
  -1  11  13       1592.55       1675.42        42.57 o                         
   1  11  13        675.44        669.48        35.01 o                         
   3  11  13        377.26        390.16        28.47 o                         
   5  11  13        106.12        102.16        13.60 o                         
   7  11  13        503.13        556.85        26.26 o                         
  -4  12  13         28.31         19.02        12.65 o                         
  -2  12  13       1595.49       1653.05        42.24 o                         
   0  12  13       1345.68       1466.66        36.66 o                         
   2  12  13       1309.38       1436.50        41.50 o                         
   4  12  13        508.81        493.27        29.75 o                         
   6  12  13        381.80        397.74        28.41 o                         
  -3  13  13        306.68        309.86        26.82 o                         
  -1  13  13        768.05        763.60        29.52 o                         
   1  13  13        236.04        211.89        24.82 o                         
   3  13  13        394.13        427.75        41.56 o                         
 -12   0  14          1.27        -12.89        12.89 o                         
 -10   0  14        105.66        100.23        20.22 o                         
  -8   0  14        455.36        502.35        33.30 o                         
  -6   0  14       3010.53       3374.14        69.20 o                         
  -4   0  14        439.24        458.36        25.43 o                         
  -2   0  14        589.47        597.95        29.96 o                         
   2   0  14       7945.80       7916.08       117.29 o                         
   4   0  14       7128.62       6697.31       153.13 o                         
   6   0  14         60.00         44.55        21.58 o                         
   8   0  14        954.57       1153.61       113.34 o                         
  10   0  14        147.61        163.92        20.20 o                         
 -11   1  14         80.46         86.06        11.15 o                         
  -9   1  14        165.06        151.89        15.06 o                         
  -7   1  14       1242.44       1293.77        29.76 o                         
  -5   1  14       3161.83       3119.20        43.43 o                         
  -3   1  14        291.82        267.01        19.67 o                         
  -1   1  14       3898.30       3645.50        45.61 o                         
   1   1  14         25.39         44.79        19.08 o                         
   3   1  14       2074.88       1992.05        40.70 o                         
   5   1  14         30.80         16.31        15.76 o                         
   7   1  14        486.61        497.54        45.76 o                         
   9   1  14        310.50        270.81        43.47 o                         
  11   1  14        875.65        855.75        70.07 o                         
 -10   2  14       1672.43       1649.42        36.68 o                         
  -8   2  14         48.10         29.08        12.23 o                         
  -6   2  14        178.91        231.18        16.50 o                         
  -4   2  14        867.59        826.49        31.77 o                         
  -2   2  14        107.52        108.67        20.54 o                         
   0   2  14        944.19        871.52        25.02 o                         
   2   2  14        160.18        115.83        20.06 o                         
   4   2  14        624.08        591.09        27.57 o                         
   6   2  14         30.71         43.54        19.16 o                         
   8   2  14        766.70        758.47        53.11 o                         
  10   2  14        420.07        375.09        22.99 o                         
 -11   3  14        605.10        606.06        19.10 o                         
  -9   3  14       2244.44       2170.65        43.80 o                         
  -7   3  14         11.97          9.72        25.78 o                         
  -5   3  14         27.06         25.38        20.54 o                         
  -3   3  14        193.28        163.80        13.09 o                         
  -1   3  14       3638.22       3486.04        48.58 o                         
   1   3  14        704.43        697.09        24.57 o                         
   3   3  14       1720.29       1636.15        37.09 o                         
   5   3  14        252.69        268.37        22.59 o                         
   7   3  14        520.95        561.44        32.97 o                         
   9   3  14          4.54          3.43        31.87 o                         
  11   3  14        776.87        774.72        32.70 o                         
 -10   4  14       1525.60       1549.61        30.55 o                         
  -8   4  14          0.12         -9.92        10.88 o                         
  -6   4  14       1547.66       1710.56        37.61 o                         
  -4   4  14         71.75         36.49        13.15 o                         
  -2   4  14       1434.51       1407.30        40.08 o                         
   0   4  14         50.65         45.57        12.82 o                         
   2   4  14       1428.67       1372.84        32.07 o                         
   4   4  14        887.98        854.30        31.22 o                         
   6   4  14        483.27        457.79        32.38 o                         
   8   4  14          8.51         20.37        18.91 o                         
  10   4  14         83.58         68.40        14.49 o                         
  -9   5  14       1154.97       1194.84        34.52 o                         
  -7   5  14       2087.58       2086.81        41.30 o                         
  -5   5  14         24.01         34.31        12.40 o                         
  -3   5  14         17.71          1.56        11.27 o                         
  -1   5  14       2720.54       2669.76        47.25 o                         
   1   5  14         40.42         37.54        11.61 o                         
   3   5  14       2960.50       2995.00        54.28 o                         
   5   5  14        204.64        206.83        19.79 o                         
   7   5  14          8.60         13.33        16.19 o                         
   9   5  14         76.90         67.90        21.03 o                         
 -10   6  14        673.09        633.47        38.39 o                         
  -8   6  14        240.12        210.91        15.99 o                         
  -6   6  14       2544.47       2451.82        48.73 o                         
  -4   6  14        396.73        379.49        25.24 o                         
  -2   6  14        744.87        803.99        28.67 o                         
   0   6  14        335.70        343.29        23.09 o                         
   2   6  14       1668.86       1657.24        38.82 o                         
   4   6  14       2230.67       2112.80        40.13 o                         
   6   6  14         74.88         78.90        18.66 o                         
   8   6  14         17.57         30.91        21.00 o                         
  10   6  14         34.48         36.41        21.24 o                         
  -9   7  14         11.52         -7.85        17.76 o                         
  -7   7  14        603.10        666.73        41.81 o                         
  -5   7  14        933.97        946.78        36.24 o                         
  -3   7  14        341.11        380.80        27.45 o                         
  -1   7  14        216.16        227.50        32.41 o                         
   1   7  14        870.45        872.59        28.08 o                         
   3   7  14        286.25        301.40        21.58 o                         
   5   7  14          0.07          9.44        18.48 o                         
   7   7  14        267.11        355.01        40.88 o                         
   9   7  14        184.51        178.78        15.38 o                         
  -8   8  14         62.57         78.81        16.49 o                         
  -6   8  14        246.46        269.81        20.50 o                         
  -4   8  14         57.14         45.22        11.45 o                         
  -2   8  14          4.57          9.62        16.94 o                         
   0   8  14          7.45         -0.06        13.19 o                         
   2   8  14         35.04         23.38        13.63 o                         
   4   8  14        431.42        364.05        23.72 o                         
   6   8  14        660.29        673.77        33.38 o                         
   8   8  14        316.08        325.32        27.19 o                         
  -7   9  14        603.58        580.19        36.95 o                         
  -5   9  14          1.34          4.46        16.85 o                         
  -3   9  14        409.83        379.02        20.24 o                         
  -1   9  14         81.11         85.56        14.38 o                         
   1   9  14        686.14        764.92        24.52 o                         
   3   9  14         17.38          4.38        14.49 o                         
   5   9  14          0.54         -8.60        22.37 o                         
   7   9  14        251.89        291.92        22.05 o                         
  -6  10  14        712.01        836.39        63.60 o                         
  -4  10  14         40.96         27.51        12.85 o                         
  -2  10  14        147.92        192.00        16.46 o                         
   0  10  14        599.19        554.99        25.29 o                         
   2  10  14         25.52         31.41        14.94 o                         
   4  10  14         49.40         40.34        11.85 o                         
   6  10  14         93.43         98.72        14.60 o                         
  -5  11  14          0.70         -0.05        22.07 o                         
  -3  11  14        397.57        384.27        19.73 o                         
  -1  11  14        190.04        200.22        16.07 o                         
   1  11  14          3.36          4.22        12.92 o                         
   3  11  14        540.83        621.54        27.30 o                         
   5  11  14        152.00        169.02        22.85 o                         
  -4  12  14          4.26         -0.16        19.24 o                         
  -2  12  14         19.37         20.48        10.79 o                         
   0  12  14          3.63          4.72        10.70 o                         
   2  12  14         12.48          4.12        10.99 o                         
   4  12  14        357.26        345.58        30.81 o                         
 -11   1  15        101.11        111.66        11.63 o                         
  -9   1  15         84.93         97.14        11.17 o                         
  -7   1  15         69.29         52.37        10.11 o                         
  -5   1  15         25.08          5.82        10.71 o                         
  -3   1  15         42.59         35.49        15.67 o                         
   1   1  15         19.90         37.74        16.19 o                         
   3   1  15       1030.95       1010.86        33.24 o                         
   5   1  15         47.50         58.32        20.50 o                         
   7   1  15        584.26        654.16        48.73 o                         
   9   1  15         77.24         92.18        27.70 o                         
  11   1  15        150.82        157.99        19.28 o                         
 -10   2  15         45.77         65.43        10.48 o                         
  -8   2  15         38.97         52.23        12.93 o                         
  -6   2  15        168.63        126.94        17.91 o                         
  -4   2  15       1114.13       1137.55        27.33 o                         
  -2   2  15        692.90        607.98        22.50 o                         
   0   2  15       2448.32       2265.25        40.17 o                         
   2   2  15         10.87         13.84        19.98 o                         
   4   2  15        192.80        149.77        16.59 o                         
   6   2  15        828.47        762.70        33.53 o                         
   8   2  15        296.02        323.61        46.16 o                         
  10   2  15         11.58          6.57        13.44 o                         
  -9   3  15        820.90        862.29        23.21 o                         
  -7   3  15        173.27        166.16        15.76 o                         
  -5   3  15        578.64        673.41        24.66 o                         
  -3   3  15         18.34         30.37        12.17 o                         
  -1   3  15         39.68         18.03        11.78 o                         
   1   3  15       1590.73       1584.82        40.74 o                         
   3   3  15       1667.65       1590.02        72.56 o                         
   5   3  15         18.63         19.59        15.64 o                         
   7   3  15        196.72        231.13        28.65 o                         
   9   3  15        116.57        131.16        16.33 o                         
 -10   4  15         14.63         11.96         8.94 o                         
  -8   4  15         24.99         40.75         9.80 o                         
  -6   4  15        332.44        394.72        24.56 o                         
  -4   4  15       2765.30       2741.92        46.46 o                         
  -2   4  15        226.97        216.32        19.91 o                         
   0   4  15        784.11        783.06        32.29 o                         
   2   4  15          1.53         -9.43        15.17 o                         
   4   4  15       2254.82       2175.27        46.66 o                         
   6   4  15         25.94         33.79        18.74 o                         
   8   4  15          2.07         26.37        16.99 o                         
  10   4  15         16.14         12.98        12.19 o                         
  -9   5  15        219.01        242.59        17.28 o                         
  -7   5  15        239.95        237.47        20.09 o                         
  -5   5  15       2457.44       2502.52        61.07 o                         
  -3   5  15        555.59        561.06        31.34 o                         
  -1   5  15          3.54         -4.60        11.02 o                         
   1   5  15         52.16         31.60        15.61 o                         
   3   5  15        818.75        821.60        29.90 o                         
   5   5  15       1004.24       1038.25        42.89 o                         
   7   5  15          2.50         29.85        15.95 o                         
   9   5  15          8.65         -1.78        14.35 o                         
  -8   6  15        206.24        207.43        16.85 o                         
  -6   6  15        296.72        328.83        23.42 o                         
  -4   6  15        740.14        821.57        34.01 o                         
  -2   6  15         87.12         97.60        15.56 o                         
   0   6  15         39.38         46.33        12.94 o                         
   2   6  15         42.86         38.60        16.49 o                         
   4   6  15       1261.44       1296.96        38.12 o                         
   6   6  15         50.19         69.30        19.59 o                         
   8   6  15        235.43        226.65        24.42 o                         
  -9   7  15        588.56        712.09        40.76 o                         
  -7   7  15         67.96         55.48        13.19 o                         
  -5   7  15        184.15        187.73        20.67 o                         
  -3   7  15        185.41        150.14        18.68 o                         
  -1   7  15        113.01        111.32        17.79 o                         
   1   7  15        677.62        692.24        25.30 o                         
   3   7  15        876.02        738.88        26.93 o                         
   5   7  15        628.44        682.81        60.37 o                         
   7   7  15        167.89        225.35        38.68 o                         
  -8   8  15          5.66        -10.60        19.84 o                         
  -6   8  15        575.14        572.97        39.43 o                         
  -4   8  15         40.57         33.44        15.38 o                         
  -2   8  15         38.89         41.78        15.08 o                         
   0   8  15         37.66         38.44        13.17 o                         
   2   8  15         44.84         25.30        10.73 o                         
   4   8  15        411.05        389.58        23.50 o                         
   6   8  15         73.56         52.33        18.74 o                         
   8   8  15         11.08        -16.06        22.63 o                         
  -7   9  15        315.24        353.14        31.11 o                         
  -5   9  15        551.78        537.09        24.42 o                         
  -3   9  15         39.19         26.27        12.36 o                         
  -1   9  15         45.71         27.20        11.44 o                         
   1   9  15       1323.69       1317.51        32.10 o                         
   3   9  15        180.40        172.86        22.18 o                         
   5   9  15         19.73         12.65        16.47 o                         
   7   9  15         42.26         73.84        23.66 o                         
  -6  10  15        183.28        141.29        27.83 o                         
  -4  10  15        982.32        994.47        29.79 o                         
  -2  10  15         90.09         80.83        13.39 o                         
   0  10  15        466.49        509.80        21.61 o                         
   2  10  15          0.09         -7.65        12.97 o                         
   4  10  15        359.73        383.09        53.33 o                         
   6  10  15         30.86         44.60        17.85 o                         
  -3  11  15        298.26        305.34        55.77 o                         
  -1  11  15        166.47        203.26        14.57 o                         
   1  11  15        627.84        683.74        27.21 o                         
   3  11  15       1254.37       1193.87       117.23 o                         
  -2  12  15         20.15        -17.93        28.14 o                         
   0  12  15        339.91        400.29        33.70 o                         
 -10   0  16        106.21         89.39        35.36 o                         
  -8   0  16       1905.51       2000.87        61.64 o                         
  -6   0  16         19.55         14.56        14.32 o                         
  -4   0  16        292.19        301.57        25.53 o                         
   2   0  16        154.74        180.49        44.69 o                         
   4   0  16       1013.56        951.39        52.94 o                         
   6   0  16          1.67         19.46        34.35 o                         
   8   0  16        244.46        375.16        64.26 o                         
  10   0  16        277.20        291.65        39.53 o                         
  -9   1  16        133.17        174.04        20.72 o                         
  -7   1  16        323.86        365.80        25.00 o                         
  -5   1  16        588.99        640.55        20.85 o                         
  -3   1  16         46.76         31.24        16.11 o                         
  -1   1  16        167.88        164.52        13.94 o                         
   1   1  16       6887.30       6707.92        73.46 o                         
   3   1  16         82.51        107.23        14.84 o                         
   5   1  16        799.51        846.68        42.35 o                         
   7   1  16        210.86        218.43        31.74 o                         
   9   1  16        219.63        256.94        17.37 o                         
 -10   2  16         16.28         31.84         9.33 o                         
  -8   2  16       1528.19       1606.81        31.82 o                         
  -6   2  16        263.50        271.36        27.19 o                         
  -4   2  16       3524.67       3572.29        47.67 o                         
  -2   2  16        557.82        586.02        22.53 o                         
   0   2  16       1282.16       1261.31        31.02 o                         
   2   2  16        402.32        442.65        23.59 o                         
   4   2  16       2081.82       2048.46        41.80 o                         
   6   2  16        680.26        651.60        34.28 o                         
   8   2  16        348.04        389.10        42.05 o                         
  10   2  16        399.88        348.45        31.99 o                         
  -9   3  16        457.15        552.43        16.91 o                         
  -7   3  16        276.12        299.87        16.83 o                         
  -5   3  16       2476.50       2505.95        39.80 o                         
  -3   3  16       1362.44       1325.49        30.34 o                         
  -1   3  16        798.02        760.18        29.03 o                         
   1   3  16        255.09        269.40        19.83 o                         
   3   3  16        977.98       1084.94        32.50 o                         
   5   3  16       1539.48       1664.29        45.86 o                         
   7   3  16         23.32          4.96        22.84 o                         
   9   3  16        382.35        380.21        32.85 o                         
  -8   4  16        128.19        141.87        11.78 o                         
  -6   4  16        773.99        814.89        25.73 o                         
  -4   4  16       1133.86       1139.42        27.98 o                         
  -2   4  16       1112.38       1154.96        34.78 o                         
   0   4  16        544.86        564.24        25.82 o                         
   2   4  16        268.75        294.88        21.83 o                         
   4   4  16        956.04        936.76        31.38 o                         
   6   4  16        141.82        179.41        34.92 o                         
   8   4  16         42.41          2.99        18.37 o                         
  -9   5  16        992.45       1093.78        54.20 o                         
  -7   5  16         35.79         32.11        10.99 o                         
  -5   5  16        757.68        803.94        29.69 o                         
  -3   5  16        113.44        117.13        15.66 o                         
  -1   5  16        155.13        161.80        15.52 o                         
   1   5  16       2191.09       2216.60        44.73 o                         
   3   5  16        112.98         78.02        27.22 o                         
   5   5  16        330.55        314.69        27.08 o                         
   7   5  16         31.65         46.99        39.46 o                         
   9   5  16        557.28        666.01        48.09 o                         
  -8   6  16        375.08        438.63        35.08 o                         
  -6   6  16         15.68         24.30        11.12 o                         
  -4   6  16        361.14        386.34        22.30 o                         
  -2   6  16          7.51         -7.19        12.76 o                         
   0   6  16       1175.31       1323.32        34.72 o                         
   2   6  16        273.30        282.63        21.93 o                         
   4   6  16         97.23        120.28        17.18 o                         
   6   6  16        146.66        118.34        18.59 o                         
   8   6  16        221.39        187.13        19.91 o                         
  -7   7  16        275.17        241.43        22.67 o                         
  -5   7  16         80.89         96.12        14.55 o                         
  -3   7  16         12.60          7.44        12.48 o                         
  -1   7  16        383.78        395.95        21.25 o                         
   1   7  16         81.56         87.14        12.51 o                         
   3   7  16        111.94        134.71        15.29 o                         
   5   7  16        115.48        110.95        20.21 o                         
   7   7  16          0.44        -10.86        13.20 o                         
  -6   8  16         12.50         23.05        15.79 o                         
  -4   8  16        356.25        380.68        32.15 o                         
  -2   8  16        211.94        210.73        19.02 o                         
   0   8  16          2.25         13.04        11.06 o                         
   2   8  16        745.60        791.46        31.27 o                         
   4   8  16        228.03        284.69        21.70 o                         
   6   8  16        355.93        346.38        20.01 o                         
  -5   9  16         58.83         43.70        15.05 o                         
  -3   9  16        430.83        451.97        26.00 o                         
  -1   9  16          0.83         -7.64        10.21 o                         
   1   9  16         22.00          2.91        13.15 o                         
   3   9  16         99.77         60.22        16.19 o                         
   5   9  16        544.56        579.26        28.55 o                         
  -4  10  16        286.16        320.68        34.61 o                         
  -2  10  16         14.96          6.27        10.15 o                         
   0  10  16          0.43        -10.65        10.65 o                         
   2  10  16          2.51          8.80        12.58 o                         
   4  10  16         98.58        104.33        19.84 o                         
  -1  11  16        144.34        118.81        19.71 o                         
   1  11  16        148.72        136.99        26.33 o                         
  -9   1  17         17.43         21.81         8.32 o                         
  -7   1  17        704.07        695.77        31.83 o                         
  -5   1  17        361.54        373.90        16.87 o                         
  -3   1  17       1035.94       1090.13        25.01 o                         
  -1   1  17        153.90        162.30        13.60 o                         
   1   1  17        147.73        165.14        13.88 o                         
   3   1  17          2.09          7.89        12.40 o                         
   5   1  17         85.51         83.98        31.00 o                         
   7   1  17         42.46         15.35        21.19 o                         
   9   1  17          1.48         -4.31        24.01 o                         
  -8   2  17          2.03        -10.07        10.07 o                         
  -6   2  17        411.57        480.25        21.50 o                         
  -4   2  17         34.45         15.59        10.39 o                         
  -2   2  17         29.30         29.90        11.20 o                         
   0   2  17        628.30        639.24        21.58 o                         
   2   2  17        151.30        141.81        15.24 o                         
   4   2  17        432.78        501.34        29.05 o                         
   6   2  17         43.69         88.35        29.53 o                         
   8   2  17         97.68         90.43        14.12 o                         
  -9   3  17        102.03        103.03        18.28 o                         
  -7   3  17        727.44        755.70        20.32 o                         
  -5   3  17          4.62         -4.20         9.20 o                         
  -3   3  17       1289.55       1341.81        29.85 o                         
  -1   3  17        792.99        888.49        36.84 o                         
   1   3  17        312.06        282.01        17.74 o                         
   3   3  17        159.63        142.71        14.85 o                         
   5   3  17        443.99        476.01        29.43 o                         
   7   3  17         22.63         15.48        18.68 o                         
  -8   4  17        219.45        216.25        17.37 o                         
  -6   4  17         20.70         22.69         9.78 o                         
  -4   4  17        538.38        549.37        22.00 o                         
  -2   4  17       1179.55       1221.00        31.71 o                         
   0   4  17        890.74        997.94        28.33 o                         
   2   4  17        928.22        935.21        28.67 o                         
   4   4  17         59.94         48.56        14.72 o                         
   6   4  17        496.89        550.34        33.46 o                         
   8   4  17         30.72         14.25        18.16 o                         
  -7   5  17        665.85        673.56        27.31 o                         
  -5   5  17        346.91        333.69        16.61 o                         
  -3   5  17        891.84        951.18        28.47 o                         
  -1   5  17         19.93         24.02        13.54 o                         
   1   5  17        839.64        831.47        29.06 o                         
   3   5  17        613.32        637.90        23.65 o                         
   5   5  17        372.82        312.23        29.67 o                         
   7   5  17          0.88         12.48        16.87 o                         
  -6   6  17          0.51          3.79         9.11 o                         
  -4   6  17         35.51         27.05        10.13 o                         
  -2   6  17         89.92         92.01        14.16 o                         
   0   6  17        103.31        104.84        14.81 o                         
   2   6  17        189.99        217.48        20.04 o                         
   4   6  17        254.59        237.39        32.11 o                         
   6   6  17         87.05         89.19        15.42 o                         
  -5   7  17         72.38         80.38        12.82 o                         
  -3   7  17         34.89         25.89        10.80 o                         
  -1   7  17        313.86        328.00        18.47 o                         
   1   7  17         53.10         47.35        11.40 o                         
   3   7  17        243.33        258.25        37.56 o                         
   5   7  17         34.16         40.10        12.43 o                         
  -6   8  17          7.57        -16.39        16.39 o                         
  -4   8  17         26.44         12.31        10.52 o                         
  -2   8  17        385.38        422.66        19.13 o                         
   0   8  17         10.15          2.33        10.19 o                         
   2   8  17        573.96        598.39        23.60 o                         
   4   8  17        170.73        145.27        19.54 o                         
  -3   9  17        325.60        318.15        22.62 o                         
  -1   9  17         45.59         35.71        11.27 o                         
   1   9  17        327.87        339.17        27.16 o                         
   3   9  17        254.57        256.70        80.47 o                         
  -2  10  17        103.06        109.64        31.78 o                         
   0  10  17        330.06        369.78        34.73 o                         
   2  10  17        311.60        353.87        44.16 o                         
  -8   0  18        328.34        346.50        36.28 o                         
  -6   0  18       1121.58       1224.85        31.95 o                         
  -4   0  18       1262.67       1388.99        36.40 o                         
  -2   0  18       4735.00       4837.57        87.18 o                         
   0   0  18        451.32        422.78        28.13 o                         
   2   0  18        476.67        477.78        57.21 o                         
   4   0  18         50.01         44.80        22.94 o                         
   6   0  18        751.51        748.70        71.76 o                         
   8   0  18         15.87         12.95        27.73 o                         
  -7   1  18       1295.23       1263.01        26.86 o                         
  -5   1  18        229.21        229.86        11.89 o                         
  -3   1  18        698.36        725.09        20.25 o                         
  -1   1  18          2.52         -0.29        15.22 o                         
   1   1  18          8.52         -0.72        11.44 o                         
   3   1  18       2567.34       2612.59        48.45 o                         
   5   1  18        648.11        666.66        42.52 o                         
   7   1  18        293.10        257.10        40.75 o                         
  -8   2  18         68.82         76.47        19.90 o                         
  -6   2  18       1830.80       1748.80        48.23 o                         
  -4   2  18         12.91         25.14        10.13 o                         
  -2   2  18         72.42         72.68        11.10 o                         
   0   2  18        185.83        201.94        22.92 o                         
   2   2  18       1631.96       1726.93        33.70 o                         
   4   2  18         23.91         26.69        15.17 o                         
   6   2  18        415.63        330.99        39.87 o                         
  -7   3  18       1159.31       1234.68       122.29 o                         
  -5   3  18        380.98        376.73        16.19 o                         
  -3   3  18        185.97        196.18        14.62 o                         
  -1   3  18        358.77        402.21        17.78 o                         
   1   3  18        786.07        848.88        28.53 o                         
   3   3  18       1566.87       1678.03        41.06 o                         
   5   3  18         78.02         76.80        19.05 o                         
   7   3  18         74.02         93.02        29.11 o                         
  -6   4  18        892.40        893.64        32.74 o                         
  -4   4  18          8.31          1.91         9.80 o                         
  -2   4  18         21.42         38.40        12.48 o                         
   0   4  18        269.10        288.47        16.90 o                         
   2   4  18       1602.08       1722.04        36.06 o                         
   4   4  18        238.53        292.78        23.16 o                         
   6   4  18        275.77        341.78        48.15 o                         
  -5   5  18        416.20        440.07        18.07 o                         
  -3   5  18        710.19        691.65        23.08 o                         
  -1   5  18        183.85        209.57        15.95 o                         
   1   5  18        512.45        543.48        20.20 o                         
   3   5  18        864.67        953.10        27.25 o                         
   5   5  18        129.59        169.54        27.43 o                         
  -6   6  18        263.15        190.75        26.99 o                         
  -4   6  18        395.80        368.65        17.51 o                         
  -2   6  18       1665.52       1741.81        35.76 o                         
   0   6  18        279.51        278.39        24.09 o                         
   2   6  18        257.60        255.99        16.17 o                         
   4   6  18        276.68        274.14        22.99 o                         
   6   6  18        279.43        292.41        45.74 o                         
  -5   7  18         21.39         -1.66        18.07 o                         
  -3   7  18        394.16        376.90        20.09 o                         
  -1   7  18        218.19        256.51        14.91 o                         
   1   7  18         16.02         31.68         9.98 o                         
   3   7  18        236.18        247.72        22.07 o                         
   5   7  18        407.72        352.05        43.89 o                         
  -2   8  18          8.29          7.81        10.98 o                         
   0   8  18         34.95         32.03        13.37 o                         
   2   8  18         13.84          5.73        17.32 o                         
  -5   1  19          6.92         -0.49         7.73 o                         
  -3   1  19        894.38        963.88        23.02 o                         
  -1   1  19        800.40        862.55        26.67 o                         
   1   1  19        140.99        139.08        13.26 o                         
   3   1  19         21.06         29.82        12.08 o                         
   5   1  19        196.92        205.89        26.06 o                         
  -6   2  19        493.64        439.79        27.13 o                         
  -4   2  19          1.57          0.63         8.50 o                         
  -2   2  19        218.62        219.10        17.71 o                         
   0   2  19        111.09        119.90        13.08 o                         
   2   2  19         17.29         16.54        12.33 o                         
   4   2  19         16.89         24.25        15.19 o                         
   6   2  19        262.67        312.83        53.07 o                         
  -5   3  19        447.03        503.14        18.20 o                         
  -3   3  19        186.50        201.11        19.24 o                         
  -1   3  19        303.38        314.14        17.92 o                         
   1   3  19        315.28        301.71        17.27 o                         
   3   3  19          1.57         12.21        14.93 o                         
   5   3  19          3.38         -5.21        23.22 o                         
  -4   4  19          0.34         -7.69         7.69 o                         
  -2   4  19        249.60        247.72        14.62 o                         
   0   4  19         25.76         15.57         9.11 o                         
   2   4  19        385.02        407.15        19.48 o                         
   4   4  19         75.30         66.16        20.99 o                         
  -5   5  19        833.05        780.27        41.03 o                         
  -3   5  19         17.42         26.41         9.49 o                         
  -1   5  19         35.02         40.63         8.39 o                         
   1   5  19        129.26        165.57        18.09 o                         
   3   5  19        525.04        506.54        29.25 o                         
  -4   6  19        116.21        135.00        28.62 o                         
  -2   6  19        479.58        489.78        21.64 o                         
   0   6  19        150.25        185.99        12.53 o                         
   2   6  19        539.97        559.82        36.80 o                         
  -1   7  19         95.86        103.13        12.26 o                         
   1   7  19         20.08         25.48        19.92 o                         
  -4   0  20         95.23         99.57        13.14 o                         
  -2   0  20        546.74        579.04        30.77 o                         
   0   0  20        215.30        267.63        24.76 o                         
   2   0  20        169.84        213.45        28.62 o                         
   4   0  20       1071.40       1103.65        76.29 o                         
  -3   1  20        102.99         93.36        10.61 o                         
  -1   1  20        680.62        732.74        24.20 o                         
   1   1  20        150.85        117.80        13.27 o                         
   3   1  20         50.32         39.55        37.33 o                         
  -4   2  20       1247.68       1235.67        32.97 o                         
  -2   2  20        279.28        311.00        18.43 o                         
   0   2  20        781.99        788.14        22.16 o                         
   2   2  20          0.40         -4.76         9.82 o                         
   4   2  20        520.14        590.24        59.24 o                         
  -3   3  20          2.99         -9.36         9.36 o                         
  -1   3  20        464.26        472.47        20.78 o                         
   1   3  20         58.62         67.88        12.46 o                         
   3   3  20          1.47         23.10        22.63 o                         
  -2   4  20        257.72        289.06        21.38 o                         
   0   4  20        117.26        121.62        11.66 o                         
   2   4  20         49.72         48.08        10.20 o                         
  -1   5  20        516.14        500.76        19.20 o                         
   1   5  20         39.18         51.96        12.78 o                         
                                                                                
