# Supplementary material for: Crystal structures of two bis-carbamoyl­methyl­phosphine oxide (CMPO) compounds
Source: Acta Crystallogr E Crystallogr Commun. 2019 Jun 14;75(Pt 7):991–6. doi: 10.1107/S205698901900820X (PMC6659340; doi:10.1107/S205698901900820X)
Supplement: Supplementary file 4 [file e-75-00991-IIsup3.hkl]

data_II                                                                         
_shelx_title ' '                                                                
_shelx_refln_list_code          4                                               
_shelx_F_calc_maximum      182.97                                               
_exptl_crystal_F_000       888.00                                               
_reflns_d_resolution_high  0.8098                                               
                                                                                
loop_                                                                           
 _space_group_symop_operation_xyz                                               
 'x, y, z'                                                                      
 '-x+1/2, -y, z+1/2'                                                            
 'x+1/2, -y+1/2, -z'                                                            
 '-x, y+1/2, -z+1/2'                                                            
 '-x, -y, -z'                                                                   
 'x-1/2, y, -z-1/2'                                                             
 '-x-1/2, y-1/2, z'                                                             
 'x, -y-1/2, z-1/2'                                                             
                                                                                
_cell_length_a     8.9401                                                       
_cell_length_b    15.0535                                                       
_cell_length_c    15.7314                                                       
_cell_angle_alpha  90.000                                                       
_cell_angle_beta   90.000                                                       
_cell_angle_gamma  90.000                                                       
                                                                                
_shelx_F_squared_multiplier     1.000                                           
                                                                                
loop_                                                                           
 _refln_index_h                                                                 
 _refln_index_k                                                                 
 _refln_index_l                                                                 
 _refln_F_squared_calc                                                          
 _refln_F_squared_meas                                                          
 _refln_F_squared_sigma                                                         
 _refln_observed_status                                                         
   2   0   0         45.82         65.96         2.76 o                         
   4   0   0         54.74         19.11         3.45 o                         
   6   0   0       3369.78       3739.68        88.35 o                         
   8   0   0       1194.63       1140.45        35.40 o                         
  10   0   0       1050.70       1136.68        22.12 o                         
   2   1   0       2204.60       2331.85        31.21 o                         
   4   1   0        140.08        139.38         5.75 o                         
   6   1   0        253.29        220.26         7.21 o                         
   8   1   0         63.11         84.92         6.05 o                         
  10   1   0         22.72         16.17         2.88 o                         
   0   2   0         19.57         29.45         1.57 o                         
   2   2   0       7510.69       7337.90       109.68 o                         
   4   2   0       4595.66       4846.02        91.94 o                         
   6   2   0         91.73        128.77         6.27 o                         
   8   2   0        888.25        863.27        13.45 o                         
  10   2   0         15.75         18.90         2.75 o                         
   2   3   0       3200.44       3015.46        62.59 o                         
   4   3   0        410.80        501.60        12.92 o                         
   6   3   0        236.03        242.50         9.71 o                         
   8   3   0       1606.31       1564.85        18.99 o                         
  10   3   0          0.42         -0.99         2.08 o                         
   0   4   0       2791.24       3458.32        89.61 o                         
   2   4   0       9758.42       9941.69       210.90 o                         
   4   4   0         29.96         29.33         3.16 o                         
   6   4   0         13.28         12.85         2.82 o                         
   8   4   0        146.22        145.45         4.75 o                         
  10   4   0         55.41         61.73         4.95 o                         
   2   5   0       3740.53       4288.05        72.18 o                         
   4   5   0        932.34        955.48        19.41 o                         
   6   5   0        148.33        153.36         5.00 o                         
   8   5   0          2.34          6.50         1.35 o                         
  10   5   0          7.92         14.45         2.41 o                         
   0   6   0        171.49        144.75         5.01 o                         
   2   6   0        265.81        230.22         6.42 o                         
   4   6   0      10298.21      10005.26       207.10 o                         
   6   6   0       2386.45       2292.24        32.40 o                         
   8   6   0        383.66        425.62         6.62 o                         
  10   6   0        760.51        779.67        16.17 o                         
   2   7   0       3085.35       3261.13        81.30 o                         
   4   7   0        204.96        241.56         9.40 o                         
   6   7   0         92.39         90.55         3.33 o                         
   8   7   0         58.07         52.53         2.66 o                         
  10   7   0         57.39         68.99         4.09 o                         
   0   8   0        680.97        712.16        17.86 o                         
   2   8   0       1315.91       1171.33        19.45 o                         
   4   8   0       1721.22       1639.87        38.22 o                         
   6   8   0       1268.96       1174.18        18.81 o                         
   8   8   0        465.29        442.55         7.58 o                         
   2   9   0          0.49          4.41         1.12 o                         
   6   9   0        479.64        491.60        24.91 o                         
   8   9   0         18.04         12.23         3.92 o                         
   0  10   0       4904.25       5017.67       108.72 o                         
   2  10   0       1676.08       1836.14        30.23 o                         
   4  10   0        649.86        605.36        16.06 o                         
   6  10   0        124.50        134.07         7.42 o                         
   8  10   0        290.03        300.90        11.03 o                         
   2  11   0        558.58        589.77        11.82 o                         
   4  11   0        952.40        881.54        20.84 o                         
   6  11   0        381.40        425.48        18.17 o                         
   8  11   0          0.77          3.54         1.57 o                         
   0  12   0       1632.43       1601.64        38.85 o                         
   2  12   0        384.94        393.55        11.86 o                         
   4  12   0        504.73        471.73        14.89 o                         
   6  12   0        416.91        405.42        16.92 o                         
   8  12   0         45.22         55.23         3.83 o                         
   2  13   0       3021.07       2842.63        34.00 o                         
   4  13   0        248.19        240.54        10.91 o                         
   6  13   0         28.03         23.81         4.39 o                         
   0  14   0         14.37         18.49         3.13 o                         
   2  14   0       2758.88       2743.62        29.76 o                         
   4  14   0        479.99        459.88        14.75 o                         
   6  14   0        292.20        303.28        12.85 o                         
   2  15   0        339.33        364.06        17.72 o                         
   4  15   0          7.86          7.25         8.30 o                         
   6  15   0        134.83        158.54         7.83 o                         
   0  16   0          0.01         -5.01         5.95 o                         
   2  16   0        122.46        155.78        25.06 o                         
   4  16   0         52.67         60.57         5.02 o                         
   2  17   0          6.69          5.26         3.51 o                         
   0  18   0         34.88         46.68         8.15 o                         
   2  18   0         15.58         23.81         8.46 o                         
   1   1   1       4145.60       4267.03        45.19 o                         
   2   1   1       1299.10       1331.57        15.01 o                         
   3   1   1        802.83        874.54        13.24 o                         
   4   1   1        121.77        121.31         3.75 o                         
   5   1   1       1196.60       1125.11        16.57 o                         
   6   1   1        148.05        176.81         4.41 o                         
   7   1   1       1165.52       1115.28        10.77 o                         
   8   1   1          8.85         13.44         1.54 o                         
   9   1   1        170.54        166.95         4.59 o                         
  10   1   1          0.66         -0.28         1.22 o                         
  11   1   1         66.02         73.94         5.01 o                         
   0   2   1      13404.94      11431.08      1055.86 o                         
   1   2   1       1613.91       1618.61        17.56 o                         
   2   2   1       4762.53       4785.44        51.01 o                         
   3   2   1        805.55        851.17        12.92 o                         
   4   2   1        629.61        650.99        11.11 o                         
   5   2   1        261.41        313.31        14.41 o                         
   6   2   1        280.96        312.31         7.72 o                         
   7   2   1        228.37        244.85         3.60 o                         
   8   2   1        139.26        123.25         3.14 o                         
   9   2   1        111.85         96.17         3.73 o                         
  10   2   1         20.84         27.39         2.15 o                         
   1   3   1      19680.05      18633.14       239.91 o                         
   2   3   1       1127.78       1128.25        14.17 o                         
   3   3   1      12906.54      12553.63       187.82 o                         
   4   3   1         38.67         26.02         2.53 o                         
   6   3   1         76.45         97.45         5.64 o                         
   7   3   1       3046.14       2913.10        20.06 o                         
   8   3   1         13.35         11.68         1.51 o                         
   9   3   1        611.50        637.17        10.10 o                         
  10   3   1         42.35         35.80         2.11 o                         
   0   4   1       1404.57       1540.45        23.45 o                         
   1   4   1       2363.31       2328.27        30.93 o                         
   2   4   1       3412.04       3307.62        44.05 o                         
   3   4   1       1293.65       1341.24        22.58 o                         
   4   4   1        337.48        277.84         6.39 o                         
   5   4   1        153.67        168.67         6.74 o                         
   6   4   1        203.38        179.69         5.76 o                         
   7   4   1         66.70         67.59         2.30 o                         
   8   4   1        669.99        667.74         7.39 o                         
   9   4   1         58.08         65.92         2.30 o                         
  10   4   1        117.70        113.54         3.36 o                         
   1   5   1       2165.05       2173.32        21.92 o                         
   2   5   1       6232.90       6537.43        85.57 o                         
   3   5   1       1687.95       2009.83        21.27 o                         
   4   5   1         41.43         47.00         2.90 o                         
   5   5   1        560.35        521.88        11.96 o                         
   6   5   1          2.00          1.03         1.82 o                         
   7   5   1       1481.42       1316.26        10.21 o                         
   8   5   1        306.51        297.06         3.97 o                         
   9   5   1         99.13        109.53         3.26 o                         
  10   5   1          3.08          5.84         1.55 o                         
   0   6   1        169.94        193.55         4.32 o                         
   1   6   1        798.96        909.21        27.03 o                         
   2   6   1       1036.57       1070.81        15.52 o                         
   3   6   1         45.08         67.16         4.01 o                         
   4   6   1         40.77         56.65         3.54 o                         
   5   6   1        587.61        617.04        13.40 o                         
   6   6   1         12.77         13.16         1.40 o                         
   7   6   1        200.12        194.43         3.49 o                         
   8   6   1        222.35        218.30         3.27 o                         
   9   6   1        317.17        301.21         4.81 o                         
  10   6   1          5.35          6.19         1.26 o                         
   1   7   1         37.83         49.51         1.67 o                         
   2   7   1         48.90         54.75         2.31 o                         
   3   7   1          1.91          1.90         0.89 o                         
   4   7   1          0.88          4.23         1.99 o                         
   5   7   1        532.47        517.14        11.74 o                         
   6   7   1         39.59         27.03         1.62 o                         
   7   7   1         47.41         36.53         2.18 o                         
   8   7   1          7.92          6.75         1.15 o                         
   9   7   1          6.75          9.54         1.21 o                         
  10   7   1         93.87         93.53         3.48 o                         
   0   8   1        736.38        751.56        13.47 o                         
   1   8   1         93.12        101.47         2.31 o                         
   2   8   1        136.21        124.13         2.81 o                         
   3   8   1         23.89         27.00         2.20 o                         
   4   8   1       1676.46       1753.74        28.69 o                         
   5   8   1        378.87        428.09         9.81 o                         
   6   8   1        164.16        166.85         4.27 o                         
   7   8   1          0.53         -0.55         1.08 o                         
   8   8   1        112.66        113.29         2.80 o                         
   9   8   1         15.15         19.20         1.41 o                         
   1   9   1         58.44         41.54         1.73 o                         
   2   9   1          0.96          7.56         3.18 o                         
   3   9   1       1827.97       1917.24        27.91 o                         
   4   9   1          0.16          4.70         2.19 o                         
   5   9   1       1347.34       1328.41        14.04 o                         
   6   9   1         79.15         88.81         3.86 o                         
   7   9   1        326.36        348.40         7.17 o                         
   8   9   1          8.06          8.65         1.53 o                         
   9   9   1        145.02        160.34         3.09 o                         
   0  10   1        777.90        820.23        15.17 o                         
   1  10   1        482.60        536.21         7.71 o                         
   2  10   1        328.20        317.95         5.15 o                         
   3  10   1        611.29        641.15         8.01 o                         
   4  10   1        544.07        522.89         9.05 o                         
   5  10   1        111.01         93.40         5.31 o                         
   6  10   1        205.19        208.83         6.30 o                         
   7  10   1         26.16         22.42         2.44 o                         
   8  10   1          0.98          2.47         1.46 o                         
   9  10   1         28.87         25.82         1.72 o                         
   1  11   1        806.09        798.15        10.70 o                         
   2  11   1        104.31         98.91         2.70 o                         
   3  11   1       2038.01       1974.12        19.19 o                         
   4  11   1         17.79         14.52         3.51 o                         
   5  11   1       2020.55       1907.18        25.57 o                         
   6  11   1          4.80          7.39         2.70 o                         
   7  11   1         29.20         33.03         2.65 o                         
   8  11   1          8.91         12.70         1.40 o                         
   0  12   1          7.44          6.87         1.65 o                         
   1  12   1        196.85        194.68         4.04 o                         
   2  12   1        399.23        421.34         8.58 o                         
   3  12   1        946.86        918.19         9.96 o                         
   4  12   1        111.45         91.81         6.88 o                         
   5  12   1         34.37         41.44         4.02 o                         
   6  12   1         18.59         21.15         3.52 o                         
   7  12   1          5.52          1.79         2.41 o                         
   8  12   1          7.17          5.41         1.22 o                         
   1  13   1        132.12        128.95         3.34 o                         
   2  13   1        244.11        237.21         4.19 o                         
   3  13   1          6.29          9.66         1.98 o                         
   4  13   1         32.76         38.94         3.98 o                         
   5  13   1        442.85        450.33         9.74 o                         
   6  13   1          0.09          0.31         1.77 o                         
   7  13   1          3.19          3.40         1.65 o                         
   0  14   1        491.28        455.14        10.63 o                         
   1  14   1        380.97        364.94         9.19 o                         
   2  14   1          1.98          7.90         2.67 o                         
   3  14   1         92.33         97.59         5.20 o                         
   4  14   1          2.31          7.98         4.34 o                         
   5  14   1        249.41        270.21        10.50 o                         
   6  14   1         81.50         79.01         4.76 o                         
   7  14   1          2.04          0.70         1.87 o                         
   1  15   1         30.65         32.66         2.48 o                         
   2  15   1        201.64        218.27         6.79 o                         
   3  15   1        467.83        492.65         8.52 o                         
   4  15   1          6.83          7.44         3.50 o                         
   5  15   1         60.26         57.70         7.83 o                         
   6  15   1         13.48         18.18         2.66 o                         
   0  16   1        197.76        195.51        12.85 o                         
   1  16   1         83.06         82.64         9.63 o                         
   2  16   1          9.14         10.70         2.69 o                         
   3  16   1        142.43        130.85        12.87 o                         
   4  16   1        172.94        169.91         5.30 o                         
   5  16   1         40.46         39.76         6.58 o                         
   1  17   1        691.63        699.59        11.40 o                         
   2  17   1          0.36          3.17         4.11 o                         
   3  17   1          0.54         22.56         8.77 o                         
   0  18   1          5.27         -1.40         4.98 o                         
   1  18   1         20.11         22.43         7.99 o                         
   2  18   1          5.39         21.52         5.84 o                         
   0   0   2      24406.73      21335.51       550.80 o                         
   1   0   2       8049.48       7774.03       142.23 o                         
   2   0   2       7123.29       7034.97       129.49 o                         
   3   0   2       1871.36       1960.07        54.83 o                         
   4   0   2        180.42        170.38        11.12 o                         
   5   0   2       1051.69       1011.96        14.46 o                         
   6   0   2        189.89        456.81        12.85 o                         
   7   0   2        302.43        263.04         4.67 o                         
   8   0   2        731.51        756.98        13.20 o                         
   9   0   2         46.00         32.27         4.65 o                         
  10   0   2        550.43        607.88        13.87 o                         
   1   1   2      29389.77      27526.82       356.04 o                         
   2   1   2          0.64          8.66         1.91 o                         
   3   1   2        438.06        383.61        10.08 o                         
   4   1   2          4.62          5.36         1.93 o                         
   5   1   2        705.84        699.64        14.77 o                         
   6   1   2        510.27        579.09         8.83 o                         
   7   1   2        492.29        481.79         5.84 o                         
   8   1   2         22.27         22.99         1.81 o                         
   9   1   2        505.90        538.66         7.94 o                         
  10   1   2         29.81         37.83         2.30 o                         
   0   2   2       2096.58       2154.29        40.10 o                         
   1   2   2       3017.64       2760.75        36.54 o                         
   2   2   2        251.46        293.64         6.60 o                         
   3   2   2        173.91        171.01         5.87 o                         
   4   2   2         16.34         31.19         3.21 o                         
   5   2   2         13.50         26.63         4.70 o                         
   6   2   2        391.29        391.17        12.06 o                         
   7   2   2         96.87         92.77         2.40 o                         
   8   2   2         53.76         56.83         2.20 o                         
   9   2   2         87.16         81.35         3.12 o                         
  10   2   2          0.24          2.08         1.27 o                         
   1   3   2        671.35        703.30         9.13 o                         
   2   3   2       1514.05       1665.30        37.67 o                         
   3   3   2        464.11        483.94        16.29 o                         
   4   3   2        345.58        366.61        10.61 o                         
   6   3   2         28.72         53.23         3.87 o                         
   7   3   2        349.39        328.60         4.02 o                         
   8   3   2        648.09        594.18         6.29 o                         
   9   3   2        209.87        212.45         4.90 o                         
  10   3   2          2.50          3.31         1.28 o                         
   0   4   2        462.49        401.76         8.53 o                         
   1   4   2       3148.56       3174.07        37.09 o                         
   2   4   2         47.56         51.06         2.82 o                         
   3   4   2         72.88         73.83         3.61 o                         
   4   4   2        196.87        288.09         6.68 o                         
   5   4   2         24.93         38.54         3.77 o                         
   6   4   2         59.94         57.33         3.81 o                         
   7   4   2        882.65        885.18         8.66 o                         
   8   4   2        131.31        142.39         3.32 o                         
   9   4   2          2.46          3.61         1.40 o                         
  10   4   2          5.86         10.65         1.26 o                         
   1   5   2        629.83        618.75         7.76 o                         
   2   5   2       2521.89       2842.69        34.42 o                         
   3   5   2       5057.85       5033.95        56.29 o                         
   4   5   2        399.37        474.25         9.28 o                         
   5   5   2       2809.73       2684.92        43.42 o                         
   6   5   2        307.42        310.51         5.97 o                         
   7   5   2        913.54        884.17         7.65 o                         
   8   5   2          7.77         10.43         1.16 o                         
   9   5   2        209.01        227.96         3.91 o                         
  10   5   2          0.06          2.42         0.99 o                         
   0   6   2        475.40        530.20         9.52 o                         
   1   6   2       3065.89       3301.46        77.74 o                         
   2   6   2       1580.69       1706.21        20.58 o                         
   3   6   2       1749.75       1883.86        20.31 o                         
   4   6   2       1402.03       1416.45        29.14 o                         
   5   6   2        104.56        104.88         3.76 o                         
   6   6   2       1040.02        976.91        10.87 o                         
   7   6   2         91.12         94.22         2.53 o                         
   8   6   2         35.84         39.39         1.70 o                         
   9   6   2         42.56         45.05         2.19 o                         
  10   6   2        120.25        127.59         3.48 o                         
   1   7   2        115.54        117.76         2.43 o                         
   2   7   2         62.53         59.92         2.22 o                         
   3   7   2       2552.99       2297.15        27.69 o                         
   4   7   2        102.52        129.43         5.10 o                         
   5   7   2       1179.85       1176.57        15.55 o                         
   6   7   2        284.79        268.92         4.50 o                         
   7   7   2        795.68        733.35         7.79 o                         
   8   7   2          0.19          0.45         1.10 o                         
   9   7   2        342.51        353.59         4.81 o                         
  10   7   2         19.97         30.24         1.82 o                         
   0   8   2          0.61          3.29         1.11 o                         
   1   8   2        823.99        860.26        10.70 o                         
   2   8   2          0.57          1.15         0.66 o                         
   3   8   2        224.12        208.41         5.21 o                         
   4   8   2       2847.59       2721.73        60.47 o                         
   5   8   2         31.43         41.41         2.86 o                         
   6   8   2        148.20        133.76         4.13 o                         
   7   8   2         18.83         24.58         1.81 o                         
   8   8   2        133.79        116.23         2.63 o                         
   9   8   2        175.53        184.51         4.31 o                         
   1   9   2       1767.73       1850.76        21.30 o                         
   2   9   2        116.58        106.33         2.50 o                         
   3   9   2         84.58         81.27         4.20 o                         
   4   9   2         89.61         81.77         5.33 o                         
   5   9   2        672.62        614.41         8.27 o                         
   6   9   2        424.44        379.19         6.70 o                         
   7   9   2          6.17          4.41         1.18 o                         
   8   9   2          3.80          4.50         1.42 o                         
   9   9   2          1.32          1.13         0.82 o                         
   0  10   2       1519.16       1437.98        24.37 o                         
   1  10   2       1242.00       1303.22        15.84 o                         
   2  10   2          8.04         16.50         4.13 o                         
   3  10   2        100.14         85.83         3.21 o                         
   4  10   2        249.33        250.69         6.11 o                         
   5  10   2        129.31        122.07         6.32 o                         
   6  10   2          0.94          1.70         2.07 o                         
   7  10   2          7.56          9.33         1.93 o                         
   8  10   2         54.10         56.00         2.46 o                         
   9  10   2         12.58         12.13         2.12 o                         
   1  11   2        615.45        635.17         9.05 o                         
   2  11   2         31.86         31.71         2.05 o                         
   3  11   2        341.72        336.38         6.08 o                         
   4  11   2        360.14        343.23         7.82 o                         
   5  11   2        387.04        406.75         7.04 o                         
   6  11   2        177.60        172.74         6.80 o                         
   7  11   2         46.35         49.06         3.72 o                         
   8  11   2          4.06          0.55         1.09 o                         
   0  12   2        424.52        429.62         8.85 o                         
   1  12   2        929.17        857.68        10.82 o                         
   2  12   2         47.76         38.87         3.02 o                         
   3  12   2        452.53        398.70         5.94 o                         
   4  12   2         18.38         18.18         1.65 o                         
   5  12   2          6.00          6.57         4.71 o                         
   6  12   2        314.73        322.88        10.86 o                         
   7  12   2          0.32         -0.10         1.96 o                         
   8  12   2         49.25         45.99         2.48 o                         
   1  13   2        651.98        682.61         9.26 o                         
   2  13   2        379.80        372.10         5.33 o                         
   3  13   2       1743.13       1669.31        14.93 o                         
   4  13   2         48.53         59.87         4.81 o                         
   5  13   2        140.38        132.47         6.92 o                         
   6  13   2         14.58          7.95         2.71 o                         
   7  13   2        269.89        265.34         7.86 o                         
   0  14   2        371.53        356.87         7.97 o                         
   1  14   2        300.64        309.41         4.91 o                         
   2  14   2        384.46        396.10         7.76 o                         
   3  14   2          2.85          7.01         1.97 o                         
   4  14   2         56.68         64.65        14.70 o                         
   5  14   2        108.24        122.07         6.75 o                         
   6  14   2         78.86         70.60         6.42 o                         
   7  14   2          3.84          5.90         1.43 o                         
   1  15   2         15.46         13.88         2.16 o                         
   2  15   2        292.10        288.97         7.30 o                         
   3  15   2        148.93        140.02        12.56 o                         
   4  15   2         28.73         37.39         3.59 o                         
   5  15   2        137.88        133.62         6.19 o                         
   6  15   2          0.09          2.19         1.50 o                         
   0  16   2          3.34          6.55         5.26 o                         
   1  16   2         19.19         22.54         3.03 o                         
   2  16   2        101.48         93.46         9.60 o                         
   3  16   2          1.22          6.39         5.56 o                         
   4  16   2         18.85         23.80         3.48 o                         
   5  16   2         84.00         93.37         6.58 o                         
   1  17   2         38.19         53.08         3.92 o                         
   2  17   2         23.05         23.03         3.15 o                         
   3  17   2          3.09          9.58         5.72 o                         
   0  18   2         86.59         93.27         8.25 o                         
   1  18   2          2.21         15.72         5.93 o                         
   2  18   2          3.73         20.84         5.53 o                         
   1   1   3       8022.11       7890.83       102.49 o                         
   2   1   3       1005.78       1033.09        21.49 o                         
   3   1   3         96.64        119.37         5.10 o                         
   4   1   3       3322.27       3376.35        40.22 o                         
   5   1   3          1.60          1.88         1.88 o                         
   6   1   3        463.05        537.72        16.92 o                         
   7   1   3       1011.16       1035.63         9.67 o                         
   8   1   3        172.60        180.42         3.57 o                         
   9   1   3         98.37        105.55         3.70 o                         
  10   1   3          2.70          4.29         1.39 o                         
   0   2   3      11064.16      11180.18       288.25 o                         
   1   2   3      17246.53      16629.72       385.30 o                         
   2   2   3       8948.68       8556.97       128.37 o                         
   3   2   3       1403.72       1515.49        31.24 o                         
   4   2   3       1976.80       1851.17        38.32 o                         
   5   2   3          0.41          2.19         1.99 o                         
   6   2   3        740.37        774.73        15.37 o                         
   7   2   3         14.60         20.46         1.42 o                         
   8   2   3        736.67        745.75         7.22 o                         
   9   2   3          0.02         -1.66         1.66 o                         
  10   2   3        207.78        230.33         5.44 o                         
   1   3   3        508.84        496.94        11.30 o                         
   2   3   3       1926.63       1973.10        31.34 o                         
   3   3   3       1185.72       1218.02        26.79 o                         
   4   3   3       3508.24       3566.51        51.87 o                         
   6   3   3        249.23        233.58         7.31 o                         
   7   3   3         60.77         57.12         2.04 o                         
   8   3   3        307.10        310.12         5.04 o                         
   9   3   3         18.73         18.28         2.08 o                         
  10   3   3         13.56         10.24         1.09 o                         
   1   4   3       2217.27       2345.27        36.41 o                         
   2   4   3       3308.31       3030.27       109.50 o                         
   3   4   3       1484.19       1443.04        22.36 o                         
   4   4   3        647.47        611.87        11.01 o                         
   5   4   3         35.22         25.96         3.32 o                         
   6   4   3       1948.95       1824.38        20.67 o                         
   7   4   3          0.04          2.66         1.23 o                         
   8   4   3        682.61        670.51         7.68 o                         
   9   4   3        206.52        197.69         4.33 o                         
  10   4   3        207.18        215.07         4.56 o                         
   1   5   3          3.99          3.87         0.76 o                         
   2   5   3        283.21        287.81         4.65 o                         
   3   5   3        374.54        387.10         6.53 o                         
   4   5   3          0.56         -0.16         1.55 o                         
   5   5   3         94.48         85.85         5.08 o                         
   6   5   3        569.32        509.67         8.15 o                         
   7   5   3         26.34         32.91         1.69 o                         
   8   5   3          0.56          1.71         1.19 o                         
   9   5   3        302.41        299.41         4.29 o                         
  10   5   3          7.84          7.20         1.14 o                         
   0   6   3       1857.19       1844.17        51.38 o                         
   1   6   3        550.68        587.36         6.87 o                         
   2   6   3       1523.09       1571.89        16.75 o                         
   3   6   3       3156.29       3493.33        47.39 o                         
   4   6   3          2.14          1.65         1.65 o                         
   5   6   3        106.30         99.90         4.98 o                         
   6   6   3        126.17        123.92         3.14 o                         
   7   6   3        145.59        137.51         2.95 o                         
   8   6   3        297.43        279.89         3.96 o                         
   9   6   3          0.15          0.91         1.05 o                         
  10   6   3          3.13          3.78         1.18 o                         
   1   7   3       3371.02       3402.25        37.08 o                         
   2   7   3       1068.18       1094.73        13.15 o                         
   3   7   3        960.57       1017.17        15.44 o                         
   4   7   3        535.20        521.35        15.98 o                         
   5   7   3        507.57        494.50        10.40 o                         
   6   7   3         53.16         50.96         2.62 o                         
   7   7   3        187.96        148.96         3.25 o                         
   8   7   3        120.18        116.02         2.36 o                         
   9   7   3         87.32         93.94         2.41 o                         
  10   7   3         32.89         35.64         5.17 o                         
   0   8   3        159.46        157.06         4.64 o                         
   1   8   3        932.77        983.98        12.20 o                         
   2   8   3       1904.03       1950.39        22.04 o                         
   3   8   3         17.59         28.79         2.39 o                         
   4   8   3       2303.94       2445.08        55.14 o                         
   5   8   3         33.28         47.75         2.59 o                         
   6   8   3       1019.39       1042.17        11.66 o                         
   7   8   3        198.41        207.87         3.85 o                         
   8   8   3        359.55        366.44         5.44 o                         
   9   8   3         17.99         24.20         1.49 o                         
   1   9   3          2.05          0.42         1.15 o                         
   2   9   3         25.93         22.95         1.72 o                         
   3   9   3        439.86        417.13         7.15 o                         
   4   9   3        120.93        148.91         5.97 o                         
   5   9   3         20.10         25.70         2.80 o                         
   6   9   3        141.21        128.66         4.20 o                         
   7   9   3          0.21          0.28         1.18 o                         
   8   9   3          1.05          1.55         1.17 o                         
   9   9   3         15.55         11.85         1.57 o                         
   0  10   3       3265.01       3031.02        48.07 o                         
   1  10   3        930.16        947.12        12.31 o                         
   2  10   3        656.47        664.85         8.65 o                         
   3  10   3         22.93         27.17         2.29 o                         
   4  10   3       2184.84       2099.41        23.94 o                         
   5  10   3        217.77        217.91         6.10 o                         
   6  10   3        507.19        486.88        10.81 o                         
   7  10   3          0.79         -0.12         1.21 o                         
   8  10   3         39.63         39.12         2.09 o                         
   9  10   3          1.62          0.15         0.99 o                         
   1  11   3        729.87        695.78         9.87 o                         
   2  11   3        184.69        169.85         3.67 o                         
   3  11   3        368.24        337.02         5.78 o                         
   4  11   3        174.00        161.91         6.42 o                         
   5  11   3         98.38         95.47         3.52 o                         
   6  11   3         71.53         61.04         4.27 o                         
   7  11   3          6.21          6.28         1.91 o                         
   8  11   3         14.87         17.49         1.61 o                         
   0  12   3         81.80         65.02         3.43 o                         
   1  12   3         14.14          9.83         1.31 o                         
   2  12   3       1123.16       1044.37        10.56 o                         
   3  12   3        231.30        213.60         4.88 o                         
   4  12   3        135.75        135.96         4.76 o                         
   5  12   3        202.17        222.05         8.18 o                         
   6  12   3         92.35         96.62         6.42 o                         
   7  12   3          0.12          3.29         1.77 o                         
   8  12   3         28.28         29.47         2.02 o                         
   1  13   3         39.98         35.99         1.88 o                         
   2  13   3         24.83         24.23         2.03 o                         
   3  13   3        144.53        126.15         3.64 o                         
   4  13   3        483.51        482.26        10.61 o                         
   5  13   3        148.20        145.37         6.59 o                         
   6  13   3         44.81         47.75         4.09 o                         
   7  13   3         78.10         97.45         6.74 o                         
   0  14   3        111.53        116.64         4.35 o                         
   1  14   3         79.43         79.25         2.45 o                         
   2  14   3        763.40        743.63         8.93 o                         
   3  14   3        159.43        171.17         5.47 o                         
   4  14   3         42.67         49.77         7.96 o                         
   5  14   3         38.53         31.30         3.43 o                         
   6  14   3         59.76         61.38         4.28 o                         
   7  14   3         24.08         23.50         3.45 o                         
   1  15   3         37.45         41.18         3.89 o                         
   2  15   3        209.14        193.20         6.26 o                         
   3  15   3          4.94          2.90         3.57 o                         
   4  15   3          3.16          0.81         2.33 o                         
   5  15   3        139.70        125.37         5.95 o                         
   6  15   3         23.75         18.80         2.82 o                         
   0  16   3       1178.63       1191.30        24.14 o                         
   1  16   3         22.77         20.18         3.27 o                         
   2  16   3         94.51        125.06         7.99 o                         
   3  16   3          0.00          1.22         2.98 o                         
   4  16   3        467.61        479.94        12.64 o                         
   5  16   3         11.59          8.15         3.13 o                         
   1  17   3        410.63        419.68         7.06 o                         
   2  17   3          5.91          6.84         2.78 o                         
   3  17   3        198.81        186.76         6.43 o                         
   0  18   3         15.85         36.71         5.71 o                         
   1  18   3         26.08         42.38         8.15 o                         
   2  18   3         31.27         32.39         5.64 o                         
   0   0   4         60.42         44.49         4.70 o                         
   1   0   4       2197.02       2129.89        58.59 o                         
   2   0   4       6545.81       6469.86       170.13 o                         
   3   0   4       7799.20       8012.29       210.86 o                         
   4   0   4       1035.46       1075.12        20.66 o                         
   5   0   4       1497.17       1457.83        33.21 o                         
   6   0   4        373.21        487.51        15.35 o                         
   7   0   4       1252.75       1285.93        18.87 o                         
   8   0   4          8.36          9.81         2.71 o                         
   9   0   4          5.39          5.23         1.74 o                         
  10   0   4         11.01         15.73         2.54 o                         
   1   1   4       3981.49       4041.51        86.32 o                         
   2   1   4       1183.71       1128.91        23.82 o                         
   3   1   4       1007.77        988.93        16.18 o                         
   4   1   4       1441.26       1519.34        19.61 o                         
   5   1   4        154.98        140.73         3.70 o                         
   6   1   4         64.35         66.03         3.52 o                         
   7   1   4        254.98        262.34         4.05 o                         
   8   1   4        424.61        395.26         5.10 o                         
   9   1   4        485.81        511.46         6.29 o                         
  10   1   4         99.59         94.49         3.14 o                         
   0   2   4      33479.21      31331.06       814.29 o                         
   1   2   4      28039.54      28164.53       770.43 o                         
   2   2   4        390.67        407.62        10.63 o                         
   3   2   4        197.24        252.37         5.41 o                         
   4   2   4        528.52        538.02        10.64 o                         
   5   2   4        394.25        353.41        12.22 o                         
   6   2   4        741.11        753.18        23.81 o                         
   7   2   4          4.99          6.51         1.04 o                         
   8   2   4        458.26        439.78         4.96 o                         
   9   2   4         29.94         31.68         2.13 o                         
  10   2   4         93.10        106.60         2.93 o                         
   1   3   4       7395.78       7911.72       119.08 o                         
   2   3   4       1376.41       1449.28        29.68 o                         
   3   3   4         61.80         45.95         5.48 o                         
   4   3   4        491.14        538.74        10.92 o                         
   5   3   4          0.01          1.66         1.73 o                         
   6   3   4        780.78        748.21        11.64 o                         
   7   3   4        138.80        120.53         2.86 o                         
   8   3   4        301.45        288.26         4.54 o                         
   9   3   4          3.36          3.06         1.47 o                         
  10   3   4          2.05          4.31         0.95 o                         
   0   4   4        594.56        689.43        10.61 o                         
   1   4   4         37.75         48.60         1.91 o                         
   2   4   4        188.93        205.67         5.25 o                         
   3   4   4       3482.14       3662.29        52.75 o                         
   4   4   4       4152.52       4250.38        65.02 o                         
   5   4   4        319.91        298.90        12.53 o                         
   6   4   4         61.58         70.17         3.29 o                         
   7   4   4        239.14        205.69         3.54 o                         
   8   4   4          0.48         -1.14         1.14 o                         
   9   4   4         42.52         43.74         2.07 o                         
  10   4   4         11.73         16.14         1.31 o                         
   1   5   4       1761.03       1664.99        16.44 o                         
   2   5   4         69.81         76.35         2.37 o                         
   3   5   4       1751.24       1809.99        26.32 o                         
   4   5   4          7.46         26.00         3.76 o                         
   5   5   4       2507.07       2458.46        33.28 o                         
   6   5   4        165.06        146.16         3.18 o                         
   7   5   4        771.53        783.27         7.71 o                         
   8   5   4         42.27         35.22         2.09 o                         
   9   5   4         52.99         49.35         2.46 o                         
  10   5   4          0.39          0.07         0.87 o                         
   0   6   4       1234.50       1356.10        19.61 o                         
   1   6   4        572.75        619.93         7.08 o                         
   2   6   4        428.00        380.65         6.40 o                         
   3   6   4          0.40          5.25         1.61 o                         
   4   6   4        169.95        169.19         8.46 o                         
   5   6   4         55.85         71.43         6.27 o                         
   6   6   4       1285.92       1194.97        10.86 o                         
   7   6   4         18.60         16.06         1.58 o                         
   8   6   4        810.64        809.31         7.58 o                         
   9   6   4         83.91         75.14         2.12 o                         
  10   6   4         23.33         24.93         1.66 o                         
   1   7   4        608.92        571.81         6.76 o                         
   2   7   4        218.50        266.85         4.61 o                         
   3   7   4        857.33        786.16        15.98 o                         
   4   7   4       1116.55       1121.65        28.82 o                         
   5   7   4       1223.90       1209.08        21.05 o                         
   6   7   4        291.40        301.99         5.39 o                         
   7   7   4        503.48        478.74         5.60 o                         
   8   7   4          9.74          9.89         1.23 o                         
   9   7   4          2.79          3.07         0.96 o                         
   0   8   4       3715.62       3535.63        55.16 o                         
   1   8   4        404.41        441.77         6.67 o                         
   2   8   4        658.46        682.36         9.12 o                         
   3   8   4        291.69        289.80        14.88 o                         
   4   8   4         46.15         33.52         5.01 o                         
   5   8   4         68.72         60.35         2.91 o                         
   6   8   4         19.55         28.08         2.10 o                         
   7   8   4         97.62        107.18         3.47 o                         
   8   8   4         50.68         54.91         2.08 o                         
   9   8   4         31.90         28.10         1.53 o                         
   1   9   4         10.53         16.44         1.40 o                         
   2   9   4        858.75        905.16        10.99 o                         
   3   9   4        271.30        267.75         6.64 o                         
   4   9   4         39.64         37.40         2.83 o                         
   5   9   4       1331.66       1286.39        14.97 o                         
   6   9   4        238.20        232.01         5.09 o                         
   7   9   4          1.15          2.59         1.06 o                         
   8   9   4         54.57         46.42         2.28 o                         
   9   9   4         10.18          8.09         1.15 o                         
   0  10   4        502.37        500.86        11.07 o                         
   1  10   4        377.62        363.23         5.74 o                         
   2  10   4         38.18         35.28         1.94 o                         
   3  10   4         17.79         16.27         1.75 o                         
   4  10   4        149.98        152.51         6.77 o                         
   5  10   4          6.30          4.25         2.14 o                         
   6  10   4         21.89         36.37         4.21 o                         
   7  10   4         59.90         54.47         2.07 o                         
   8  10   4         22.22         26.82         1.69 o                         
   9  10   4          6.72          5.01         1.88 o                         
   1  11   4       2016.19       1906.13        23.20 o                         
   2  11   4        425.60        384.77         6.72 o                         
   3  11   4        103.56        122.46         4.13 o                         
   4  11   4         60.49         57.73         3.75 o                         
   5  11   4        529.28        502.77        12.91 o                         
   6  11   4        200.73        196.95         6.84 o                         
   7  11   4         45.91         49.85         3.58 o                         
   8  11   4          3.08          4.16         1.20 o                         
   0  12   4         82.07         68.55         3.40 o                         
   1  12   4        564.15        584.93         6.59 o                         
   2  12   4       1997.39       2007.37        19.56 o                         
   3  12   4        138.25        132.71         3.95 o                         
   4  12   4        591.37        555.22         9.21 o                         
   5  12   4        244.35        250.81         8.66 o                         
   6  12   4          4.38          2.96         2.85 o                         
   7  12   4         28.97         36.99         4.86 o                         
   8  12   4         19.17         20.99         3.13 o                         
   1  13   4        423.36        412.21         5.39 o                         
   2  13   4          2.03          2.82         1.51 o                         
   3  13   4       1366.00       1342.70        15.57 o                         
   4  13   4         43.10         43.08         2.64 o                         
   5  13   4          1.49          3.71         2.40 o                         
   6  13   4          3.68         -2.35         2.35 o                         
   7  13   4        385.17        410.72         9.96 o                         
   0  14   4          2.26          3.16         1.64 o                         
   1  14   4         63.95         63.32         2.62 o                         
   2  14   4         52.52         44.63         2.37 o                         
   3  14   4         70.08         77.32         5.79 o                         
   4  14   4        357.83        392.16        11.14 o                         
   5  14   4         12.06          8.46         2.88 o                         
   6  14   4          7.73          4.80         2.98 o                         
   1  15   4        278.78        304.15         8.69 o                         
   2  15   4        215.72        206.38         6.49 o                         
   3  15   4        170.32        181.84         7.42 o                         
   4  15   4        212.50        222.36         7.63 o                         
   5  15   4         68.10         67.36         6.58 o                         
   6  15   4        122.03        104.33         6.27 o                         
   0  16   4         26.15         34.64         6.89 o                         
   1  16   4         31.21         24.72         2.89 o                         
   2  16   4         69.67         79.42        10.39 o                         
   3  16   4         47.17         58.95         4.20 o                         
   4  16   4          0.57          0.71         2.83 o                         
   5  16   4         50.05         48.88         4.39 o                         
   1  17   4         36.34         34.77         3.20 o                         
   2  17   4         48.10         50.16         3.90 o                         
   3  17   4         60.22         65.12         4.33 o                         
   0  18   4          2.75          0.31         6.58 o                         
   1  18   4         15.69         25.73         5.34 o                         
   1   1   5       1183.62       1151.69        24.48 o                         
   2   1   5        213.73        249.12         7.98 o                         
   3   1   5       1976.22       1929.69        24.29 o                         
   4   1   5        214.15        209.10         4.67 o                         
   5   1   5        188.87        176.84         4.58 o                         
   6   1   5       1074.79       1091.40        16.98 o                         
   7   1   5       1039.40       1028.82         9.19 o                         
   8   1   5        232.04        221.45         3.63 o                         
   9   1   5         11.83         17.49         1.74 o                         
  10   1   5         74.26         71.82         2.91 o                         
   0   2   5        515.49        515.92        12.74 o                         
   1   2   5       1347.11       1442.75        24.24 o                         
   2   2   5        125.97        129.85         5.53 o                         
   3   2   5        543.76        616.27         9.29 o                         
   4   2   5        252.00        245.06         4.70 o                         
   5   2   5          2.78          5.01         2.51 o                         
   6   2   5        299.70        269.98         6.06 o                         
   7   2   5        403.59        412.72         4.97 o                         
   8   2   5        325.06        304.08         4.45 o                         
   9   2   5         22.35         20.06         1.76 o                         
  10   2   5         65.51         62.88         2.35 o                         
   1   3   5       1074.38        929.51        13.64 o                         
   2   3   5       2201.19       2338.09        33.94 o                         
   3   3   5       4360.32       4357.72        60.78 o                         
   4   3   5        486.75        517.10        12.72 o                         
   5   3   5       1812.16       1715.94        24.47 o                         
   6   3   5         58.48         69.19         3.30 o                         
   7   3   5        727.01        731.91         7.92 o                         
   8   3   5          6.26         10.77         1.40 o                         
   9   3   5        403.29        425.41         6.43 o                         
  10   3   5          2.42          2.48         1.14 o                         
   0   4   5         39.13         50.59         2.17 o                         
   1   4   5        982.01       1071.47        13.30 o                         
   2   4   5        177.01        204.27         4.08 o                         
   3   4   5        338.11        368.47         8.25 o                         
   4   4   5        111.01         94.62         6.89 o                         
   5   4   5         67.49         61.17         4.64 o                         
   6   4   5         19.79         22.73         1.86 o                         
   7   4   5         35.54         39.09         2.33 o                         
   8   4   5        154.25        151.89         3.36 o                         
   9   4   5        117.25        115.67         3.29 o                         
  10   4   5         12.09         10.07         1.10 o                         
   1   5   5       1137.56       1193.49        13.94 o                         
   2   5   5       1415.98       1466.89        17.04 o                         
   3   5   5       3225.15       3085.81        53.58 o                         
   4   5   5       1301.05       1369.17        34.15 o                         
   5   5   5        824.40        802.59        13.56 o                         
   6   5   5         47.47         46.06         2.24 o                         
   7   5   5        168.64        165.16         3.29 o                         
   8   5   5          4.70          8.94         1.14 o                         
   9   5   5        250.93        247.17         4.31 o                         
  10   5   5         65.37         63.21         2.23 o                         
   0   6   5        203.89        196.02         3.60 o                         
   1   6   5         22.81         22.78         1.39 o                         
   2   6   5         37.76         40.26         2.49 o                         
   3   6   5       1245.57       1203.95        19.14 o                         
   4   6   5       1016.12       1129.17        29.45 o                         
   5   6   5         14.49         16.35         3.08 o                         
   6   6   5         10.58          6.32         1.48 o                         
   7   6   5          5.99          7.39         1.36 o                         
   8   6   5          9.19         12.00         1.32 o                         
   9   6   5          1.78          1.41         1.07 o                         
  10   6   5          4.79          3.72         1.63 o                         
   1   7   5         34.44         40.04         1.60 o                         
   2   7   5       1023.04       1100.25        16.28 o                         
   3   7   5         47.58         49.84         9.87 o                         
   4   7   5        104.13        104.02         6.89 o                         
   5   7   5       1112.20       1165.94        27.11 o                         
   6   7   5        617.96        575.63         8.45 o                         
   7   7   5         15.89         25.57         1.70 o                         
   8   7   5         62.38         57.69         1.91 o                         
   9   7   5         10.91         10.98         1.34 o                         
   0   8   5        799.03        822.29        15.61 o                         
   1   8   5         51.54         57.36         2.62 o                         
   2   8   5       2399.89       2487.35        28.40 o                         
   3   8   5         78.77         82.05         4.44 o                         
   4   8   5        588.87        610.03        19.58 o                         
   5   8   5         38.38         32.82         2.34 o                         
   6   8   5         25.59         27.40         1.93 o                         
   7   8   5        128.96        133.15         3.10 o                         
   8   8   5         85.40         88.41         2.54 o                         
   9   8   5          0.58          2.96         1.05 o                         
   1   9   5       2856.06       2799.20        28.97 o                         
   2   9   5        315.49        332.65         6.77 o                         
   3   9   5       1857.82       1899.46        26.92 o                         
   4   9   5          2.98          2.27         1.56 o                         
   5   9   5        751.07        735.53        10.02 o                         
   6   9   5        333.84        310.47         5.08 o                         
   7   9   5        414.22        384.50         5.63 o                         
   8   9   5         48.57         45.88         1.93 o                         
   9   9   5        203.18        191.31         3.62 o                         
   0  10   5        155.00        176.03         5.48 o                         
   1  10   5         20.87         16.68         1.55 o                         
   2  10   5        166.01        161.10         5.53 o                         
   3  10   5         73.48         73.29         4.79 o                         
   4  10   5        130.89        127.08         3.95 o                         
   5  10   5          9.55          8.14         1.63 o                         
   6  10   5        140.67        139.95         5.46 o                         
   7  10   5          0.05         -0.26         1.18 o                         
   8  10   5          3.79          4.17         1.04 o                         
   1  11   5       1545.46       1475.64        13.21 o                         
   2  11   5        213.85        232.64         5.36 o                         
   3  11   5        378.51        384.48         7.35 o                         
   4  11   5         12.90          7.18         2.01 o                         
   5  11   5        117.23        106.49         4.45 o                         
   6  11   5          9.95          9.50         1.99 o                         
   7  11   5         94.47         88.66         3.37 o                         
   8  11   5          1.86          4.48         1.07 o                         
   0  12   5        432.21        425.13         8.13 o                         
   1  12   5         91.34         85.58         3.17 o                         
   2  12   5         46.42         47.66         2.70 o                         
   3  12   5          0.20          2.81         1.58 o                         
   4  12   5          1.21          0.16         3.98 o                         
   5  12   5         48.21         56.42         4.69 o                         
   6  12   5         31.48         35.92         3.97 o                         
   7  12   5         41.31         41.39         2.68 o                         
   1  13   5        131.52        134.11         3.51 o                         
   2  13   5         22.89         22.98         2.13 o                         
   3  13   5         93.77         98.36         3.71 o                         
   4  13   5          6.88         13.33         3.68 o                         
   5  13   5        102.62         90.00         5.42 o                         
   6  13   5         81.48         87.24         5.20 o                         
   7  13   5          2.99          3.65         1.88 o                         
   0  14   5          4.51          5.92         2.29 o                         
   1  14   5          3.66          2.03         1.39 o                         
   2  14   5        523.60        488.60         7.87 o                         
   3  14   5        121.76        111.64         6.69 o                         
   4  14   5         41.82         53.25         4.86 o                         
   5  14   5         11.01         15.35         3.76 o                         
   6  14   5         34.97         38.22         5.01 o                         
   1  15   5        865.64        860.29        14.01 o                         
   2  15   5         83.51         78.82         4.82 o                         
   3  15   5        137.94        157.72         6.83 o                         
   4  15   5         48.27         46.62         5.39 o                         
   5  15   5        272.50        261.61        10.65 o                         
   0  16   5        697.84        722.10        14.48 o                         
   1  16   5          1.13          6.21         3.83 o                         
   2  16   5        154.81        161.56         5.12 o                         
   3  16   5          0.96          0.47         2.76 o                         
   4  16   5          7.62          5.43         2.07 o                         
   1  17   5         12.24         18.39         2.53 o                         
   2  17   5          1.52          0.86         2.32 o                         
   3  17   5        107.93        108.89         5.60 o                         
   0   0   6       1274.16       1219.09        36.97 o                         
   1   0   6        134.48         93.99         6.58 o                         
   2   0   6       1875.65       1637.99        48.56 o                         
   3   0   6         90.71         86.81         8.62 o                         
   4   0   6       6653.66       6338.90       132.84 o                         
   5   0   6        285.59        314.23        33.84 o                         
   6   0   6        686.70        670.03        13.65 o                         
   7   0   6         71.29         78.78         3.46 o                         
   8   0   6        176.49        182.77         5.59 o                         
   9   0   6        107.68         95.55         4.20 o                         
  10   0   6        491.79        500.43        11.69 o                         
   1   1   6       2719.35       2552.81        41.18 o                         
   2   1   6       1120.13       1262.54        20.27 o                         
   3   1   6         13.28         13.57         1.52 o                         
   4   1   6         82.59         86.57         3.91 o                         
   5   1   6        364.71        365.16         6.72 o                         
   6   1   6        348.31        340.77         5.91 o                         
   7   1   6         82.72         91.94         2.35 o                         
   8   1   6        503.61        504.55         6.52 o                         
   9   1   6          5.18          3.14         1.31 o                         
  10   1   6          0.24         -0.59         1.08 o                         
   0   2   6        117.53        111.20        10.03 o                         
   1   2   6       4154.07       4305.70        67.11 o                         
   2   2   6       4798.11       4716.72        66.71 o                         
   3   2   6        367.66        387.06         6.86 o                         
   4   2   6        924.26        924.58        16.01 o                         
   5   2   6         27.73         37.78         9.09 o                         
   6   2   6         36.74         41.36         2.09 o                         
   7   2   6         63.50         65.29         2.00 o                         
   8   2   6        474.45        483.84         6.49 o                         
   9   2   6          3.81          0.51         2.13 o                         
  10   2   6         40.18         43.90         2.85 o                         
   1   3   6        843.44        949.08        19.36 o                         
   2   3   6       2567.64       2500.24        43.23 o                         
   3   3   6        895.78        931.90        11.49 o                         
   4   3   6          2.15          0.94         2.51 o                         
   5   3   6        588.96        597.23        13.18 o                         
   6   3   6        323.77        314.80         4.80 o                         
   7   3   6          4.06         11.33         1.33 o                         
   8   3   6        152.94        167.50         3.10 o                         
   9   3   6          0.83          1.15         1.23 o                         
  10   3   6          3.57          5.45         1.10 o                         
   0   4   6       5320.59       5713.98        67.02 o                         
   1   4   6        177.72        205.04         3.54 o                         
   2   4   6        636.10        609.34         8.10 o                         
   3   4   6        579.46        572.28        11.57 o                         
   4   4   6       1022.23        970.57        18.83 o                         
   5   4   6         10.67         11.87         2.82 o                         
   6   4   6        640.73        603.84         7.57 o                         
   7   4   6        277.28        279.66         4.10 o                         
   8   4   6        194.49        189.91         3.41 o                         
   9   4   6          7.46          8.21         1.21 o                         
  10   4   6          0.36          1.46         0.91 o                         
   1   5   6        144.83        189.90         3.90 o                         
   2   5   6        204.38        185.83         4.63 o                         
   3   5   6        183.00        197.70         9.09 o                         
   4   5   6         68.51         57.95         4.54 o                         
   5   5   6         27.14         22.88         2.26 o                         
   6   5   6         11.28         11.05         1.53 o                         
   7   5   6          2.70          2.84         1.16 o                         
   8   5   6         31.08         25.42         1.51 o                         
   9   5   6         48.55         73.34         2.06 o                         
  10   5   6         10.19         13.33         1.46 o                         
   0   6   6       9299.58       9225.71       101.72 o                         
   1   6   6          9.92         15.54         1.49 o                         
   2   6   6        494.90        464.68         9.98 o                         
   3   6   6          2.66          2.66         2.04 o                         
   4   6   6       2652.47       2565.54        60.16 o                         
   5   6   6        617.16        548.42         7.17 o                         
   6   6   6       1996.46       1997.06        17.33 o                         
   7   6   6          7.20          7.73         1.34 o                         
   8   6   6        187.01        174.18         2.86 o                         
   9   6   6         54.98         56.73         2.02 o                         
   1   7   6       1573.42       1571.06        18.81 o                         
   2   7   6         23.38         33.90         2.58 o                         
   3   7   6          8.92          4.10         2.18 o                         
   4   7   6        353.01        351.13         8.18 o                         
   5   7   6        429.65        408.71         6.31 o                         
   6   7   6         65.76         72.92         2.90 o                         
   7   7   6        275.64        292.61         4.18 o                         
   8   7   6         35.28         27.36         1.60 o                         
   9   7   6         83.56         76.31         3.19 o                         
   0   8   6        151.09        174.00         5.75 o                         
   1   8   6         57.89         50.60         2.69 o                         
   2   8   6       3087.76       3163.46        32.41 o                         
   3   8   6         13.50         14.46         2.37 o                         
   4   8   6        801.30        752.67        15.27 o                         
   5   8   6         35.64         36.33         2.93 o                         
   6   8   6        168.51        166.48         3.68 o                         
   7   8   6        140.13        146.12         2.97 o                         
   8   8   6        162.51        167.26         3.05 o                         
   9   8   6          1.25          3.60         1.01 o                         
   1   9   6       1035.48       1038.21        12.88 o                         
   2   9   6       1155.82       1064.65        13.34 o                         
   3   9   6          2.19          0.31         1.19 o                         
   4   9   6          0.63         -1.46         1.46 o                         
   5   9   6        328.40        326.04         5.50 o                         
   6   9   6          2.89          5.56         1.41 o                         
   7   9   6          0.44         -0.08         1.02 o                         
   8   9   6         12.75          9.66         1.07 o                         
   9   9   6          5.01          4.07         1.33 o                         
   0  10   6        980.88        955.28        15.71 o                         
   1  10   6        148.03        145.60         4.27 o                         
   2  10   6        402.83        391.73         5.72 o                         
   3  10   6        154.85        156.29         4.58 o                         
   4  10   6        529.78        485.05         7.82 o                         
   5  10   6        107.91        106.73         3.40 o                         
   6  10   6         54.87         69.87         3.59 o                         
   7  10   6          8.87          9.95         1.86 o                         
   8  10   6        146.62        143.29         3.95 o                         
   1  11   6        345.61        349.11         5.37 o                         
   2  11   6         40.48         50.57         2.68 o                         
   3  11   6        393.28        371.54         6.44 o                         
   4  11   6         25.47         19.90         3.21 o                         
   5  11   6        250.46        243.03         5.26 o                         
   6  11   6         75.49         62.23         2.99 o                         
   7  11   6          7.85         12.52         1.42 o                         
   8  11   6         60.43         59.63         2.70 o                         
   0  12   6       3867.76       3626.65        60.33 o                         
   1  12   6        102.94         99.96         3.15 o                         
   2  12   6        811.21        761.18         8.97 o                         
   3  12   6         38.17         42.51         2.77 o                         
   4  12   6        424.38        423.90         8.49 o                         
   5  12   6          0.01          3.76         4.07 o                         
   6  12   6        205.95        216.97         6.63 o                         
   7  12   6         10.46         10.52         1.49 o                         
   1  13   6         90.70         82.13         3.25 o                         
   2  13   6        177.00        172.67         4.21 o                         
   3  13   6         54.11         54.45         3.03 o                         
   4  13   6          0.17         -0.33         2.52 o                         
   5  13   6         88.74        106.84         7.83 o                         
   6  13   6         40.34         41.36         5.64 o                         
   0  14   6        545.27        532.19        10.13 o                         
   1  14   6          0.18         -0.58         1.83 o                         
   2  14   6        346.06        378.77         8.45 o                         
   3  14   6          2.17          6.95         2.61 o                         
   4  14   6         52.03         59.61         5.91 o                         
   5  14   6         23.15         22.25         3.76 o                         
   6  14   6         81.59         88.04         5.95 o                         
   1  15   6         12.46         14.69         2.56 o                         
   2  15   6         24.14         26.78         2.83 o                         
   3  15   6        220.48        235.60         6.06 o                         
   4  15   6          9.81         13.46         3.17 o                         
   5  15   6          1.08          2.51         2.82 o                         
   0  16   6         30.21         41.63         5.06 o                         
   1  16   6         36.08         37.65         3.76 o                         
   2  16   6         33.03         29.40         4.08 o                         
   3  16   6         93.78         91.25         4.52 o                         
   4  16   6         56.19         56.40         4.70 o                         
   1  17   6         10.43         12.04         4.55 o                         
   2  17   6          6.91         10.09         3.44 o                         
   1   1   7        276.56        219.59         4.88 o                         
   2   1   7        318.81        305.95         6.14 o                         
   3   1   7       1270.92       1282.26        17.65 o                         
   4   1   7        427.85        433.87         9.59 o                         
   5   1   7       2260.95       2210.99        29.42 o                         
   6   1   7        119.02        123.22         2.69 o                         
   7   1   7        406.65        361.46         5.00 o                         
   8   1   7        560.02        557.25         7.78 o                         
   9   1   7         46.90         53.28         4.36 o                         
  10   1   7         11.52         11.92         1.48 o                         
   0   2   7          2.39          4.54         1.99 o                         
   1   2   7       1901.48       1978.98        30.71 o                         
   2   2   7       1872.12       1813.79        21.66 o                         
   3   2   7        235.86        239.18         5.90 o                         
   4   2   7        276.30        266.23         6.77 o                         
   5   2   7        850.84        876.40        24.75 o                         
   6   2   7        210.16        202.51         3.29 o                         
   7   2   7        143.26        142.61         3.12 o                         
   8   2   7         56.98         74.49         2.55 o                         
   9   2   7         33.63         35.42         2.14 o                         
  10   2   7         41.90         44.55         2.38 o                         
   1   3   7        102.00         94.50         3.18 o                         
   2   3   7          6.76          4.49         1.16 o                         
   3   3   7       2823.13       2634.71        31.04 o                         
   4   3   7         25.93         24.05         3.16 o                         
   5   3   7        426.00        404.22        10.22 o                         
   6   3   7        365.95        376.88         4.87 o                         
   7   3   7        889.66        851.41         8.32 o                         
   8   3   7          4.32          6.90         1.19 o                         
   9   3   7         52.11         50.65         2.31 o                         
  10   3   7         33.73         38.06         2.82 o                         
   0   4   7       5376.92       5305.68        62.84 o                         
   1   4   7        155.74        163.83         3.72 o                         
   2   4   7       1296.22       1199.52        20.67 o                         
   3   4   7       1177.17       1135.75        29.45 o                         
   4   4   7       1665.25       1609.47        23.51 o                         
   5   4   7         85.41         61.06         3.81 o                         
   6   4   7       1407.60       1346.73        12.64 o                         
   7   4   7         25.00         21.13         1.52 o                         
   8   4   7        464.21        475.60         5.49 o                         
   9   4   7          0.02         -0.99         0.99 o                         
  10   4   7         61.75         78.01         5.33 o                         
   1   5   7       1136.36       1181.07        12.76 o                         
   2   5   7        816.04        725.57        13.68 o                         
   3   5   7        337.31        365.32        13.16 o                         
   4   5   7       1387.38       1356.56        32.58 o                         
   5   5   7       1139.11       1111.71        11.78 o                         
   6   5   7         28.57         24.06         1.69 o                         
   7   5   7        592.76        556.16         6.09 o                         
   8   5   7          0.30         -0.89         0.97 o                         
   9   5   7        133.65        128.20         3.12 o                         
   0   6   7          1.39          1.25         1.16 o                         
   1   6   7        106.14        125.71         3.64 o                         
   2   6   7         47.83         50.13         4.70 o                         
   3   6   7          0.60          6.08         2.37 o                         
   4   6   7          0.30          2.00         2.01 o                         
   5   6   7         24.24         18.44         1.81 o                         
   6   6   7         63.21         59.15         2.46 o                         
   7   6   7          0.11          0.62         1.07 o                         
   8   6   7         38.82         43.89         1.90 o                         
   9   6   7         27.52         23.44         1.68 o                         
   1   7   7        569.06        586.28         9.95 o                         
   2   7   7          2.74          2.47         1.15 o                         
   3   7   7         59.69         63.54         4.69 o                         
   4   7   7         11.71         11.03         2.13 o                         
   5   7   7        651.58        661.46         8.20 o                         
   6   7   7          0.10          0.88         1.15 o                         
   7   7   7         59.76         57.69         2.18 o                         
   8   7   7         41.11         37.14         1.71 o                         
   9   7   7         40.38         34.03         2.52 o                         
   0   8   7       1311.20       1251.77        23.81 o                         
   1   8   7        141.86        160.38         4.38 o                         
   2   8   7         81.84        100.58         6.64 o                         
   3   8   7        256.30        276.15         6.28 o                         
   4   8   7          6.39          4.07         1.74 o                         
   5   8   7       1004.25       1002.53        10.89 o                         
   6   8   7        175.32        193.23         3.89 o                         
   7   8   7        151.42        134.81         2.79 o                         
   8   8   7         33.96         35.92         1.84 o                         
   9   8   7        115.63        121.32         7.85 o                         
   1   9   7        890.42        945.58        12.29 o                         
   2   9   7          0.50          1.71         2.36 o                         
   3   9   7       2266.33       2190.87        17.49 o                         
   4   9   7         18.29         16.13         1.68 o                         
   5   9   7          2.56          1.89         1.56 o                         
   6   9   7          1.93          1.00         1.73 o                         
   7   9   7        433.41        409.83         5.92 o                         
   8   9   7         21.68         24.45         1.34 o                         
   0  10   7       1289.67       1126.00        16.20 o                         
   1  10   7        283.53        259.65         4.50 o                         
   2  10   7       2527.83       2468.64        22.07 o                         
   3  10   7        246.81        259.25         7.13 o                         
   4  10   7        322.54        322.91         5.81 o                         
   5  10   7         24.79         28.85         2.24 o                         
   6  10   7        304.83        325.23         5.83 o                         
   7  10   7         47.67         50.33         2.23 o                         
   8  10   7        260.77        282.78         4.97 o                         
   1  11   7        385.63        379.57         6.32 o                         
   2  11   7         14.40         13.04         2.10 o                         
   3  11   7        178.90        168.46         5.02 o                         
   4  11   7         22.89         18.36         2.22 o                         
   5  11   7        427.95        426.86         8.38 o                         
   6  11   7          0.32          1.54         1.34 o                         
   7  11   7         83.19         79.10         2.29 o                         
   0  12   7       1086.82       1015.57        15.42 o                         
   1  12   7         23.89         26.31         2.34 o                         
   2  12   7          4.21          5.63         1.81 o                         
   3  12   7          3.76          2.16         1.81 o                         
   4  12   7        124.71        136.11        11.18 o                         
   5  12   7         35.19         41.65         3.98 o                         
   6  12   7          3.39          0.38         1.37 o                         
   7  12   7         13.58         11.24         2.51 o                         
   1  13   7        341.28        326.83         5.60 o                         
   2  13   7          2.02          2.94         1.64 o                         
   3  13   7         75.51         70.56         5.16 o                         
   4  13   7         72.94         79.53         5.25 o                         
   5  13   7          0.77          8.46         2.82 o                         
   6  13   7        279.25        268.26        10.34 o                         
   0  14   7        108.14         96.44         5.61 o                         
   1  14   7        133.01        132.46         5.25 o                         
   2  14   7          1.27          5.21         2.30 o                         
   3  14   7        114.39        128.04         4.55 o                         
   4  14   7        370.58        378.52        10.61 o                         
   5  14   7        181.60        192.44         6.27 o                         
   1  15   7        791.96        789.99        10.76 o                         
   2  15   7        232.32        237.38         5.54 o                         
   3  15   7        160.12        145.72         4.48 o                         
   4  15   7         84.00         87.82         4.34 o                         
   5  15   7          0.87          1.57         2.51 o                         
   0  16   7          0.78          2.72         4.32 o                         
   1  16   7          2.28          3.40         2.92 o                         
   2  16   7         95.50         99.98         3.53 o                         
   3  16   7         11.55         10.93         2.08 o                         
   1  17   7        113.51        120.38         6.66 o                         
   2  17   7          4.56         12.85         6.58 o                         
   0   0   8          9.73          7.21         3.45 o                         
   1   0   8       6343.64       6210.81        87.92 o                         
   2   0   8        194.34        218.06         9.09 o                         
   3   0   8        100.82         77.70         5.64 o                         
   4   0   8        212.40        217.44         9.40 o                         
   5   0   8        500.37        458.83         9.15 o                         
   6   0   8        552.24        488.50         7.01 o                         
   7   0   8        146.86        143.76         5.14 o                         
   8   0   8          0.12          2.32         2.76 o                         
   9   0   8          5.05          3.97         1.86 o                         
  10   0   8        106.46         97.44         6.27 o                         
   1   1   8       1535.28       1468.59        19.14 o                         
   2   1   8       2363.72       2325.38        27.16 o                         
   3   1   8       2838.77       2691.62        42.53 o                         
   4   1   8          4.17         10.40         8.73 o                         
   5   1   8       1100.54       1074.41        10.51 o                         
   6   1   8          0.06          2.86         1.00 o                         
   7   1   8        813.71        780.22         8.49 o                         
   8   1   8          8.16         10.06         1.55 o                         
   9   1   8        142.57        161.80         3.83 o                         
  10   1   8         17.25         18.17         2.82 o                         
   0   2   8        100.56        120.20         4.59 o                         
   1   2   8         50.44         53.84         2.34 o                         
   2   2   8        862.35        924.51        11.30 o                         
   3   2   8       1095.06       1065.65        19.12 o                         
   4   2   8        612.54        640.99        10.69 o                         
   5   2   8        313.76        312.22         5.67 o                         
   6   2   8        133.64        127.24         2.83 o                         
   7   2   8         44.30         40.80         1.88 o                         
   8   2   8        188.50        194.46         3.94 o                         
   9   2   8         41.76         43.58         2.53 o                         
   1   3   8         63.10         65.70         2.51 o                         
   2   3   8       1767.88       1751.21        31.96 o                         
   3   3   8        435.36        437.97         8.16 o                         
   4   3   8         95.18        106.76         5.79 o                         
   5   3   8         30.76         41.20         2.24 o                         
   6   3   8        121.68        122.29         2.89 o                         
   7   3   8        543.96        507.58         5.77 o                         
   8   3   8         37.15         35.73         1.88 o                         
   9   3   8          1.55          3.42         1.07 o                         
   0   4   8       3056.19       3132.24        38.88 o                         
   1   4   8        601.67        519.86         7.79 o                         
   2   4   8         33.92         32.49         2.61 o                         
   3   4   8          1.89         -0.20         2.18 o                         
   4   4   8       1258.21       1200.22        18.93 o                         
   5   4   8        130.99        133.22         3.31 o                         
   6   4   8        217.40        206.16         4.04 o                         
   7   4   8          2.78          2.08         1.11 o                         
   8   4   8         14.00          8.62         1.36 o                         
   9   4   8          1.96          1.06         0.91 o                         
   1   5   8        386.10        379.79         8.36 o                         
   2   5   8         29.05         23.81         3.76 o                         
   3   5   8        176.15        146.32         6.83 o                         
   4   5   8        251.65        232.94         5.43 o                         
   5   5   8        753.17        727.99         8.18 o                         
   6   5   8          2.84          1.23         1.10 o                         
   7   5   8         75.70         76.66         2.33 o                         
   8   5   8         18.11         22.70         1.45 o                         
   9   5   8        148.19        144.23         3.64 o                         
   0   6   8       1221.30       1287.35        22.44 o                         
   1   6   8         65.78         80.40         4.06 o                         
   2   6   8          0.31          3.76         3.92 o                         
   3   6   8         11.82         10.17         2.89 o                         
   4   6   8         82.06         82.54         3.63 o                         
   5   6   8        174.69        181.07         3.68 o                         
   6   6   8        113.07        108.63         2.99 o                         
   7   6   8          0.05          0.18         1.07 o                         
   8   6   8          7.14          8.36         1.09 o                         
   9   6   8         21.02         24.55         1.55 o                         
   1   7   8       2105.02       2086.30        22.80 o                         
   2   7   8         36.27         33.58         2.75 o                         
   3   7   8       3491.79       3429.84        87.66 o                         
   4   7   8        140.77        147.88         5.07 o                         
   5   7   8       1738.31       1719.65        16.95 o                         
   6   7   8        145.67        130.36         3.10 o                         
   7   7   8        513.98        542.56         7.21 o                         
   8   7   8        133.45        139.51         2.68 o                         
   9   7   8        174.81        153.76        15.82 o                         
   0   8   8        939.24        935.24        19.60 o                         
   1   8   8         32.53         43.57         3.53 o                         
   2   8   8         58.95         59.76         3.36 o                         
   3   8   8         43.28         50.30         2.57 o                         
   4   8   8         39.13         41.83         3.13 o                         
   5   8   8         43.82         41.19         3.38 o                         
   6   8   8          2.87          2.28         1.26 o                         
   7   8   8         26.21         31.12         1.81 o                         
   8   8   8         17.90         17.90         1.14 o                         
   1   9   8          0.99         -1.18         1.18 o                         
   2   9   8        378.02        345.98         5.51 o                         
   3   9   8         13.57         14.55         2.00 o                         
   4   9   8        194.15        204.68         4.09 o                         
   5   9   8          0.60          0.30         1.15 o                         
   6   9   8         31.81         30.75         1.81 o                         
   7   9   8         99.79        101.11         2.50 o                         
   8   9   8         75.96         80.07         2.23 o                         
   0  10   8        567.97        562.09         9.41 o                         
   1  10   8        111.92        108.48         3.03 o                         
   2  10   8        480.65        495.17         6.75 o                         
   3  10   8          5.90          8.59         1.65 o                         
   4  10   8          3.82          0.88         1.59 o                         
   5  10   8        565.91        589.38         7.84 o                         
   6  10   8          8.35          8.17         1.60 o                         
   7  10   8         64.97         62.88         2.18 o                         
   8  10   8        114.03        115.90         3.99 o                         
   1  11   8        443.11        431.29         5.83 o                         
   2  11   8        435.83        441.97         6.77 o                         
   3  11   8        210.98        204.80         5.24 o                         
   4  11   8         39.36         38.92         2.73 o                         
   5  11   8          1.80          4.37         2.25 o                         
   6  11   8         63.55         77.23         3.71 o                         
   7  11   8        263.21        264.36         6.56 o                         
   0  12   8        497.27        513.46         9.95 o                         
   1  12   8          5.86          0.74         1.55 o                         
   2  12   8          0.80          0.04         1.85 o                         
   3  12   8         41.45         47.91         2.71 o                         
   4  12   8         33.40         36.08         2.78 o                         
   5  12   8          0.43          0.55         1.45 o                         
   6  12   8          9.49          9.16         1.28 o                         
   1  13   8       1522.58       1425.14        14.86 o                         
   2  13   8         73.23         61.20         3.70 o                         
   3  13   8         17.33         19.42         2.63 o                         
   4  13   8         12.33         15.15         2.40 o                         
   5  13   8        388.00        417.74        17.70 o                         
   6  13   8         15.02         19.13         2.98 o                         
   0  14   8         70.94         78.72         6.02 o                         
   1  14   8        122.12        137.33         4.95 o                         
   2  14   8         18.34         15.72         2.56 o                         
   3  14   8         10.81          9.52         2.51 o                         
   4  14   8          0.05          0.50         2.13 o                         
   5  14   8          1.94          8.07         1.96 o                         
   1  15   8        183.88        207.35         6.26 o                         
   2  15   8         93.25         90.46         3.91 o                         
   3  15   8        125.58        129.87         6.02 o                         
   4  15   8        305.41        321.23         8.07 o                         
   0  16   8          0.55          5.36         3.94 o                         
   1  16   8          1.28          2.38         2.35 o                         
   2  16   8         50.85         50.57         4.12 o                         
   3  16   8        108.07        103.08         6.27 o                         
   1   1   9         11.05          9.70         1.85 o                         
   2   1   9        213.48        203.41        16.29 o                         
   3   1   9        769.03        712.36        14.38 o                         
   4   1   9        141.53        170.86        15.98 o                         
   5   1   9         46.49         53.51         2.43 o                         
   6   1   9          1.50          0.30         0.98 o                         
   7   1   9         10.09          9.70         1.89 o                         
   8   1   9         91.95        105.17         4.38 o                         
   9   1   9         53.69         54.96         2.45 o                         
   0   2   9         24.20         29.64         3.39 o                         
   1   2   9        458.02        414.95         9.26 o                         
   2   2   9        553.24        534.86         9.96 o                         
   3   2   9        379.61        363.89        11.64 o                         
   4   2   9       1190.85       1198.78        15.90 o                         
   5   2   9          0.18         -0.59         1.20 o                         
   6   2   9        866.41        787.67         7.60 o                         
   7   2   9          3.94          5.47         1.43 o                         
   8   2   9        165.75        154.09         3.22 o                         
   9   2   9         19.94         22.80         1.92 o                         
   1   3   9         79.34         97.63         3.98 o                         
   2   3   9         15.39         19.66         2.55 o                         
   3   3   9        398.03        354.58         6.60 o                         
   4   3   9         50.52         64.01         3.48 o                         
   5   3   9        225.75        232.76         4.04 o                         
   6   3   9         11.08          9.20         1.32 o                         
   7   3   9          0.57          0.50         1.12 o                         
   8   3   9          8.54         10.52         1.67 o                         
   9   3   9          7.35         10.56         1.57 o                         
   0   4   9       4962.50       4929.32       105.59 o                         
   1   4   9        114.16        111.73         4.08 o                         
   2   4   9       1207.50       1194.62        17.62 o                         
   3   4   9         83.25         85.20         5.56 o                         
   4   4   9       2941.13       2833.43        28.15 o                         
   5   4   9        184.17        181.55         3.60 o                         
   6   4   9        335.14        331.90         5.05 o                         
   7   4   9         44.20         37.43         1.76 o                         
   8   4   9        264.57        275.18         4.77 o                         
   9   4   9         25.48         27.98         1.66 o                         
   1   5   9         16.09         26.27         2.89 o                         
   2   5   9         37.78         52.59         7.83 o                         
   3   5   9       1454.12       1475.82        23.29 o                         
   4   5   9        572.85        543.99         6.76 o                         
   5   5   9        364.25        359.89         5.41 o                         
   6   5   9        285.19        280.07         4.21 o                         
   7   5   9        133.78        139.75         2.71 o                         
   8   5   9          2.63          1.55         0.99 o                         
   9   5   9          0.76          3.31         1.11 o                         
   0   6   9        729.11        696.82        11.94 o                         
   1   6   9         29.58         17.96         2.15 o                         
   2   6   9          0.24          1.36         1.85 o                         
   3   6   9        129.19         99.72         5.43 o                         
   4   6   9         12.64         12.49         1.85 o                         
   5   6   9          0.09         -0.92         1.34 o                         
   6   6   9         17.01         11.65         1.42 o                         
   7   6   9        117.93        114.57         2.51 o                         
   8   6   9         38.68         34.64         1.84 o                         
   9   6   9         11.73         10.78         1.31 o                         
   1   7   9        148.92        131.70         4.33 o                         
   2   7   9          0.01          1.81         1.74 o                         
   3   7   9        453.65        447.63         6.35 o                         
   4   7   9        278.56        294.60         5.33 o                         
   5   7   9        203.66        201.56         3.95 o                         
   6   7   9         10.67         15.06         1.49 o                         
   7   7   9         41.63         38.45         1.94 o                         
   8   7   9         67.50         72.20         1.79 o                         
   0   8   9       1180.61       1194.04        28.58 o                         
   1   8   9         20.83         18.34         1.86 o                         
   2   8   9        866.87        863.93         8.52 o                         
   3   8   9         75.18         79.71         2.85 o                         
   4   8   9          8.70          6.12         1.38 o                         
   5   8   9          3.71          1.99         1.59 o                         
   6   8   9         80.56         85.05         2.52 o                         
   7   8   9          7.14          5.98         1.14 o                         
   8   8   9        120.49        120.46         2.11 o                         
   1   9   9        481.12        444.50         6.21 o                         
   2   9   9          9.23          4.37         1.57 o                         
   3   9   9         16.36         13.95         1.83 o                         
   4   9   9        108.10        101.75         2.81 o                         
   5   9   9        154.11        163.60         3.77 o                         
   6   9   9        146.95        145.30         3.69 o                         
   7   9   9        109.60        127.80         2.99 o                         
   8   9   9         37.98         42.90         3.39 o                         
   0  10   9        442.90        451.99         8.39 o                         
   1  10   9         74.77         70.06         2.96 o                         
   2  10   9       1015.74        987.31        10.39 o                         
   3  10   9         61.00         55.09         2.80 o                         
   4  10   9        568.95        602.72         7.56 o                         
   5  10   9          5.31          2.87         1.65 o                         
   6  10   9        622.45        651.22         8.57 o                         
   7  10   9         53.83         57.35         2.17 o                         
   1  11   9        137.59        130.56         3.69 o                         
   2  11   9        297.65        296.00         5.15 o                         
   3  11   9        160.65        140.23         3.73 o                         
   4  11   9          0.76          4.43         1.83 o                         
   5  11   9         24.52         26.30         2.24 o                         
   6  11   9          2.00          3.89         1.43 o                         
   7  11   9         15.29         19.57         2.69 o                         
   0  12   9         48.27         59.56         3.73 o                         
   1  12   9         72.56         72.48         3.13 o                         
   2  12   9         14.06          9.16         1.96 o                         
   3  12   9          0.71         -1.27         2.57 o                         
   4  12   9        144.47        146.44         4.12 o                         
   5  12   9          6.45          4.91         1.93 o                         
   6  12   9          9.52         13.38         2.90 o                         
   1  13   9        257.13        263.65         6.21 o                         
   2  13   9          0.86          3.43         2.31 o                         
   3  13   9          1.26         -1.99         1.99 o                         
   4  13   9         13.23         14.69         1.87 o                         
   5  13   9          0.26         -0.74         1.37 o                         
   0  14   9        268.44        266.08         8.98 o                         
   1  14   9         37.28         41.98         3.59 o                         
   2  14   9         95.25         93.01         3.87 o                         
   3  14   9         48.03         49.39         3.71 o                         
   4  14   9        148.67        160.61         5.75 o                         
   5  14   9        112.41        104.96         5.33 o                         
   1  15   9          7.24          8.75         2.55 o                         
   2  15   9         11.64         10.28         2.53 o                         
   3  15   9          2.62          4.70         3.29 o                         
   0  16   9        559.95        562.22        13.20 o                         
   1  16   9          1.69          2.07         2.87 o                         
   2  16   9        371.21        337.17         8.95 o                         
   0   0  10          5.33          5.33         3.13 o                         
   1   0  10         15.75         18.80         3.76 o                         
   2   0  10       1416.00       1352.88        34.15 o                         
   3   0  10          4.92          6.58         2.82 o                         
   4   0  10        535.48        468.41         9.28 o                         
   5   0  10         50.61         75.58         3.16 o                         
   6   0  10        317.53        295.69         8.39 o                         
   7   0  10          2.61          3.60         3.10 o                         
   8   0  10        313.31        355.40        13.00 o                         
   9   0  10        141.20        127.82         4.20 o                         
   1   1  10        551.84        565.76        10.43 o                         
   2   1  10        160.64        148.17         5.75 o                         
   3   1  10        663.05        711.82        14.60 o                         
   4   1  10        624.70        592.95         6.95 o                         
   5   1  10         14.07         15.82         1.28 o                         
   6   1  10        128.38        117.25         2.62 o                         
   7   1  10        421.65        435.99         9.27 o                         
   8   1  10         10.64          5.98         2.01 o                         
   9   1  10        149.00        132.51         4.11 o                         
   0   2  10         89.15         81.15         6.58 o                         
   1   2  10        343.77        336.67        10.34 o                         
   2   2  10        484.48        470.76        13.33 o                         
   3   2  10         23.25         30.39         9.82 o                         
   4   2  10       1889.65       1836.74        14.67 o                         
   5   2  10         65.96         70.74         2.69 o                         
   6   2  10        213.32        221.38         3.51 o                         
   7   2  10          0.03          0.42         1.23 o                         
   8   2  10         20.01         18.73         1.75 o                         
   9   2  10         56.73         51.18         2.57 o                         
   1   3  10          3.23          3.45         1.96 o                         
   2   3  10         36.48         42.96         3.11 o                         
   3   3  10         38.31         53.34         3.16 o                         
   4   3  10         88.29         84.52         2.93 o                         
   5   3  10        202.62        206.85         3.87 o                         
   6   3  10         38.61         32.98         1.73 o                         
   7   3  10        376.71        343.90         4.57 o                         
   8   3  10         67.14         68.16         2.39 o                         
   9   3  10         18.35         14.31         1.63 o                         
   0   4  10       3721.41       3577.69        78.95 o                         
   1   4  10        218.51        217.94         5.94 o                         
   2   4  10         10.55         16.28         2.14 o                         
   3   4  10        328.30        320.93         7.52 o                         
   4   4  10        172.32        182.94         3.66 o                         
   5   4  10         10.13          9.51         1.40 o                         
   6   4  10        161.61        154.95         3.25 o                         
   7   4  10         46.43         56.01         2.21 o                         
   8   4  10         73.15         73.25         2.48 o                         
   9   4  10          0.10          1.57         1.33 o                         
   1   5  10         57.71         61.10         3.38 o                         
   2   5  10         11.23         11.29         3.17 o                         
   3   5  10        152.28        153.34         4.04 o                         
   4   5  10          2.72          2.18         1.36 o                         
   5   5  10        663.85        663.74         8.88 o                         
   6   5  10         19.85         24.24         1.61 o                         
   7   5  10          6.47          7.65         1.23 o                         
   8   5  10          0.38          0.91         0.99 o                         
   0   6  10        394.71        363.89         9.32 o                         
   1   6  10        930.07        979.32        16.18 o                         
   2   6  10       1842.76       1828.97        17.15 o                         
   3   6  10        249.65        259.83         4.73 o                         
   4   6  10        865.54        839.76        11.69 o                         
   5   6  10        106.25         96.90         3.05 o                         
   6   6  10         49.99         56.86         2.19 o                         
   7   6  10         28.72         32.35         1.73 o                         
   8   6  10        167.34        173.22         3.99 o                         
   1   7  10        105.06        106.86         2.56 o                         
   2   7  10         18.17         11.58         1.46 o                         
   3   7  10       1433.40       1361.53        13.58 o                         
   4   7  10        149.76        139.53         3.83 o                         
   5   7  10        228.11        218.06         4.20 o                         
   6   7  10        130.12        123.08         2.85 o                         
   7   7  10        187.64        192.61         3.57 o                         
   8   7  10        150.32        156.96         3.20 o                         
   0   8  10        212.96        219.37         6.02 o                         
   1   8  10        272.72        274.75         4.76 o                         
   2   8  10        152.79        145.24         3.27 o                         
   3   8  10        874.30        839.53         8.92 o                         
   4   8  10        381.87        406.49         6.36 o                         
   5   8  10         51.98         58.37         2.51 o                         
   6   8  10        492.75        500.21         6.48 o                         
   7   8  10         36.70         24.80         1.42 o                         
   8   8  10         16.09         18.43         1.83 o                         
   1   9  10        477.73        436.65         6.21 o                         
   2   9  10        697.44        652.32         8.24 o                         
   3   9  10         48.01         42.54         2.46 o                         
   4   9  10        298.44        333.56         6.26 o                         
   5   9  10         20.89         15.31         2.24 o                         
   6   9  10        157.17        167.43         3.92 o                         
   7   9  10          1.34         -0.39         0.80 o                         
   0  10  10          3.77          2.88         2.06 o                         
   1  10  10        312.93        299.54         5.22 o                         
   2  10  10          5.82          5.60         1.62 o                         
   3  10  10          0.32         -0.18         1.49 o                         
   4  10  10          3.00          4.29         1.66 o                         
   5  10  10         56.34         59.79         4.11 o                         
   6  10  10          5.50          5.36         1.25 o                         
   7  10  10          4.72          6.17         1.35 o                         
   1  11  10        293.07        305.59         5.27 o                         
   2  11  10          0.05         -1.32         1.32 o                         
   3  11  10         14.15         16.22         2.66 o                         
   4  11  10          4.88          6.43         1.70 o                         
   5  11  10        105.77        110.04         4.25 o                         
   6  11  10         99.92        120.09         3.38 o                         
   0  12  10        370.03        400.47         9.20 o                         
   1  12  10        110.36        118.63         3.83 o                         
   2  12  10        116.99        110.35         4.99 o                         
   3  12  10         22.74         26.43         3.18 o                         
   4  12  10         66.54         72.92         3.40 o                         
   5  12  10        151.82        148.40         5.74 o                         
   6  12  10        391.69        439.26        13.16 o                         
   1  13  10        425.88        429.33         7.73 o                         
   2  13  10         19.66         18.07         2.30 o                         
   3  13  10          8.21         10.54         1.69 o                         
   4  13  10         14.02          3.86         1.43 o                         
   5  13  10        158.73        159.16         6.89 o                         
   0  14  10        576.62        572.00        13.46 o                         
   1  14  10         14.00         17.54         2.88 o                         
   2  14  10         63.96         67.10         4.42 o                         
   3  14  10         33.90         24.80         4.07 o                         
   4  14  10         17.14         12.53         2.82 o                         
   1  15  10         58.11         63.00         3.62 o                         
   2  15  10         83.35         84.25         5.48 o                         
   3  15  10          4.23          4.70         2.82 o                         
   1   1  11        113.29        108.93         5.19 o                         
   2   1  11        308.00        352.16         9.52 o                         
   3   1  11       1211.11       1217.17        12.67 o                         
   4   1  11        156.84        146.22         3.98 o                         
   5   1  11         47.75         47.46         2.27 o                         
   6   1  11         36.13         30.65         3.04 o                         
   7   1  11        328.05        318.40         7.47 o                         
   8   1  11         31.87         24.79         1.94 o                         
   9   1  11         74.36         68.96         2.88 o                         
   0   2  11        325.22        348.71        13.47 o                         
   1   2  11        166.70        155.70         6.31 o                         
   2   2  11         89.46         97.28         4.21 o                         
   3   2  11        294.97        272.92         4.82 o                         
   4   2  11          0.01          1.51         1.20 o                         
   5   2  11          9.40          5.66         1.31 o                         
   6   2  11          1.54          1.98         1.08 o                         
   7   2  11         24.49         29.77         2.72 o                         
   8   2  11          1.12          0.70         2.31 o                         
   9   2  11         13.65         13.85         1.58 o                         
   1   3  11       2007.54       2035.43        40.26 o                         
   2   3  11          6.58          6.64         1.45 o                         
   3   3  11        174.94        190.78         3.49 o                         
   4   3  11         19.80         19.74         1.64 o                         
   5   3  11       1426.97       1419.53        12.56 o                         
   6   3  11        236.09        237.65         3.72 o                         
   7   3  11         39.27         36.63         1.99 o                         
   8   3  11         30.25         35.28         2.48 o                         
   0   4  11       1917.36       1980.12        47.00 o                         
   1   4  11        129.49        122.23         4.61 o                         
   2   4  11        165.80        183.28         3.45 o                         
   3   4  11        293.37        295.39         4.87 o                         
   4   4  11         43.96         44.50         2.20 o                         
   5   4  11        101.84        105.78         2.81 o                         
   6   4  11         19.21         13.40         1.30 o                         
   7   4  11          9.56          8.31         1.35 o                         
   8   4  11         73.17         69.65         2.59 o                         
   1   5  11        568.61        546.60         6.67 o                         
   2   5  11         20.72         20.07         2.32 o                         
   3   5  11        422.50        408.20         6.64 o                         
   4   5  11        134.81        151.41         3.45 o                         
   5   5  11        304.32        283.24         4.75 o                         
   6   5  11         53.89         59.64         2.15 o                         
   7   5  11        304.22        352.17         4.49 o                         
   8   5  11        111.34        108.28         3.45 o                         
   0   6  11         33.64         42.68         2.07 o                         
   1   6  11          9.03          5.80         1.30 o                         
   2   6  11        113.34        107.42         3.76 o                         
   3   6  11        228.10        224.27         4.93 o                         
   4   6  11        913.10        963.05        10.05 o                         
   5   6  11         66.95         80.15         2.84 o                         
   6   6  11         30.47         27.96         2.01 o                         
   7   6  11         67.31         81.64         2.14 o                         
   8   6  11          0.21          0.56         1.09 o                         
   1   7  11        614.48        625.45         6.54 o                         
   2   7  11         65.36         60.51         3.01 o                         
   3   7  11        274.43        245.92         4.98 o                         
   4   7  11         60.32         53.51         2.68 o                         
   5   7  11        180.51        180.22         3.65 o                         
   6   7  11        283.36        279.82         4.62 o                         
   7   7  11         87.01         93.78         2.18 o                         
   8   7  11         36.23         40.54         3.08 o                         
   0   8  11         49.94         50.48         3.96 o                         
   1   8  11         26.15         23.14         2.35 o                         
   2   8  11         15.23         17.90         1.98 o                         
   3   8  11        193.73        209.40         5.19 o                         
   4   8  11          0.85         -1.26         1.26 o                         
   5   8  11         20.88         18.08         1.53 o                         
   6   8  11         22.48         25.54         2.45 o                         
   7   8  11          2.40          5.83         0.90 o                         
   1   9  11        823.81        838.69         9.36 o                         
   2   9  11        251.83        251.00         5.09 o                         
   3   9  11        471.06        478.99         7.12 o                         
   4   9  11        302.43        300.15        10.67 o                         
   5   9  11        529.15        534.34         7.84 o                         
   6   9  11         62.57         56.23         2.59 o                         
   7   9  11        325.05        330.95         6.16 o                         
   0  10  11        117.19        129.69         5.96 o                         
   1  10  11         66.60         65.53         2.90 o                         
   2  10  11         50.61         56.65         3.09 o                         
   3  10  11         35.22         38.76         2.51 o                         
   4  10  11        116.49        126.41         5.06 o                         
   5  10  11          8.93          9.75         1.85 o                         
   6  10  11         24.37         18.37         1.62 o                         
   1  11  11          7.00         10.46         1.96 o                         
   2  11  11        200.48        194.98         4.72 o                         
   3  11  11        250.43        240.55         7.50 o                         
   4  11  11         93.70        113.14         3.57 o                         
   5  11  11         94.36         99.42         6.32 o                         
   6  11  11         28.70         33.42         2.49 o                         
   0  12  11        214.46        202.25         6.36 o                         
   1  12  11         45.02         38.52         2.71 o                         
   2  12  11         60.79         48.58         3.19 o                         
   3  12  11         33.19         29.76         2.44 o                         
   4  12  11         10.55         11.38         2.24 o                         
   5  12  11         26.56         33.21         3.92 o                         
   1  13  11        241.42        256.39         5.13 o                         
   2  13  11          4.19          5.27         2.18 o                         
   3  13  11         59.64         55.89         3.62 o                         
   4  13  11          3.64          4.72         1.87 o                         
   0  14  11         44.86         48.26         4.53 o                         
   1  14  11        112.66        110.76         6.29 o                         
   2  14  11         96.18        109.10         5.19 o                         
   3  14  11          8.46          8.46         2.19 o                         
   0   0  12        561.09        547.67        18.80 o                         
   1   0  12         90.84         85.54         9.40 o                         
   2   0  12       1243.73       1281.48        33.05 o                         
   3   0  12        176.65        180.27         9.33 o                         
   4   0  12         21.54         22.22         2.49 o                         
   5   0  12        212.00        177.82         5.60 o                         
   6   0  12        222.97        239.87         9.19 o                         
   7   0  12          0.24         -1.59         2.66 o                         
   8   0  12        328.64        326.63        12.00 o                         
   1   1  12         89.87         80.33         3.66 o                         
   2   1  12          0.68         -1.59         1.59 o                         
   3   1  12       1174.50       1123.39        12.34 o                         
   4   1  12         43.67         36.57         2.01 o                         
   5   1  12        455.93        448.73         6.90 o                         
   6   1  12         49.46         56.46         3.85 o                         
   7   1  12          6.33          7.70         2.39 o                         
   8   1  12         24.19         22.06         2.26 o                         
   0   2  12       1444.91       1405.34        26.01 o                         
   1   2  12         39.81         44.96         3.48 o                         
   2   2  12        289.63        274.84         4.64 o                         
   3   2  12         35.73         40.32         2.14 o                         
   4   2  12        183.87        179.69         4.24 o                         
   5   2  12          7.53          5.81         1.92 o                         
   6   2  12         57.37         62.90         5.20 o                         
   7   2  12         44.74         41.85         4.40 o                         
   8   2  12         69.17         70.36         3.75 o                         
   1   3  12          1.73          1.96         1.90 o                         
   2   3  12         96.93        111.82         3.31 o                         
   3   3  12        625.52        623.23         7.04 o                         
   4   3  12         98.42        105.95         2.86 o                         
   5   3  12          3.43          3.00         1.16 o                         
   6   3  12         11.46         11.71         1.21 o                         
   7   3  12         59.44         77.08         3.28 o                         
   8   3  12         10.85         12.56         1.89 o                         
   0   4  12        614.04        592.06        14.30 o                         
   1   4  12         56.72         62.77         2.63 o                         
   2   4  12        158.97        165.22         4.06 o                         
   3   4  12          0.55         -0.43         1.26 o                         
   4   4  12        271.07        303.88         4.94 o                         
   5   4  12         40.94         55.54         2.21 o                         
   6   4  12         56.71         61.92         2.81 o                         
   7   4  12         30.47         26.23         2.08 o                         
   8   4  12        115.18        102.30         4.07 o                         
   1   5  12        626.32        635.60         7.80 o                         
   2   5  12          5.46          6.38         1.90 o                         
   3   5  12        194.02        196.36         4.52 o                         
   4   5  12         11.19         11.44         1.51 o                         
   5   5  12         10.29          9.82         1.35 o                         
   6   5  12         20.30         21.69         1.51 o                         
   7   5  12        189.92        193.37         4.96 o                         
   8   5  12         83.99        106.32         4.76 o                         
   0   6  12        534.46        565.17        10.49 o                         
   1   6  12        326.84        314.83         7.39 o                         
   2   6  12        798.73        768.16        11.32 o                         
   3   6  12         16.55         20.31         2.13 o                         
   4   6  12        533.63        511.28         7.40 o                         
   5   6  12         33.66         35.38         1.86 o                         
   6   6  12        208.42        208.65         3.72 o                         
   7   6  12         10.96         12.67         1.29 o                         
   1   7  12        309.33        314.82         6.04 o                         
   2   7  12         29.89         32.58         2.24 o                         
   3   7  12         12.68         10.78         1.98 o                         
   4   7  12          0.16         -1.62         1.62 o                         
   5   7  12         32.24         34.01         1.90 o                         
   6   7  12          0.03          0.33         1.15 o                         
   7   7  12          2.93          4.40         1.15 o                         
   0   8  12         49.23         54.45         4.39 o                         
   1   8  12         51.05         54.88         3.06 o                         
   2   8  12         20.86         22.84         2.90 o                         
   3   8  12         48.61         31.73         3.27 o                         
   4   8  12         97.47         95.29         3.27 o                         
   5   8  12         63.65         72.13         3.43 o                         
   6   8  12        231.08        217.47         4.02 o                         
   7   8  12        190.11        196.09         5.77 o                         
   1   9  12          3.29          1.65         2.87 o                         
   2   9  12         13.47         10.27         3.98 o                         
   3   9  12        522.87        519.57         9.94 o                         
   4   9  12         86.80         88.84         4.44 o                         
   5   9  12         77.21         75.53         3.24 o                         
   6   9  12          1.02          0.78         1.05 o                         
   0  10  12        110.76        110.35         5.50 o                         
   1  10  12         84.87         84.39         3.59 o                         
   2  10  12         29.83         27.04         2.78 o                         
   3  10  12         20.56         21.03         2.57 o                         
   4  10  12        100.14         96.61         3.97 o                         
   5  10  12          4.46          5.65         1.37 o                         
   6  10  12          8.62          7.57         1.42 o                         
   1  11  12         12.99         12.25         2.24 o                         
   2  11  12         44.60         41.70         3.30 o                         
   3  11  12         29.82         27.35         2.80 o                         
   4  11  12          3.42          7.83         2.31 o                         
   5  11  12          7.66          9.06         1.42 o                         
   0  12  12        216.26        226.80         6.99 o                         
   1  12  12         51.87         60.85         3.67 o                         
   2  12  12        245.72        271.20         6.23 o                         
   3  12  12         61.81         66.28         3.08 o                         
   4  12  12        506.04        465.27        19.74 o                         
   1  13  12          7.21         11.70         1.75 o                         
   2  13  12          0.02          1.69         1.70 o                         
   3  13  12          2.64          0.00         1.77 o                         
   1  14  12          7.01          3.76         3.45 o                         
   2  14  12         37.33         28.51         4.70 o                         
   1   1  13        282.17        266.55         5.67 o                         
   2   1  13          4.92          7.74         1.59 o                         
   3   1  13        161.98        152.34         3.63 o                         
   4   1  13         48.88         43.99         2.38 o                         
   5   1  13         48.52         56.55         5.00 o                         
   6   1  13         21.75         13.32         4.17 o                         
   7   1  13         18.09         25.93         2.72 o                         
   8   1  13         27.11         26.80         2.71 o                         
   0   2  13        738.52        752.90        21.12 o                         
   1   2  13        124.67        119.04         3.79 o                         
   2   2  13        131.21        137.16         3.36 o                         
   3   2  13        126.52        136.45         2.98 o                         
   4   2  13        613.15        641.82         9.09 o                         
   5   2  13        184.05        189.35         4.53 o                         
   6   2  13        242.24        241.85         7.11 o                         
   7   2  13         98.81        103.84         4.12 o                         
   8   2  13        170.40        154.78         7.83 o                         
   1   3  13        124.82        139.68         3.63 o                         
   2   3  13        190.50        181.88         3.66 o                         
   3   3  13         58.24         51.73         2.78 o                         
   4   3  13         42.11         42.19         2.46 o                         
   5   3  13         21.63         18.67         1.73 o                         
   6   3  13         37.09         31.73         2.38 o                         
   7   3  13         41.47         42.51         2.81 o                         
   0   4  13        142.28        144.82         5.36 o                         
   1   4  13        100.99         98.73         3.16 o                         
   2   4  13        832.20        809.66        10.30 o                         
   3   4  13         30.18         29.03         2.03 o                         
   4   4  13        421.05        416.67         5.63 o                         
   5   4  13          2.07          2.40         1.75 o                         
   6   4  13         74.90         85.64         3.11 o                         
   7   4  13         15.30         17.40         1.75 o                         
   1   5  13        105.62        105.27         3.29 o                         
   2   5  13          9.50         14.74         2.19 o                         
   3   5  13        104.43        123.54         3.47 o                         
   4   5  13          1.56         -1.10         1.28 o                         
   5   5  13        116.24        103.76         2.69 o                         
   6   5  13         32.63         21.52         1.81 o                         
   7   5  13         37.42         33.59         3.63 o                         
   0   6  13        133.13        113.15         6.58 o                         
   1   6  13          0.12          0.64         1.82 o                         
   2   6  13         26.09         30.75         2.17 o                         
   3   6  13          0.46          2.10         1.54 o                         
   4   6  13        361.97        364.32         5.16 o                         
   5   6  13        117.21        121.37         3.52 o                         
   6   6  13         26.38         23.08         1.68 o                         
   7   6  13          1.54         -0.10         2.19 o                         
   1   7  13        158.72        169.12         5.93 o                         
   2   7  13        251.56        270.42         5.55 o                         
   3   7  13         19.25         18.85         1.63 o                         
   4   7  13         33.32         34.18         2.72 o                         
   5   7  13        174.05        176.09         4.79 o                         
   6   7  13        206.05        190.10         3.85 o                         
   7   7  13          6.56          6.57         1.65 o                         
   0   8  13        791.82        806.15        28.20 o                         
   1   8  13        186.57        200.12         6.12 o                         
   2   8  13        322.10        332.41         7.80 o                         
   3   8  13         34.95         33.83         3.09 o                         
   4   8  13        124.44        119.61         4.58 o                         
   5   8  13         24.02         24.59         1.95 o                         
   6   8  13         44.35         45.29         2.32 o                         
   1   9  13         29.76         37.72         3.20 o                         
   2   9  13          0.10         -1.23         1.87 o                         
   3   9  13        641.48        654.01        14.15 o                         
   4   9  13         10.04         10.96         1.83 o                         
   5   9  13        150.57        143.07         4.06 o                         
   6   9  13         37.34         42.99         2.43 o                         
   0  10  13         76.72         75.87         6.64 o                         
   1  10  13         44.06         48.54         3.34 o                         
   2  10  13        133.32        164.22         5.94 o                         
   3  10  13          7.89          9.48         2.23 o                         
   4  10  13         80.85         85.22         3.04 o                         
   5  10  13          7.73         12.57         1.40 o                         
   1  11  13         40.14         42.51         3.09 o                         
   2  11  13         40.70         32.07         2.63 o                         
   3  11  13         16.58         21.33         2.76 o                         
   4  11  13         91.29         97.56         3.94 o                         
   0  12  13        113.22        130.09         7.06 o                         
   1  12  13         24.60         23.66         2.23 o                         
   2  12  13         62.40         54.86         2.89 o                         
   3  12  13          4.63          5.49         1.61 o                         
   1  13  13          8.26          2.19         2.82 o                         
   0   0  14        425.96        441.78        15.82 o                         
   1   0  14         27.09         29.38         2.83 o                         
   2   0  14        108.35        125.12         5.49 o                         
   3   0  14        320.68        335.86         7.67 o                         
   4   0  14        585.60        605.96        14.26 o                         
   5   0  14         42.02         56.08         6.58 o                         
   6   0  14         79.52         85.53         8.15 o                         
   7   0  14         73.57         88.35         6.89 o                         
   1   1  14        373.27        362.87         5.81 o                         
   2   1  14         13.36         13.27         2.02 o                         
   3   1  14        398.28        409.36         5.75 o                         
   4   1  14         50.17         51.78         2.88 o                         
   5   1  14        216.00        213.65         6.92 o                         
   6   1  14         58.00         55.76         4.21 o                         
   7   1  14        102.64        109.95         6.06 o                         
   0   2  14          4.00          5.09         2.53 o                         
   1   2  14         38.46         34.47         1.93 o                         
   2   2  14         18.53         16.61         2.12 o                         
   3   2  14          0.19          0.22         1.14 o                         
   4   2  14          3.83          1.40         1.39 o                         
   5   2  14         33.99         34.38         2.62 o                         
   6   2  14          4.41          1.68         3.22 o                         
   7   2  14          1.56          0.14         1.14 o                         
   1   3  14         96.99        102.86         4.34 o                         
   2   3  14         87.07         81.32         2.88 o                         
   3   3  14          0.20          1.52         1.68 o                         
   4   3  14        201.92        222.81         4.51 o                         
   5   3  14         48.64         63.98         3.15 o                         
   6   3  14          4.17          1.40         1.50 o                         
   7   3  14         55.79         52.40         3.69 o                         
   0   4  14          2.37          1.76         1.66 o                         
   1   4  14        180.08        175.82         4.36 o                         
   2   4  14        201.91        192.46         5.01 o                         
   3   4  14         48.52         46.38         3.22 o                         
   4   4  14          0.31          0.38         1.37 o                         
   5   4  14          0.10         -1.28         1.28 o                         
   6   4  14          8.69          9.27         1.58 o                         
   7   4  14         13.17          9.71         2.51 o                         
   1   5  14        583.86        571.97         9.42 o                         
   2   5  14        127.33        129.57         4.08 o                         
   3   5  14        485.00        503.01        10.04 o                         
   4   5  14          0.09          1.84         1.26 o                         
   5   5  14         41.92         49.66         2.85 o                         
   6   5  14          4.19          4.47         1.75 o                         
   7   5  14        233.76        213.68         8.77 o                         
   0   6  14         46.11         43.55         6.58 o                         
   1   6  14        504.78        492.03        17.24 o                         
   2   6  14        185.24        189.00         5.29 o                         
   3   6  14          2.37          1.56         1.48 o                         
   4   6  14        159.45        192.74         5.14 o                         
   5   6  14          5.33          5.70         1.39 o                         
   6   6  14          1.27          1.94         1.28 o                         
   1   7  14        625.11        651.93        35.87 o                         
   2   7  14         46.92         43.10         3.52 o                         
   3   7  14         26.71         24.25         2.48 o                         
   4   7  14         17.14         24.32         2.68 o                         
   5   7  14        192.47        175.92         4.52 o                         
   6   7  14         36.39         49.56         4.54 o                         
   0   8  14        504.03        495.66        20.37 o                         
   1   8  14         74.54         76.81         5.84 o                         
   2   8  14          4.17          4.65         3.04 o                         
   3   8  14         13.02         12.93         2.44 o                         
   4   8  14         21.37         26.83         2.14 o                         
   5   8  14         24.19         30.00         2.24 o                         
   6   8  14          5.38          6.85         1.73 o                         
   1   9  14         16.65         15.80         3.23 o                         
   2   9  14          4.77          9.20         2.54 o                         
   3   9  14         85.09         93.68         3.84 o                         
   4   9  14         79.10         89.45         3.74 o                         
   5   9  14          0.01         -0.58         1.12 o                         
   0  10  14        148.13        134.41         8.77 o                         
   1  10  14         38.75         34.70         3.55 o                         
   2  10  14        184.14        176.23         6.31 o                         
   3  10  14        134.45        145.08         6.38 o                         
   4  10  14          4.43          6.67         1.65 o                         
   1  11  14        112.90        114.23         5.03 o                         
   2  11  14        268.73        261.52         7.22 o                         
   3  11  14        178.90        155.03         5.65 o                         
   0  12  14        247.18        286.05        11.59 o                         
   1  12  14          0.00         -0.39         3.92 o                         
   2  12  14         34.03         40.40         3.32 o                         
   1   1  15         45.79         37.76         2.07 o                         
   2   1  15         65.99         61.61         2.30 o                         
   3   1  15          4.79          2.97         1.18 o                         
   4   1  15         39.30         42.47         3.39 o                         
   5   1  15         37.35         45.06        11.44 o                         
   6   1  15          3.71          2.51         1.88 o                         
   0   2  15       1051.39       1010.17        14.72 o                         
   1   2  15         60.46         61.20         2.34 o                         
   2   2  15         52.82         51.46         2.03 o                         
   3   2  15         27.03         23.86         1.95 o                         
   4   2  15         22.34         17.84         1.73 o                         
   5   2  15         60.50         60.55         3.70 o                         
   6   2  15        188.23        206.20         5.78 o                         
   1   3  15        302.42        316.81         4.53 o                         
   2   3  15         21.56         22.79         1.82 o                         
   3   3  15        161.59        166.59         3.64 o                         
   4   3  15         14.75         15.67         1.97 o                         
   5   3  15        316.25        341.61         8.59 o                         
   6   3  15          3.56          2.14         1.74 o                         
   0   4  15        107.93        106.10         3.61 o                         
   1   4  15          1.04         -0.54         1.31 o                         
   2   4  15        232.23        240.29         4.38 o                         
   3   4  15          7.15          6.89         1.81 o                         
   4   4  15         23.29         22.26         2.21 o                         
   5   4  15         22.15         16.07         1.48 o                         
   6   4  15         65.28         64.60         3.53 o                         
   1   5  15        209.24        203.67         4.46 o                         
   2   5  15         45.88         45.94         2.35 o                         
   3   5  15         31.98         32.77         2.08 o                         
   4   5  15          1.05         -0.36         1.15 o                         
   5   5  15          0.75          0.48         0.93 o                         
   6   5  15        181.16        188.30         8.77 o                         
   0   6  15        131.78        140.05        10.97 o                         
   1   6  15        212.68        229.94         8.95 o                         
   2   6  15         72.20         85.50         4.26 o                         
   3   6  15         20.82         23.09         3.08 o                         
   4   6  15          0.87          0.87         1.29 o                         
   5   6  15         43.14         47.06         2.73 o                         
   6   6  15          1.83          2.19         1.57 o                         
   1   7  15          2.73          0.68         2.82 o                         
   2   7  15         10.48          7.80         2.27 o                         
   3   7  15        128.64        123.29         4.28 o                         
   4   7  15         15.32         13.69         2.01 o                         
   5   7  15         45.88         40.59         2.39 o                         
   0   8  15         38.62         67.99         6.89 o                         
   1   8  15         22.70         25.02         3.61 o                         
   2   8  15        253.77        263.67        21.62 o                         
   3   8  15          1.57          2.49         1.74 o                         
   4   8  15        423.45        414.96         8.45 o                         
   5   8  15          2.43          0.87         1.24 o                         
   1   9  15         90.85         69.33         7.21 o                         
   2   9  15          0.01         -0.36         2.65 o                         
   3   9  15          0.73          0.46         1.39 o                         
   4   9  15         39.15         44.54         2.88 o                         
   0  10  15        164.73        163.55         9.09 o                         
   1  10  15          3.47          4.70         1.99 o                         
   2  10  15        174.92        206.33        11.59 o                         
   3  10  15         15.01         25.60         5.17 o                         
   1  11  15         80.23         93.38         4.51 o                         
   2  11  15        192.32        208.00         6.31 o                         
   0   0  16        199.83        182.85         7.99 o                         
   1   0  16         23.50         23.61         2.15 o                         
   2   0  16        253.54        263.88         5.19 o                         
   3   0  16         45.72         61.56         5.54 o                         
   4   0  16        655.21        693.50        15.95 o                         
   5   0  16         62.11         57.65         6.27 o                         
   6   0  16        200.36        192.69         8.15 o                         
   1   1  16        120.02        114.75         2.82 o                         
   2   1  16        106.46        107.92         2.44 o                         
   3   1  16          3.81          2.83         1.41 o                         
   4   1  16          1.62          2.34         2.04 o                         
   5   1  16         17.44         14.06         1.73 o                         
   6   1  16         11.28          8.55         1.96 o                         
   0   2  16          0.60          1.65         1.58 o                         
   1   2  16          1.33          1.86         1.07 o                         
   2   2  16        110.55        113.71         3.80 o                         
   3   2  16          0.32          1.22         1.93 o                         
   4   2  16         11.22         13.81         2.23 o                         
   5   2  16          5.59          8.22         1.90 o                         
   6   2  16         28.34         28.20         4.07 o                         
   1   3  16          1.95          2.27         1.01 o                         
   2   3  16         41.34         44.29         2.26 o                         
   3   3  16         52.51         50.17         2.70 o                         
   4   3  16         23.03         22.99         1.66 o                         
   5   3  16         29.34         25.98         2.31 o                         
   0   4  16          0.25          0.51         1.87 o                         
   1   4  16          1.11         -0.10         1.15 o                         
   2   4  16          1.39          1.36         1.30 o                         
   3   4  16         11.41         11.86         1.43 o                         
   4   4  16         17.13         25.41         1.85 o                         
   5   4  16          1.48          0.57         1.14 o                         
   1   5  16         16.11         13.92         2.52 o                         
   2   5  16        100.65        100.74         4.16 o                         
   3   5  16         38.19         43.48         2.87 o                         
   4   5  16          5.18          5.90         1.29 o                         
   5   5  16          9.87         13.79         3.45 o                         
   0   6  16        202.24        199.58        10.97 o                         
   1   6  16          1.11         -3.31         3.31 o                         
   2   6  16        490.98        470.75         9.18 o                         
   3   6  16          1.04          0.65         1.13 o                         
   4   6  16         66.31         72.56         2.87 o                         
   5   6  16          3.98         -0.31         2.19 o                         
   1   7  16         33.94         43.93         6.14 o                         
   2   7  16         20.05         17.89         2.06 o                         
   3   7  16          0.14         -0.30         1.39 o                         
   4   7  16          7.93          6.61         1.46 o                         
   0   8  16        405.54        330.23        13.47 o                         
   1   8  16          5.95          3.81         1.75 o                         
   2   8  16         63.80         75.21         3.67 o                         
   3   8  16         20.96         22.19         2.20 o                         
   4   8  16         33.39         35.09         3.76 o                         
   1   9  16          7.08          5.27         1.87 o                         
   2   9  16         34.65         36.35         3.40 o                         
   3   9  16         16.45         25.21         2.54 o                         
   0  10  16        136.44        134.72         7.83 o                         
   1  10  16          2.93          0.94         1.50 o                         
   1   1  17          0.66          1.70         1.06 o                         
   2   1  17         14.74         17.39         1.54 o                         
   3   1  17          3.64          3.17         1.50 o                         
   4   1  17         25.03         31.88         2.44 o                         
   5   1  17         19.10         11.91         2.82 o                         
   0   2  17          1.11          0.41         1.46 o                         
   1   2  17          4.97          8.48         1.37 o                         
   2   2  17          0.70         -0.69         1.24 o                         
   3   2  17         35.11         35.02         2.50 o                         
   4   2  17          8.06         12.68         1.62 o                         
   5   2  17          2.08          4.39         1.88 o                         
   1   3  17        269.63        226.46        15.23 o                         
   2   3  17         29.71         35.83         2.24 o                         
   3   3  17        125.13        129.54         2.88 o                         
   4   3  17          3.13          1.26         1.15 o                         
   0   4  17        282.09        318.79         9.53 o                         
   1   4  17          4.74          5.91         1.65 o                         
   2   4  17          0.15         -0.12         1.27 o                         
   3   4  17         69.87         73.48         3.09 o                         
   4   4  17          0.02          3.65         1.88 o                         
   1   5  17         13.26         10.12         1.67 o                         
   2   5  17          4.31          2.48         1.36 o                         
   3   5  17        140.78        130.78         6.32 o                         
   4   5  17          1.28          3.13         2.51 o                         
   0   6  17        188.03        204.41         6.98 o                         
   1   6  17        259.56        255.93         6.51 o                         
   2   6  17          5.90          8.30         1.72 o                         
   3   6  17          7.86         11.14         1.63 o                         
   1   7  17          0.18          0.75         1.19 o                         
   2   7  17        110.53        111.72         6.74 o                         
   3   7  17        217.86        215.20         8.80 o                         
   0   8  17          4.96         10.65         2.82 o                         
   1   8  17          4.57          4.09         2.04 o                         
   2   8  17          7.04          6.81         4.07 o                         
   0   0  18        100.16         93.84         4.12 o                         
   1   0  18         28.45         27.12         2.41 o                         
   2   0  18        119.48        123.32         6.74 o                         
   3   0  18         72.16         74.00         4.39 o                         
   4   0  18        266.48        214.62         7.83 o                         
   1   1  18         93.45         96.30         2.37 o                         
   2   1  18          0.29          0.23         0.86 o                         
   3   1  18          1.30          1.04         1.40 o                         
   0   2  18         15.89         17.46         2.32 o                         
   1   2  18         18.30         18.53         1.56 o                         
   2   2  18         21.68         24.98         3.60 o                         
   3   2  18         13.51         17.49         2.66 o                         
   1   3  18          7.55          9.60         1.63 o                         
   2   3  18          5.99          4.54         1.30 o                         
   3   3  18         54.41         44.25         3.39 o                         
   0   4  18         61.95         60.74         5.95 o                         
   1   4  18         12.39         12.17         1.83 o                         
   2   4  18          3.66          4.04         1.39 o                         
   1   5  18         39.31         32.19         2.31 o                         
   2   5  18         25.77         21.47         2.10 o                         
   0   6  18          4.32          6.03         1.74 o                         
   1   6  18          0.31         -1.57         1.57 o                         
   1   2  19          2.71          7.21         1.88 o                         
                                                                                
